# Supplementary material for: Identification of the malonylation modification in Staphylococcus aureus and insight into the regulators in biofilm formation
Source: Front Microbiol. 2025 Aug 19;16:1598098. doi: 10.3389/fmicb.2025.1598098 (PMC12404037; doi:10.3389/fmicb.2025.1598098)
Supplement: Supplementary file 1 [file Data_Sheet_1.xlsx]

## Sheet: Diff_distribution
Compared sample name	Type	Up-regulated	Down-regulated
S_96h/S_0h	Site	1238	191
	Protein	553	103

## Sheet: S_96hvsS_0h
Protein accession	Position	Amino acid	S_96h/S_0h Ratio	S_96h/S_0h P value	Regulated Type	Protein description	Gene name	Modified sequence	Localization probability	Intensity S_0h_1	Intensity S_0h_2	Intensity S_0h_3	Intensity S_96h_1	Intensity S_96h_2	Intensity S_96h_3	S_0h_1	S_0h_2	S_0h_3	S_96h_1	S_96h_2	S_96h_3	Subcellular localization	KEGG KO No.	KEGG Gene	KEGG pathway	Biological Process	Cellular Component	Molecular Function	Pfam ID	Domain description	Site Domain	COG category	COG NO.	COG description
A0A060PXP6	33	K	0.595103	0.0188534	Down	MrcB_N domain-containing protein OS=Staphylococcus aureus OX=1280 PE=4 SV=1	--	_GDLYK[malon(K)]TLVHDK_	0.999234	35.3072	45.4661	48.6385	45.01	43.9592	56.1531	1.05298	1.52775	1.50002	0.76402	0.762985	0.901463	Unknown							PF12102	PF12102 MrcB-like, N-terminal domain	PF12102 MrcB-like, N-terminal domain	V	COG1401	5-methylcytosine-specific restriction endonuclease McrBC, GTP-binding regulatory subunit McrB
A0A068DWZ8	278	K	1.71682	0.0273882	Up	Ribosomal protein L11 methyltransferase OS=Staphylococcus aureus OX=1280 GN=prmA PE=3 SV=1	prmA	_EK[malon(K)]YEGIQSHMER_	1	7.73527	8.93259	12.6943	15.2761	16.0949	13.3819	0.634898	0.662162	0.950497	1.32695	1.47459	1.0571	Unknown	K02687	prmA; ribosomal protein L11 methyltransferase [EC:2.1.1.-]								J	COG2264	Ribosomal protein L11 methylase PrmA
A0A068DY65	523	K	1.912	3.53526e-05	Up	DNA ligase OS=Staphylococcus aureus OX=1280 GN=ligA PE=3 SV=1	ligA	_ASQVLAEK[malon(K)]YETIDR_	1	10.8922	11.2046	10.4167	19.8592	19.3838	18.653	0.694372	0.725951	0.663769	1.34031	1.36438	1.2801	Cytoplasmic	K01972	E6.5.1.2, ligA, ligB; DNA ligase (NAD+) [EC:6.5.1.2]	map03030 DNA replication; map03410 Base excision repair; map03420 Nucleotide excision repair; map03430 Mismatch repair	GO:0006139 nucleobase-containing compound metabolic process; GO:0006259 DNA metabolic process; GO:0006266 DNA ligation; GO:0006281 DNA repair; GO:0006284 base-excision repair; GO:0006288 base-excision repair, DNA ligation; GO:0006725 cellular aromatic compound metabolic process; GO:0006807 nitrogen compound metabolic process; GO:0006950 response to stress; GO:0006974 cellular response to DNA dama…	GO:0005622 intracellular anatomical structure; GO:0005737 cytoplasm; GO:0005829 cytosol;	GO:0003824 catalytic activity; GO:0003909 DNA ligase activity; GO:0003911 DNA ligase (NAD+) activity; GO:0016874 ligase activity; GO:0016886 ligase activity, forming phosphoric ester bonds; GO:0140097 catalytic activity, acting on DNA;	PF01653; PF03120; PF03119; PF14520	PF01653 NAD-dependent DNA ligase adenylation domain; PF03120 NAD-dependent DNA ligase OB-fold domain; PF03119 NAD-dependent DNA ligase C4 zinc finger domain; PF14520 Helix-hairpin-helix domain		L	COG0272	NAD-dependent DNA ligase
A0A068DY65	601	K	2.87941	0.0113859	Up	DNA ligase OS=Staphylococcus aureus OX=1280 GN=ligA PE=3 SV=1	ligA	_TIVLTGK[malon(K)]LHQMTR_	1	11.8847	24.5347	11.6521	41.2302	41.8526	46.1642	0.386301	0.8105	0.378573	1.41879	1.50203	1.61533	Cytoplasmic	K01972	E6.5.1.2, ligA, ligB; DNA ligase (NAD+) [EC:6.5.1.2]	map03030 DNA replication; map03410 Base excision repair; map03420 Nucleotide excision repair; map03430 Mismatch repair	GO:0006139 nucleobase-containing compound metabolic process; GO:0006259 DNA metabolic process; GO:0006266 DNA ligation; GO:0006281 DNA repair; GO:0006284 base-excision repair; GO:0006288 base-excision repair, DNA ligation; GO:0006725 cellular aromatic compound metabolic process; GO:0006807 nitrogen compound metabolic process; GO:0006950 response to stress; GO:0006974 cellular response to DNA dama…	GO:0005622 intracellular anatomical structure; GO:0005737 cytoplasm; GO:0005829 cytosol;	GO:0003824 catalytic activity; GO:0003909 DNA ligase activity; GO:0003911 DNA ligase (NAD+) activity; GO:0016874 ligase activity; GO:0016886 ligase activity, forming phosphoric ester bonds; GO:0140097 catalytic activity, acting on DNA;	PF01653; PF03120; PF03119; PF14520	PF01653 NAD-dependent DNA ligase adenylation domain; PF03120 NAD-dependent DNA ligase OB-fold domain; PF03119 NAD-dependent DNA ligase C4 zinc finger domain; PF14520 Helix-hairpin-helix domain		L	COG0272	NAD-dependent DNA ligase
A0A068DY65	644	K	1.70001	0.0190116	Up	DNA ligase OS=Staphylococcus aureus OX=1280 GN=ligA PE=3 SV=1	ligA	_NTDVVIAGEDAGSKLTK[malon(K)]_	0.993291	110.358	69.1296	102.865	145.245	155.095	145.686	0.873249	0.555945	0.813599	1.21675	1.35503	1.241	Cytoplasmic	K01972	E6.5.1.2, ligA, ligB; DNA ligase (NAD+) [EC:6.5.1.2]	map03030 DNA replication; map03410 Base excision repair; map03420 Nucleotide excision repair; map03430 Mismatch repair	GO:0006139 nucleobase-containing compound metabolic process; GO:0006259 DNA metabolic process; GO:0006266 DNA ligation; GO:0006281 DNA repair; GO:0006284 base-excision repair; GO:0006288 base-excision repair, DNA ligation; GO:0006725 cellular aromatic compound metabolic process; GO:0006807 nitrogen compound metabolic process; GO:0006950 response to stress; GO:0006974 cellular response to DNA dama…	GO:0005622 intracellular anatomical structure; GO:0005737 cytoplasm; GO:0005829 cytosol;	GO:0003824 catalytic activity; GO:0003909 DNA ligase activity; GO:0003911 DNA ligase (NAD+) activity; GO:0016874 ligase activity; GO:0016886 ligase activity, forming phosphoric ester bonds; GO:0140097 catalytic activity, acting on DNA;	PF01653; PF03120; PF03119; PF14520	PF01653 NAD-dependent DNA ligase adenylation domain; PF03120 NAD-dependent DNA ligase OB-fold domain; PF03119 NAD-dependent DNA ligase C4 zinc finger domain; PF14520 Helix-hairpin-helix domain		L	COG0272	NAD-dependent DNA ligase
A0A068DYF6	151	K	2.16822	0.0234164	Up	ATP-dependent helicase OS=Staphylococcus aureus OX=1280 GN=dnaQ PE=4 SV=1	dnaQ	_LHSAK[malon(K)]FDVLALSK_	0.999994	16.7802	29.0376	33.2482	52.7909	46.4526	58.6851	0.403844	0.696398	0.826971	1.48167	1.20022	1.49672	Unknown	K02342	dnaQ; DNA polymerase III subunit epsilon [EC:2.7.7.7]	map03030 DNA replication; map03430 Mismatch repair; map03440 Homologous recombination							L	COG0847	DNA polymerase III, epsilon subunit or related 3'-5' exonuclease
A0A068DYF6	189	K	1.69982	0.0453251	Up	ATP-dependent helicase OS=Staphylococcus aureus OX=1280 GN=dnaQ PE=4 SV=1	dnaQ	_FSK[malon(K)]YSNSPTK_	0.999695	46.7918	52.0557	76.7403	78.8539	113.613	83.6007	0.590905	0.655081	1.00156	1.16131	1.54032	1.1188	Unknown	K02342	dnaQ; DNA polymerase III subunit epsilon [EC:2.7.7.7]	map03030 DNA replication; map03430 Mismatch repair; map03440 Homologous recombination							L	COG0847	DNA polymerase III, epsilon subunit or related 3'-5' exonuclease
A0A090LPQ2	146	K	2.40103	0.000201466	Up	Guanylate kinase OS=Staphylococcus aureus OX=1280 GN=gmk PE=3 SV=1	gmk	_GTESDEK[malon(K)]IQSR_	1	89.9298	89.554	83.886	162.345	169.628	141.988	0.643828	0.648273	0.584046	1.50416	1.65057	1.34995	Unknown	K00942	gmk, GUK1; guanylate kinase [EC:2.7.4.8]	map00230 Purine metabolism; map01100 Metabolic pathways	GO:0006139 nucleobase-containing compound metabolic process; GO:0006163 purine nucleotide metabolic process; GO:0006725 cellular aromatic compound metabolic process; GO:0006753 nucleoside phosphate metabolic process; GO:0006793 phosphorus metabolic process; GO:0006796 phosphate-containing compound metabolic process; GO:0006807 nitrogen compound metabolic process; GO:0008152 metabolic process; GO:…	GO:0005622 intracellular anatomical structure; GO:0005737 cytoplasm; GO:0005829 cytosol;	GO:0003824 catalytic activity; GO:0004385 guanylate kinase activity; GO:0016301 kinase activity; GO:0016740 transferase activity; GO:0016772 transferase activity, transferring phosphorus-containing groups; GO:0016776 phosphotransferase activity, phosphate group as acceptor; GO:0019205 nucleobase-containing compound kinase activity; GO:0050145 nucleoside monophosphate kinase activity;	PF00625	PF00625 Guanylate kinase	PF00625 Guanylate kinase	F	COG0194	Guanylate kinase
A0A090LQF4	79	K	1.64506	0.00108405	Up	Hotdog fold thioesterase OS=Staphylococcus aureus OX=1280 GN=yuxO PE=4 SV=1	yuxO	_FIPLGLEMNANHIHSAK[malon(K)]DGR_	1	98.2555	104.633	106.635	253.263	236.975	214.677	0.686562	0.701044	0.796272	1.26629	1.20971	1.11661	Unknown										Q	COG2050	Acyl-CoA thioesterase PaaI, contains HGG motif
A0A090LQF4	94	K	2.01015	0.00585887	Up	Hotdog fold thioesterase OS=Staphylococcus aureus OX=1280 GN=yuxO PE=4 SV=1	yuxO	_VTATAEIIHQGK[malon(K)]STHVWDIK_	0.999999	68.335	82.1508	91.9626	196.786	231.704	246.074	0.528223	0.60889	0.759669	1.08845	1.30847	1.4159	Unknown										Q	COG2050	Acyl-CoA thioesterase PaaI, contains HGG motif
A0A090LR26	271	K	1.92112	0.00691935	Up	Aldo/keto reductase family oxidoreductase OS=Staphylococcus aureus OX=1280 GN=ycsN PE=4 SV=1	ycsN	_IMPILGTSQLK[malon(K)]R_	1	74.0467	77.4712	54.8814	117.393	108.459	109.691	0.761664	0.811625	0.541635	1.45086	1.31284	1.29933	Unknown							PF00248	PF00248 Aldo/keto reductase family	PF00248 Aldo/keto reductase family	R	COG4989	Predicted oxidoreductase YdhF
A0A090LR38	90	K	3.66668	0.000938178	Up	Accessory regulator OS=Staphylococcus aureus OX=1280 GN=sarX PE=4 SV=1	sarX	_TK[malon(K)]LLVSIR_	1	87.7665	135.268	121.432	215.44	217.232	228.13	0.380684	0.611505	0.579603	1.85864	1.93821	1.96641	Unknown										K	COG1846	DNA-binding transcriptional regulator, MarR family
A0A090LRH2	9	K	2.8472	0.000601186	Up	Phosphate acetyltransferase OS=Staphylococcus aureus OX=1280 GN=pta PE=3 SV=1	pta	_ADLLNVLK[malon(K)]DK_	0.987313	114.677	97.6171		103.801	96.5195	87.5726	0.736867	0.674266		2.15854	2.0263	1.84182	Unknown	K00625	E2.3.1.8, pta; phosphate acetyltransferase [EC:2.3.1.8]	map00430 Taurine and hypotaurine metabolism; map00620 Pyruvate metabolism; map00640 Propanoate metabolism; map00680 Methane metabolism; map00720 Carbon fixation pathways in prokaryotes; map01100 Metabolic pathways; map01120 Microbial metabolism in diverse environments; map01200 Carbon metabolism							C	COG0280	Phosphotransacetylase (includes Pta, EutD and phosphobutyryltransferase)
A0A090LRH2	18	K	2.39446	0.000332923	Up	Phosphate acetyltransferase OS=Staphylococcus aureus OX=1280 GN=pta PE=3 SV=1	pta	_NVK[malon(K)]IVLPEGEDER_	1	117.161	131.2	111.363	94.2551	86.2241	90.6068	0.716325	0.862293	0.676852	1.865	1.7224	1.81325	Unknown	K00625	E2.3.1.8, pta; phosphate acetyltransferase [EC:2.3.1.8]	map00430 Taurine and hypotaurine metabolism; map00620 Pyruvate metabolism; map00640 Propanoate metabolism; map00680 Methane metabolism; map00720 Carbon fixation pathways in prokaryotes; map01100 Metabolic pathways; map01120 Microbial metabolism in diverse environments; map01200 Carbon metabolism							C	COG0280	Phosphotransacetylase (includes Pta, EutD and phosphobutyryltransferase)
A0A090LRH2	141	K	2.27439	0.00239122	Up	Phosphate acetyltransferase OS=Staphylococcus aureus OX=1280 GN=pta PE=3 SV=1	pta	_PALQIIK[malon(K)]TK_	0.999249	381.019	457.801	471.03	324.425	259.651	352.13	0.654264	0.845037	0.804046	1.80287	1.45671	1.97914	Unknown	K00625	E2.3.1.8, pta; phosphate acetyltransferase [EC:2.3.1.8]	map00430 Taurine and hypotaurine metabolism; map00620 Pyruvate metabolism; map00640 Propanoate metabolism; map00680 Methane metabolism; map00720 Carbon fixation pathways in prokaryotes; map01100 Metabolic pathways; map01120 Microbial metabolism in diverse environments; map01200 Carbon metabolism							C	COG0280	Phosphotransacetylase (includes Pta, EutD and phosphobutyryltransferase)
A0A090LRH2	222	K	2.31207	6.68634e-05	Up	Phosphate acetyltransferase OS=Staphylococcus aureus OX=1280 GN=pta PE=3 SV=1	pta	_VQEAVK[malon(K)]LAQQK_	1	645.495	557.938	562.214	428.295	444.997	406.743	0.8174	0.759488	0.707734	1.75521	1.84109	1.68589	Unknown	K00625	E2.3.1.8, pta; phosphate acetyltransferase [EC:2.3.1.8]	map00430 Taurine and hypotaurine metabolism; map00620 Pyruvate metabolism; map00640 Propanoate metabolism; map00680 Methane metabolism; map00720 Carbon fixation pathways in prokaryotes; map01100 Metabolic pathways; map01120 Microbial metabolism in diverse environments; map01200 Carbon metabolism							C	COG0280	Phosphotransacetylase (includes Pta, EutD and phosphobutyryltransferase)
A0A090LUF4	65	K	2.05815	0.000415377	Up	Ribose-5-phosphate isomerase A OS=Staphylococcus aureus OX=1280 GN=rpiA PE=3 SV=1	rpiA	_IAFLAK[malon(K)]ELGIK_	0.999864	105.158	107.849	87.0031	194.298	218.376	206.536	0.688531	0.694505	0.577379	1.26883	1.36661	1.39938	Cytoplasmic	K01807	rpiA; ribose 5-phosphate isomerase A [EC:5.3.1.6]	map00030 Pentose phosphate pathway; map00710 Carbon fixation in photosynthetic organisms; map01100 Metabolic pathways; map01110 Biosynthesis of secondary metabolites; map01120 Microbial metabolism in diverse environments; map01200 Carbon metabolism; map01230 Biosynthesis of amino acids							G	COG0120	Ribose 5-phosphate isomerase
A0A090LUF4	159	K	3.87508	0.00811182	Up	Ribose-5-phosphate isomerase A OS=Staphylococcus aureus OX=1280 GN=rpiA PE=3 SV=1	rpiA	_KIESYADIK[malon(K)]VER_	0.99994		4.8466	8.08783	21.9434	27.2831	26.4717		0.269737	0.463877	1.23847	1.47563	1.55012	Cytoplasmic	K01807	rpiA; ribose 5-phosphate isomerase A [EC:5.3.1.6]	map00030 Pentose phosphate pathway; map00710 Carbon fixation in photosynthetic organisms; map01100 Metabolic pathways; map01110 Biosynthesis of secondary metabolites; map01120 Microbial metabolism in diverse environments; map01200 Carbon metabolism; map01230 Biosynthesis of amino acids							G	COG0120	Ribose 5-phosphate isomerase
A0A090LUF4	185	K	2.99051	4.83586e-05	Up	Ribose-5-phosphate isomerase A OS=Staphylococcus aureus OX=1280 GN=rpiA PE=3 SV=1	rpiA	_LPK[malon(K)]GIDPYK_	1	318.165	350.084	377.804	1030.36	1054.2	1054.36	0.457573	0.495177	0.550709	1.47793	1.44907	1.56911	Cytoplasmic	K01807	rpiA; ribose 5-phosphate isomerase A [EC:5.3.1.6]	map00030 Pentose phosphate pathway; map00710 Carbon fixation in photosynthetic organisms; map01100 Metabolic pathways; map01110 Biosynthesis of secondary metabolites; map01120 Microbial metabolism in diverse environments; map01200 Carbon metabolism; map01230 Biosynthesis of amino acids							G	COG0120	Ribose 5-phosphate isomerase
A0A090LWB9	10	K	6.4174	0.0265383	Up	ABC transporter ATP-binding protein OS=Staphylococcus aureus OX=1280 GN=A6762_04990 PE=4 SV=1	A6762_04990	_IVK[malon(K)]TILVGYVIK_	0.999623	1.11142	10.9708	1.68173	17.7811	10.7247	22.4458	0.0956912	0.743291	0.12039	2.12608	1.50884	2.52175	Unknown
A0A090LZA4	4	K	1.68246	2.28766e-05	Up	3-deoxy-7-phosphoheptulonate synthase OS=Staphylococcus aureus OX=1280 GN=aroX PE=4 SV=1	aroX	_SNK[malon(K)]LESYR_	1	215.707	218.647	212.143	157.504	158.865	160.744	0.825177	0.835697	0.823226	1.45196	1.34383	1.38362	Unknown	K13853	aroG, aroA; 3-deoxy-7-phosphoheptulonate synthase / chorismate mutase [EC:2.5.1.54 5.4.99.5]	map00400 Phenylalanine, tyrosine and tryptophan biosynthesis; map01100 Metabolic pathways; map01110 Biosynthesis of secondary metabolites; map01230 Biosynthesis of amino acids				PF01817; PF00793	PF01817 Chorismate mutase type II; PF00793 DAHP synthetase I family		E	COG2876	3-deoxy-D-arabino-heptulosonate 7-phosphate (DAHP) synthase
A0A090N246	6	K	4.24991	0.00258581	Up	Formate/nitrite transporter OS=Staphylococcus aureus OX=1280 GN=fnt PE=4 SV=1	fnt	_NNK[malon(K)]TVEDTYSTK_	0.999994	13.7332	23.3634	12.9472	46.7222	34.4428	51.4868	0.368961	0.613869	0.349606	1.93035	1.47185	2.26053	Unknown										P	COG2116	Formate/nitrite transporter FocA, FNT family
A0A090N253	551	K	2.25237	0.00592849	Up	APC family permease OS=Staphylococcus aureus OX=1280 GN=ydaO PE=4 SV=1	ydaO	_FIDK[malon(K)]INR_	1	1177.64	1354.77	1327.35	2017.45	2265.08	2183.77	0.530592	0.687569	0.768136	1.2979	1.81754	1.35844	Unknown				GO:0003333 amino acid transmembrane transport; GO:0006810 transport; GO:0006811 ion transport; GO:0006820 anion transport; GO:0006865 amino acid transport; GO:0015711 organic anion transport; GO:0015807 L-amino acid transport; GO:0015849 organic acid transport; GO:0034220 ion transmembrane transport; GO:0046942 carboxylic acid transport; GO:0051179 localization; GO:0051234 establishment of locali…	GO:0005886 plasma membrane; GO:0005887 integral component of plasma membrane; GO:0016020 membrane; GO:0016021 integral component of membrane; GO:0031224 intrinsic component of membrane; GO:0031226 intrinsic component of plasma membrane; GO:0071944 cell periphery;	GO:0005215 transporter activity; GO:0005342 organic acid transmembrane transporter activity; GO:0008509 anion transmembrane transporter activity; GO:0008514 organic anion transmembrane transporter activity; GO:0015075 ion transmembrane transporter activity; GO:0015171 amino acid transmembrane transporter activity; GO:0015179 L-amino acid transmembrane transporter activity; GO:0015291 secondary ac…				E	COG0531	Serine transporter YbeC, amino acid:H+ symporter family
A0A098H324	147	K	2.58565	0.0280393	Up	RNA methyltransferase OS=Staphylococcus aureus OX=1280 GN=rlmBB PE=4 SV=1	rlmBB	_GTTDPYQDK[malon(K)]VLR_	1	11.188	14.1746	10.2709	19.6891	38.0188	31.7281	0.443654	0.763219	0.51085	0.904511	1.78702	1.7499	Unknown	K03437	spoU; RNA methyltransferase, TrmH family					PF08032	PF08032 RNA 2'-O ribose methyltransferase substrate binding		J	COG0566	tRNA G18 (ribose-2'-O)-methylase SpoU
A0A0B4ND04	273	K	2.6325	0.000550883	Up	L-lactate permease OS=Staphylococcus aureus OX=1280 GN=lctP_1 PE=3 SV=1	lctP_1	_FQPK[malon(K)]HIYR_	1	223.964	185.69	199.215	632.627	663.548	610.499	0.604347	0.478431	0.516374	1.59711	1.32286	1.28981	Unknown	K03303	lctP; lactate permease			GO:0005886 plasma membrane; GO:0016020 membrane; GO:0071944 cell periphery;					C	COG1620	L-lactate permease
A0A0B4ND04	280	K	1.98887	0.0114507	Up	L-lactate permease OS=Staphylococcus aureus OX=1280 GN=lctP_1 PE=3 SV=1	lctP_1	_VNK[malon(K)]DEEIEPAK_	1	98.987	164.117	100.986	268.383	306.943	285.59	0.548503	0.868316	0.537525	1.39135	1.25658	1.23901	Unknown	K03303	lctP; lactate permease			GO:0005886 plasma membrane; GO:0016020 membrane; GO:0071944 cell periphery;					C	COG1620	L-lactate permease
A0A0B6XPB5	132	K	2.30546	0.0108175	Up	Dihydroorotase OS=Staphylococcus aureus OX=1280 GN=pyrC PE=3 SV=1	pyrC	_QLGK[malon(K)]ELVDFPALVK_	0.999996	13.7471	10.5602	15.7533	43.4882	53.5578	73.9368	0.587643	0.411458	0.620678	1.0023	1.15878	1.57325	Unknown	K01465	URA4, pyrC; dihydroorotase [EC:3.5.2.3]	map00240 Pyrimidine metabolism; map01100 Metabolic pathways; map01240 Biosynthesis of cofactors	GO:0006139 nucleobase-containing compound metabolic process; GO:0006144 purine nucleobase metabolic process; GO:0006145 purine nucleobase catabolic process; GO:0006220 pyrimidine nucleotide metabolic process; GO:0006221 pyrimidine nucleotide biosynthetic process; GO:0006725 cellular aromatic compound metabolic process; GO:0006753 nucleoside phosphate metabolic process; GO:0006793 phosphorus metab…	GO:0005622 intracellular anatomical structure; GO:0005737 cytoplasm;	GO:0003824 catalytic activity; GO:0004038 allantoinase activity; GO:0004151 dihydroorotase activity; GO:0016787 hydrolase activity; GO:0016810 hydrolase activity, acting on carbon-nitrogen (but not peptide) bonds; GO:0016812 hydrolase activity, acting on carbon-nitrogen (but not peptide) bonds, in cyclic amides;	PF01979	PF01979 Amidohydrolase family	PF01979 Amidohydrolase family	F	COG0044	Dihydroorotase or related cyclic amidohydrolase
A0A0C2HA00	58	K	2.29222	0.000470165	Up	Acetyltransferase OS=Staphylococcus aureus OX=1280 GN=A6762_12905 PE=4 SV=1	A6762_12905	_LVK[malon(K)]AVVEHAR_	1	6404.15	6567.01	6745.2	9368.41	9424.99	9018.79	0.588492	0.684756	0.748947	1.44187	1.63867	1.55478	Unknown	K06975	K06975; uncharacterized protein					PF14542	PF14542 GCN5-related N-acetyl-transferase	PF14542 GCN5-related N-acetyl-transferase	R	COG2388	Predicted acetyltransferase, GNAT superfamily
A0A0C2HA00	70	K	1.97456	0.0296217	Up	Acetyltransferase OS=Staphylococcus aureus OX=1280 GN=A6762_12905 PE=4 SV=1	A6762_12905	_ENHLK[malon(K)]IIASC[Carbamidomethyl (C)]SFAK_	0.999999	67.4119	112.986	87.8902	97.4393	111.152	118.577	0.494448	0.940364	0.778936	1.19701	1.54253	1.63164	Unknown	K06975	K06975; uncharacterized protein					PF14542	PF14542 GCN5-related N-acetyl-transferase	PF14542 GCN5-related N-acetyl-transferase	R	COG2388	Predicted acetyltransferase, GNAT superfamily
A0A0C2HA00	79	K	0.661864	0.00469341	Down	Acetyltransferase OS=Staphylococcus aureus OX=1280 GN=A6762_12905 PE=4 SV=1	A6762_12905	_IIASC[Carbamidomethyl (C)]SFAK[malon(K)]HMLEK_	0.999997	254.248	238.103	229.26	92.5283	103.63	95.6282	1.09575	1.16442	1.19388	0.667896	0.845026	0.773183	Unknown	K06975	K06975; uncharacterized protein					PF14542	PF14542 GCN5-related N-acetyl-transferase	PF14542 GCN5-related N-acetyl-transferase	R	COG2388	Predicted acetyltransferase, GNAT superfamily
A0A0C2HA00	84	K	2.44764	0.000134854	Up	Acetyltransferase OS=Staphylococcus aureus OX=1280 GN=A6762_12905 PE=4 SV=1	A6762_12905	_HMLEK[malon(K)]EDSYQDVYLG_	1	1164.23	956.558	1059.89	1586.88	1591.21	1584.48	0.640141	0.596809	0.704166	1.46136	1.65537	1.63442	Unknown	K06975	K06975; uncharacterized protein					PF14542	PF14542 GCN5-related N-acetyl-transferase	PF14542 GCN5-related N-acetyl-transferase	R	COG2388	Predicted acetyltransferase, GNAT superfamily
A0A0D1EQU8	34	K	6.45477	0.0278455	Up	30S ribosomal protein S17 OS=Staphylococcus aureus OX=1280 GN=rpsQ PE=3 SV=1	rpsQ	_TITVLVETYKTHK[malon(K)]_	0.985439	66.6359	71.1296	37.7182		289.39	322.148	0.430484	0.454925	0.176142		1.53241	3.03564	Unknown	K02961	RP-S17, MRPS17, rpsQ; small subunit ribosomal protein S17	map03010 Ribosome	GO:0006412 translation; GO:0006518 peptide metabolic process; GO:0006807 nitrogen compound metabolic process; GO:0008152 metabolic process; GO:0009058 biosynthetic process; GO:0009059 macromolecule biosynthetic process; GO:0009987 cellular process; GO:0010467 gene expression; GO:0019538 protein metabolic process; GO:0034641 cellular nitrogen compound metabolic process; GO:0034645 cellular macromo…	GO:0005622 intracellular anatomical structure; GO:0005737 cytoplasm; GO:0005829 cytosol; GO:0005840 ribosome; GO:0015935 small ribosomal subunit; GO:0022626 cytosolic ribosome; GO:0022627 cytosolic small ribosomal subunit; GO:0032991 protein-containing complex; GO:0043226 organelle; GO:0043228 non-membrane-bounded organelle; GO:0043229 intracellular organelle; GO:0043232 intracellular non-membran…	GO:0003735 structural constituent of ribosome; GO:0005198 structural molecule activity;	PF00366	PF00366 Ribosomal protein S17	PF00366 Ribosomal protein S17	J	COG0186	Ribosomal protein S17
A0A0D1EZE3	144	K	2.27492	6.78407e-05	Up	Putative pyruvate, phosphate dikinase regulatory protein OS=Staphylococcus aureus OX=1280 GN=yqfL PE=3 SV=1	yqfL	_GLPK[malon(K)]ADIVLLGISR_	1	139.348	166.657	150.413	688.225	710.752	694.179	0.499261	0.581801	0.538689	1.2097	1.27468	1.20042	Cytoplasmic	K09773	ppsR; [pyruvate, water dikinase]-phosphate phosphotransferase / [pyruvate, water dikinase] kinase [EC:2.7.4.28 2.7.11.33]								T	COG1806	Regulator of PEP synthase PpsR, kinase-PPPase family (combines ADP:protein kinase and phosphorylase activities)
A0A0D1EZE3	203	K	1.90281	0.00179209	Up	Putative pyruvate, phosphate dikinase regulatory protein OS=Staphylococcus aureus OX=1280 GN=yqfL PE=3 SV=1	yqfL	_ISEEK[malon(K)]LNR_	1	162.018	124.522	135.574	552.014	546.912	523.046	0.724029	0.542208	0.605616	1.21022	1.2234	1.12816	Cytoplasmic	K09773	ppsR; [pyruvate, water dikinase]-phosphate phosphotransferase / [pyruvate, water dikinase] kinase [EC:2.7.4.28 2.7.11.33]								T	COG1806	Regulator of PEP synthase PpsR, kinase-PPPase family (combines ADP:protein kinase and phosphorylase activities)
A0A0D1F6J1	131	K	2.92099	0.00134451	Up	Putative long chain fatty acid-CoA ligase VraA OS=Staphylococcus aureus OX=1280 GN=A6762_13350 PE=4 SV=1	A6762_13350	_IK[malon(K)]EYDALTK_	0.999972	39.9918	51.4036	36.5543	140.077	148.5	112.907	0.48644	0.603374	0.415006	1.56884	1.58781	1.23891	Unknown	K01895	ACSS1_2, acs; acetyl-CoA synthetase [EC:6.2.1.1]	map00010 Glycolysis / Gluconeogenesis; map00620 Pyruvate metabolism; map00630 Glyoxylate and dicarboxylate metabolism; map00640 Propanoate metabolism; map00680 Methane metabolism; map00720 Carbon fixation pathways in prokaryotes; map01100 Metabolic pathways; map01110 Biosynthesis of secondary metabolites; map01120 Microbial metabolism in diverse environments; map01200 Carbon metabolism	GO:0006082 organic acid metabolic process; GO:0006139 nucleobase-containing compound metabolic process; GO:0006163 purine nucleotide metabolic process; GO:0006629 lipid metabolic process; GO:0006631 fatty acid metabolic process; GO:0006633 fatty acid biosynthetic process; GO:0006637 acyl-CoA metabolic process; GO:0006725 cellular aromatic compound metabolic process; GO:0006753 nucleoside phosphat…		GO:0003824 catalytic activity; GO:0004321 fatty-acyl-CoA synthase activity; GO:0015645 fatty acid ligase activity; GO:0016405 CoA-ligase activity; GO:0016408 C-acyltransferase activity; GO:0016740 transferase activity; GO:0016746 acyltransferase activity; GO:0016747 acyltransferase activity, transferring groups other than amino-acyl groups; GO:0016874 ligase activity; GO:0016877 ligase activity, …	PF13193	PF13193 AMP-binding enzyme C-terminal domain		I	COG0365	Acyl-coenzyme A synthetase/AMP-(fatty) acid ligase
A0A0D1F6J1	161	K	1.81937	0.00575808	Up	Putative long chain fatty acid-CoA ligase VraA OS=Staphylococcus aureus OX=1280 GN=A6762_13350 PE=4 SV=1	A6762_13350	_ENASNK[malon(K)]LEMADTTR_	1	28.8023	26.3725	31.7982	57.6094	47.3545	64.3275	0.723783	0.639542	0.745834	1.333	1.04606	1.45827	Unknown	K01895	ACSS1_2, acs; acetyl-CoA synthetase [EC:6.2.1.1]	map00010 Glycolysis / Gluconeogenesis; map00620 Pyruvate metabolism; map00630 Glyoxylate and dicarboxylate metabolism; map00640 Propanoate metabolism; map00680 Methane metabolism; map00720 Carbon fixation pathways in prokaryotes; map01100 Metabolic pathways; map01110 Biosynthesis of secondary metabolites; map01120 Microbial metabolism in diverse environments; map01200 Carbon metabolism	GO:0006082 organic acid metabolic process; GO:0006139 nucleobase-containing compound metabolic process; GO:0006163 purine nucleotide metabolic process; GO:0006629 lipid metabolic process; GO:0006631 fatty acid metabolic process; GO:0006633 fatty acid biosynthetic process; GO:0006637 acyl-CoA metabolic process; GO:0006725 cellular aromatic compound metabolic process; GO:0006753 nucleoside phosphat…		GO:0003824 catalytic activity; GO:0004321 fatty-acyl-CoA synthase activity; GO:0015645 fatty acid ligase activity; GO:0016405 CoA-ligase activity; GO:0016408 C-acyltransferase activity; GO:0016740 transferase activity; GO:0016746 acyltransferase activity; GO:0016747 acyltransferase activity, transferring groups other than amino-acyl groups; GO:0016874 ligase activity; GO:0016877 ligase activity, …	PF13193	PF13193 AMP-binding enzyme C-terminal domain		I	COG0365	Acyl-coenzyme A synthetase/AMP-(fatty) acid ligase
A0A0D1F6J1	309	K	2.4648	9.74954e-05	Up	Putative long chain fatty acid-CoA ligase VraA OS=Staphylococcus aureus OX=1280 GN=A6762_13350 PE=4 SV=1	A6762_13350	_K[malon(K)]YFNLTVR_	1	273.484	256.521	300.411	660.822	750.968	783.437	0.582083	0.526878	0.596796	1.29507	1.40504	1.50424	Unknown	K01895	ACSS1_2, acs; acetyl-CoA synthetase [EC:6.2.1.1]	map00010 Glycolysis / Gluconeogenesis; map00620 Pyruvate metabolism; map00630 Glyoxylate and dicarboxylate metabolism; map00640 Propanoate metabolism; map00680 Methane metabolism; map00720 Carbon fixation pathways in prokaryotes; map01100 Metabolic pathways; map01110 Biosynthesis of secondary metabolites; map01120 Microbial metabolism in diverse environments; map01200 Carbon metabolism	GO:0006082 organic acid metabolic process; GO:0006139 nucleobase-containing compound metabolic process; GO:0006163 purine nucleotide metabolic process; GO:0006629 lipid metabolic process; GO:0006631 fatty acid metabolic process; GO:0006633 fatty acid biosynthetic process; GO:0006637 acyl-CoA metabolic process; GO:0006725 cellular aromatic compound metabolic process; GO:0006753 nucleoside phosphat…		GO:0003824 catalytic activity; GO:0004321 fatty-acyl-CoA synthase activity; GO:0015645 fatty acid ligase activity; GO:0016405 CoA-ligase activity; GO:0016408 C-acyltransferase activity; GO:0016740 transferase activity; GO:0016746 acyltransferase activity; GO:0016747 acyltransferase activity, transferring groups other than amino-acyl groups; GO:0016874 ligase activity; GO:0016877 ligase activity, …	PF13193	PF13193 AMP-binding enzyme C-terminal domain		I	COG0365	Acyl-coenzyme A synthetase/AMP-(fatty) acid ligase
A0A0D1FJF3	42	K	1.8597	0.00232829	Up	Glutamate-1-semialdehyde 2,1-aminomutase OS=Staphylococcus aureus OX=1280 GN=hemL PE=3 SV=1	hemL	_SVDTPAIFMDHGK[malon(K)]GSK_	0.962288		91.4894	84.6623	137.127	155.207	142.15		0.702433	0.66438	1.1622	1.36363	1.28697	Cytoplasmic	K01845	hemL; glutamate-1-semialdehyde 2,1-aminomutase [EC:5.4.3.8]	map00860 Porphyrin metabolism; map01100 Metabolic pathways; map01110 Biosynthesis of secondary metabolites; map01120 Microbial metabolism in diverse environments; map01240 Biosynthesis of cofactors				PF00202	PF00202 Aminotransferase class-III	PF00202 Aminotransferase class-III	H	COG0001	Glutamate-1-semialdehyde aminotransferase
A0A0D1FJF3	45	K	2.09396	0.00224859	Up	Glutamate-1-semialdehyde 2,1-aminomutase OS=Staphylococcus aureus OX=1280 GN=hemL PE=3 SV=1	hemL	_SVDTPAIFMDHGKGSK[malon(K)]_	0.881617	90.8489		75.3277	146.774	162.888	146.896	0.670688		0.579642	1.21979	1.40332	1.3041	Cytoplasmic	K01845	hemL; glutamate-1-semialdehyde 2,1-aminomutase [EC:5.4.3.8]	map00860 Porphyrin metabolism; map01100 Metabolic pathways; map01110 Biosynthesis of secondary metabolites; map01120 Microbial metabolism in diverse environments; map01240 Biosynthesis of cofactors				PF00202	PF00202 Aminotransferase class-III	PF00202 Aminotransferase class-III	H	COG0001	Glutamate-1-semialdehyde aminotransferase
A0A0D1FJF3	342	K	3.44305	0.000312598	Up	Glutamate-1-semialdehyde 2,1-aminomutase OS=Staphylococcus aureus OX=1280 GN=hemL PE=3 SV=1	hemL	_VFAK[malon(K)]HNVPITVNR_	1	15.1848	14.0077	11.6957	36.5459	47.0768	39.3835	0.511128	0.48084	0.410347	1.38482	1.84924	1.59417	Cytoplasmic	K01845	hemL; glutamate-1-semialdehyde 2,1-aminomutase [EC:5.4.3.8]	map00860 Porphyrin metabolism; map01100 Metabolic pathways; map01110 Biosynthesis of secondary metabolites; map01120 Microbial metabolism in diverse environments; map01240 Biosynthesis of cofactors				PF00202	PF00202 Aminotransferase class-III	PF00202 Aminotransferase class-III	H	COG0001	Glutamate-1-semialdehyde aminotransferase
A0A0D1FJV3	152	K	2.23182	0.000710898	Up	Glucose-6-phosphate 1-dehydrogenase OS=Staphylococcus aureus OX=1280 GN=zwf PE=3 SV=1	zwf	_LVIEK[malon(K)]PFGSDLK_	1	246.072	237.068	282.568	763.682	730.248	643.555	0.581183	0.552723	0.64929	1.42948	1.40326	1.14703	Cytoplasmic	K00036	G6PD, zwf; glucose-6-phosphate 1-dehydrogenase [EC:1.1.1.49 1.1.1.363]	map00030 Pentose phosphate pathway; map00480 Glutathione metabolism; map01100 Metabolic pathways; map01110 Biosynthesis of secondary metabolites; map01120 Microbial metabolism in diverse environments; map01200 Carbon metabolism				PF00479; PF02781	PF00479 Glucose-6-phosphate dehydrogenase, NAD binding domain; PF02781 Glucose-6-phosphate dehydrogenase, C-terminal domain	PF00479 Glucose-6-phosphate dehydrogenase, NAD binding domain	G	COG0364	Glucose-6-phosphate 1-dehydrogenase
A0A0D1FJV3	173	K	2.1013	0.00239131	Up	Glucose-6-phosphate 1-dehydrogenase OS=Staphylococcus aureus OX=1280 GN=zwf PE=3 SV=1	zwf	_SFK[malon(K)]EEEIYR_	1	310.39	255.767	243.949	753.097	740.183	639.253	0.723267	0.588325	0.553038	1.39077	1.40329	1.12409	Cytoplasmic	K00036	G6PD, zwf; glucose-6-phosphate 1-dehydrogenase [EC:1.1.1.49 1.1.1.363]	map00030 Pentose phosphate pathway; map00480 Glutathione metabolism; map01100 Metabolic pathways; map01110 Biosynthesis of secondary metabolites; map01120 Microbial metabolism in diverse environments; map01200 Carbon metabolism				PF00479; PF02781	PF00479 Glucose-6-phosphate dehydrogenase, NAD binding domain; PF02781 Glucose-6-phosphate dehydrogenase, C-terminal domain	PF00479 Glucose-6-phosphate dehydrogenase, NAD binding domain	G	COG0364	Glucose-6-phosphate 1-dehydrogenase
A0A0D1FJV3	301	K	1.7794	0.0193754	Up	Glucose-6-phosphate 1-dehydrogenase OS=Staphylococcus aureus OX=1280 GN=zwf PE=3 SV=1	zwf	_GQYGEGYIDGK[malon(K)]QVK_	1	173.576		145.548	317.554	398.525	351.598	0.715191		0.58345	1.03697	1.33599	1.09324	Cytoplasmic	K00036	G6PD, zwf; glucose-6-phosphate 1-dehydrogenase [EC:1.1.1.49 1.1.1.363]	map00030 Pentose phosphate pathway; map00480 Glutathione metabolism; map01100 Metabolic pathways; map01110 Biosynthesis of secondary metabolites; map01120 Microbial metabolism in diverse environments; map01200 Carbon metabolism				PF00479; PF02781	PF00479 Glucose-6-phosphate dehydrogenase, NAD binding domain; PF02781 Glucose-6-phosphate dehydrogenase, C-terminal domain	PF02781 Glucose-6-phosphate dehydrogenase, C-terminal domain	G	COG0364	Glucose-6-phosphate 1-dehydrogenase
A0A0D1FNC6	101	K	2.76175	0.00507265	Up	Transcriptional regulator MraZ OS=Staphylococcus aureus OX=1280 GN=mraZ PE=3 SV=1	mraZ	_YANLTK[malon(K)]EC[Carbamidomethyl (C)]TVIGVSNR_	1	27.1744	24.5626	31.2378	157.128	136.844	105.139	0.508052	0.38447	0.535143	1.62386	1.34175	0.977244	Unknown	K03925	mraZ; transcriptional regulator MraZ		GO:0006355 regulation of transcription, DNA-templated; GO:0009889 regulation of biosynthetic process; GO:0009890 negative regulation of biosynthetic process; GO:0009892 negative regulation of metabolic process; GO:0010468 regulation of gene expression; GO:0010556 regulation of macromolecule biosynthetic process; GO:0010558 negative regulation of macromolecule biosynthetic process; GO:0010605 nega…		GO:0000976 transcription cis-regulatory region binding; GO:0001067 transcription regulatory region nucleic acid binding; GO:0003676 nucleic acid binding; GO:0003677 DNA binding; GO:0003690 double-stranded DNA binding; GO:0003700 DNA-binding transcription factor activity; GO:0005488 binding; GO:0043565 sequence-specific DNA binding; GO:0097159 organic cyclic compound binding; GO:0140110 transcript…				J	COG2001	MraZ, DNA-binding transcriptional regulator and inhibitor of RsmH methyltransferase activity
A0A0D1FNW3	80	K	4.12344	3.03114e-05	Up	30S ribosomal protein S11 OS=Staphylococcus aureus OX=1280 GN=rpsK PE=3 SV=1	rpsK	_SAMEHGLK[malon(K)]TVEVTVK_	0.999932	68.334	68.4095	74.45	180.853	168.514	152.629	0.409044	0.490304	0.506433	1.9559	1.95642	1.88434	Unknown	K02948	RP-S11, MRPS11, rpsK; small subunit ribosomal protein S11	map03010 Ribosome	GO:0000028 ribosomal small subunit assembly; GO:0000462 maturation of SSU-rRNA from tricistronic rRNA transcript (SSU-rRNA, 5.8S rRNA, LSU-rRNA); GO:0006139 nucleobase-containing compound metabolic process; GO:0006364 rRNA processing; GO:0006396 RNA processing; GO:0006412 translation; GO:0006518 peptide metabolic process; GO:0006725 cellular aromatic compound metabolic process; GO:0006807 nitroge…	GO:0005622 intracellular anatomical structure; GO:0005737 cytoplasm; GO:0005829 cytosol; GO:0005840 ribosome; GO:0015935 small ribosomal subunit; GO:0022626 cytosolic ribosome; GO:0022627 cytosolic small ribosomal subunit; GO:0032991 protein-containing complex; GO:0043226 organelle; GO:0043228 non-membrane-bounded organelle; GO:0043229 intracellular organelle; GO:0043232 intracellular non-membran…	GO:0003676 nucleic acid binding; GO:0003723 RNA binding; GO:0003729 mRNA binding; GO:0003735 structural constituent of ribosome; GO:0005198 structural molecule activity; GO:0005488 binding; GO:0019843 rRNA binding; GO:0048027 mRNA 5'-UTR binding; GO:0070181 small ribosomal subunit rRNA binding; GO:0097159 organic cyclic compound binding; GO:1901363 heterocyclic compound binding;				J	COG0100	Ribosomal protein S11
A0A0D1FYS9	11	K	2.91353	2.57546e-05	Up	Alcohol dehydrogenase OS=Staphylococcus aureus OX=1280 GN=adhP PE=3 SV=1	adhP	_DHK[malon(K)]VSIEDK_	1	385.148	351.843	392.301	829.454	763.149	740.79	0.562516	0.530615	0.579226	1.75988	1.57253	1.54006	Unknown	K13953	adhP; alcohol dehydrogenase, propanol-preferring [EC:1.1.1.1]	map00010 Glycolysis / Gluconeogenesis; map00071 Fatty acid degradation; map00350 Tyrosine metabolism; map00620 Pyruvate metabolism; map00625 Chloroalkane and chloroalkene degradation; map00626 Naphthalene degradation; map01100 Metabolic pathways; map01110 Biosynthesis of secondary metabolites; map01120 Microbial metabolism in diverse environments; map01220 Degradation of aromatic compounds				PF08240; PF00107	PF08240 Alcohol dehydrogenase GroES-like domain; PF00107 Zinc-binding dehydrogenase		G	COG1064	D-arabinose 1-dehydrogenase, Zn-dependent alcohol dehydrogenase family
A0A0D1FYS9	23	K	2.57096	0.000786554	Up	Alcohol dehydrogenase OS=Staphylococcus aureus OX=1280 GN=adhP PE=3 SV=1	adhP	_ALK[malon(K)]PGEALVQTEYC[Carbamidomethyl (C)]GVC[Carbamidomethyl (C)]HTDLHVK_	0.999934	53.6305	45.748	44.3759	72.486	100.813	89.3135	0.667443	0.587891	0.558303	1.31051	1.77012	1.58217	Unknown	K13953	adhP; alcohol dehydrogenase, propanol-preferring [EC:1.1.1.1]	map00010 Glycolysis / Gluconeogenesis; map00071 Fatty acid degradation; map00350 Tyrosine metabolism; map00620 Pyruvate metabolism; map00625 Chloroalkane and chloroalkene degradation; map00626 Naphthalene degradation; map01100 Metabolic pathways; map01110 Biosynthesis of secondary metabolites; map01120 Microbial metabolism in diverse environments; map01220 Degradation of aromatic compounds				PF08240; PF00107	PF08240 Alcohol dehydrogenase GroES-like domain; PF00107 Zinc-binding dehydrogenase		G	COG1064	D-arabinose 1-dehydrogenase, Zn-dependent alcohol dehydrogenase family
A0A0D1FYS9	134	K	2.18624	0.039586	Up	Alcohol dehydrogenase OS=Staphylococcus aureus OX=1280 GN=adhP PE=3 SV=1	adhP	_VPEK[malon(K)]LDPAAASSITC[Carbamidomethyl (C)]AGVTTYK_	1	22.8012	33.6007	15.1853	41.8689	28.139	41.2659	0.630605	0.959557	0.424565	1.68219	1.09797	1.62452	Unknown	K13953	adhP; alcohol dehydrogenase, propanol-preferring [EC:1.1.1.1]	map00010 Glycolysis / Gluconeogenesis; map00071 Fatty acid degradation; map00350 Tyrosine metabolism; map00620 Pyruvate metabolism; map00625 Chloroalkane and chloroalkene degradation; map00626 Naphthalene degradation; map01100 Metabolic pathways; map01110 Biosynthesis of secondary metabolites; map01120 Microbial metabolism in diverse environments; map01220 Degradation of aromatic compounds				PF08240; PF00107	PF08240 Alcohol dehydrogenase GroES-like domain; PF00107 Zinc-binding dehydrogenase		G	COG1064	D-arabinose 1-dehydrogenase, Zn-dependent alcohol dehydrogenase family
A0A0D1FYS9	152	K	0.161542	2.35424e-05	Down	Alcohol dehydrogenase OS=Staphylococcus aureus OX=1280 GN=adhP PE=3 SV=1	adhP	_LDPAAASSITC[Carbamidomethyl (C)]AGVTTYK[malon(K)]_	1	348.96	335.699	376.925	37.5336	47.4514	36.8474	1.49128	1.48135	1.62839	0.233016	0.286097	0.224143	Unknown	K13953	adhP; alcohol dehydrogenase, propanol-preferring [EC:1.1.1.1]	map00010 Glycolysis / Gluconeogenesis; map00071 Fatty acid degradation; map00350 Tyrosine metabolism; map00620 Pyruvate metabolism; map00625 Chloroalkane and chloroalkene degradation; map00626 Naphthalene degradation; map01100 Metabolic pathways; map01110 Biosynthesis of secondary metabolites; map01120 Microbial metabolism in diverse environments; map01220 Degradation of aromatic compounds				PF08240; PF00107	PF08240 Alcohol dehydrogenase GroES-like domain; PF00107 Zinc-binding dehydrogenase		G	COG1064	D-arabinose 1-dehydrogenase, Zn-dependent alcohol dehydrogenase family
A0A0D1FYS9	307	K	2.21625	9.10446e-05	Up	Alcohol dehydrogenase OS=Staphylococcus aureus OX=1280 GN=adhP PE=3 SV=1	adhP	_VTPK[malon(K)]VQLR_	1	596.33	609.187	656.599	887.144	1033.63	1011.45	0.62904	0.663536	0.700184	1.35947	1.5383	1.5187	Unknown	K13953	adhP; alcohol dehydrogenase, propanol-preferring [EC:1.1.1.1]	map00010 Glycolysis / Gluconeogenesis; map00071 Fatty acid degradation; map00350 Tyrosine metabolism; map00620 Pyruvate metabolism; map00625 Chloroalkane and chloroalkene degradation; map00626 Naphthalene degradation; map01100 Metabolic pathways; map01110 Biosynthesis of secondary metabolites; map01120 Microbial metabolism in diverse environments; map01220 Degradation of aromatic compounds				PF08240; PF00107	PF08240 Alcohol dehydrogenase GroES-like domain; PF00107 Zinc-binding dehydrogenase		G	COG1064	D-arabinose 1-dehydrogenase, Zn-dependent alcohol dehydrogenase family
A0A0D1G5T5	44	K	3.0425	0.00445079	Up	Queuine tRNA-ribosyltransferase OS=Staphylococcus aureus OX=1280 GN=tgt PE=3 SV=1	tgt	_ATVK[malon(K)]TMSPEELR_	1	39.4413	29.4364	54.9736	123.115	100.164	146.391	0.459632	0.395711	0.633117	1.48913	1.17318	1.86633	Cytoplasmic	K00773	tgt; queuine tRNA-ribosyltransferase [EC:2.4.2.29]		GO:0006139 nucleobase-containing compound metabolic process; GO:0006725 cellular aromatic compound metabolic process; GO:0006807 nitrogen compound metabolic process; GO:0008152 metabolic process; GO:0008616 queuosine biosynthetic process; GO:0009058 biosynthetic process; GO:0009116 nucleoside metabolic process; GO:0009119 ribonucleoside metabolic process; GO:0009163 nucleoside biosynthetic proces…	GO:0005622 intracellular anatomical structure; GO:0005737 cytoplasm;					J	COG0343	Queuine/archaeosine tRNA-ribosyltransferase
A0A0D1G5T5	324	K	6.65138	0.000151009	Up	Queuine tRNA-ribosyltransferase OS=Staphylococcus aureus OX=1280 GN=tgt PE=3 SV=1	tgt	_HLIK[malon(K)]AEETFGIR_	1	17.3508	19.9713	24.637	155.601	120.287	135.456	0.210835	0.27994	0.295859	1.96246	1.46905	1.80069	Cytoplasmic	K00773	tgt; queuine tRNA-ribosyltransferase [EC:2.4.2.29]		GO:0006139 nucleobase-containing compound metabolic process; GO:0006725 cellular aromatic compound metabolic process; GO:0006807 nitrogen compound metabolic process; GO:0008152 metabolic process; GO:0008616 queuosine biosynthetic process; GO:0009058 biosynthetic process; GO:0009116 nucleoside metabolic process; GO:0009119 ribonucleoside metabolic process; GO:0009163 nucleoside biosynthetic proces…	GO:0005622 intracellular anatomical structure; GO:0005737 cytoplasm;					J	COG0343	Queuine/archaeosine tRNA-ribosyltransferase
A0A0D1G640	47	K	1.90587	0.0391957	Up	Arginine repressor OS=Staphylococcus aureus OX=1280 GN=argR_2 PE=3 SV=1	argR_2	_DIK[malon(K)]ELQLIK_	0.995125	33.2038	29.9664	17.7813	51.4953	36.9691	46.4191	0.87678	0.778269	0.456905	1.55418	1.11065	1.36027	Unknown	K03402	argR, ahrC; transcriptional regulator of arginine metabolism		GO:0006082 organic acid metabolic process; GO:0006355 regulation of transcription, DNA-templated; GO:0006520 cellular amino acid metabolic process; GO:0006525 arginine metabolic process; GO:0006807 nitrogen compound metabolic process; GO:0008152 metabolic process; GO:0009064 glutamine family amino acid metabolic process; GO:0009889 regulation of biosynthetic process; GO:0009987 cellular process; …	GO:0005622 intracellular anatomical structure; GO:0005737 cytoplasm;		PF01316; PF02863	PF01316 Arginine repressor, DNA binding domain; PF02863 Arginine repressor, C-terminal domain	PF01316 Arginine repressor, DNA binding domain	K	COG1438	Arginine repressor
A0A0D1G640	76	K	3.04865	3.95947e-05	Up	Arginine repressor OS=Staphylococcus aureus OX=1280 GN=argR_2 PE=3 SV=1	argR_2	_FHPLEK[malon(K)]LGR_	1	377.469	323.963	371.326	965.783	966.279	919.618	0.548186	0.462738	0.524761	1.60309	1.59656	1.48211	Unknown	K03402	argR, ahrC; transcriptional regulator of arginine metabolism		GO:0006082 organic acid metabolic process; GO:0006355 regulation of transcription, DNA-templated; GO:0006520 cellular amino acid metabolic process; GO:0006525 arginine metabolic process; GO:0006807 nitrogen compound metabolic process; GO:0008152 metabolic process; GO:0009064 glutamine family amino acid metabolic process; GO:0009889 regulation of biosynthetic process; GO:0009987 cellular process; …	GO:0005622 intracellular anatomical structure; GO:0005737 cytoplasm;		PF01316; PF02863	PF01316 Arginine repressor, DNA binding domain; PF02863 Arginine repressor, C-terminal domain		K	COG1438	Arginine repressor
A0A0D1G9U0	29	K	2.48247	0.00517776	Up	DUF1014-domain-containing protein OS=Staphylococcus aureus OX=1280 GN=GO782_15665 PE=4 SV=1	GO782_15665	_IK[malon(K)]QHPDVQK_	0.999998	45.4038	32.7997	35.5387	76.0477	73.1628	55.2609	0.710795	0.595966	0.549611	1.80407	1.66745	1.13687	Unknown
A0A0D1G9U0	112	K	0.502861	0.000218333	Down	DUF1014-domain-containing protein OS=Staphylococcus aureus OX=1280 GN=GO782_15665 PE=4 SV=1	GO782_15665	_ILQK[malon(K)]NIEK_	1	956.145	905.312	928.809	314.796	361.069	356.052	1.24619	1.36949	1.19588	0.621735	0.68511	0.609834	Unknown
A0A0D1G9U0	127	K	1.54651	0.0119663	Up	DUF1014-domain-containing protein OS=Staphylococcus aureus OX=1280 GN=GO782_15665 PE=4 SV=1	GO782_15665	_EK[malon(K)]NEIQR_	1	362.925	375.671	422.149	412.3	492.143	410.351	0.730328	0.877423	0.839205	1.25728	1.44179	1.08517	Unknown
A0A0D1G9U0	145	K	0.377867	0.000740482	Down	DUF1014-domain-containing protein OS=Staphylococcus aureus OX=1280 GN=GO782_15665 PE=4 SV=1	GO782_15665	_YEVK[malon(K)]AGLTPNK_	1	260.116	277.229	273.128	74.8188	80.9067	68.9919	1.25175	1.54842	1.29843	0.545604	0.566821	0.436303	Unknown
A0A0D1G9U0	174	K	1.74765	0.00131815	Up	DUF1014-domain-containing protein OS=Staphylococcus aureus OX=1280 GN=GO782_15665 PE=4 SV=1	GO782_15665	_EIAK[malon(K)]MNK_	0.999174	431.405	380.687	406.666	483.607	569.373	507.161	0.773362	0.792075	0.720174	1.31373	1.48596	1.19477	Unknown
A0A0D1G9U0	214	K	0.281641	0.00498394	Down	DUF1014-domain-containing protein OS=Staphylococcus aureus OX=1280 GN=GO782_15665 PE=4 SV=1	GO782_15665	_DYVAK[malon(K)]SASQQNK_	0.999993	147.085	165.118	193.824	20.4982	39.4383	46.3034	1.19674	1.55928	1.5579	0.252733	0.467153	0.495088	Unknown
A0A0D1GA35	124	K	1.63171	0.0289148	Up	Glutamyl aminopeptidase Deblocking aminopeptidase OS=Staphylococcus aureus OX=1280 GN=pepA_1 PE=3 SV=1	pepA_1	_IIGVVSNIPK[malon(K)]HFR_	1	104.234	112.069	152.276	194.98	138.851	196.471	0.68174	0.692075	0.935942	1.40141	1.00953	1.35792	Unknown	K01261	pepA; glutamyl aminopeptidase [EC:3.4.11.7]								EG	COG1363	Putative aminopeptidase FrvX
A0A0D1GC10	44	K	2.40795	7.18149e-05	Up	NERD domain-containing protein OS=Staphylococcus aureus OX=1280 GN=E4U00_04290 PE=4 SV=1	E4U00_04290	_NK[malon(K)]ALSAENAELR_	1	394.375	428.508	409.572	1522.85	1485.3	1618.81	0.505371	0.563444	0.547611	1.27364	1.21967	1.39897	Unknown
A0A0D1GC10	90	K	1.60175	0.0475406	Up	NERD domain-containing protein OS=Staphylococcus aureus OX=1280 GN=E4U00_04290 PE=4 SV=1	E4U00_04290	_ILDSYLENGKLK[malon(K)]_	0.956292	49.788		50.0786	117.939		128.215	0.720258		0.755885	1.11354		1.25087	Unknown
A0A0D1GC10	175	K	1.68564	0.0215308	Up	NERD domain-containing protein OS=Staphylococcus aureus OX=1280 GN=E4U00_04290 PE=4 SV=1	E4U00_04290	_K[malon(K)]SIYTFTETVQPNR_	1	13.8753	14.788	14.336	38.0962	29.6722	44.9334	0.669125	0.731754	0.721328	1.19904	0.916934	1.46131	Unknown
A0A0D1GC10	245	K	1.59816	0.000405727	Up	NERD domain-containing protein OS=Staphylococcus aureus OX=1280 GN=E4U00_04290 PE=4 SV=1	E4U00_04290	_DK[malon(K)]YVDTVSTK_	0.999999	324.096	279.923	281.513	715.772	784.94	706.225	0.786909	0.697397	0.713165	1.13426	1.22127	1.15639	Unknown
A0A0D1GC10	253	K	2.3565	0.000263803	Up	NERD domain-containing protein OS=Staphylococcus aureus OX=1280 GN=E4U00_04290 PE=4 SV=1	E4U00_04290	_YVDTVSTK[malon(K)]SSLR_	1	483.159	386.581	460.503	1545.53	1704.86	1637.61	0.583416	0.478983	0.580178	1.21801	1.31917	1.33355	Unknown
A0A0D1GC10	268	K	1.60145	0.0174681	Up	NERD domain-containing protein OS=Staphylococcus aureus OX=1280 GN=E4U00_04290 PE=4 SV=1	E4U00_04290	_IISEAIELSK[malon(K)]HPLNK_	1		169.815	138.735	428.414	360.899	378.745		0.738376	0.613391	1.18484	0.979985	1.08235	Unknown
A0A0D1GFD2	63	K	0.663715	0.0327481	Down	50S ribosomal protein L16 OS=Staphylococcus aureus OX=1280 GN=rplP PE=3 SV=1	rplP	_GGK[malon(K)]VWIK_	0.991039	84.1975	94.9218	106.574	86.9142	66.9569	71.1357	1.03671	1.27817	1.3676	0.979896	0.71442	0.7498	Unknown	K02878	RP-L16, MRPL16, rplP; large subunit ribosomal protein L16	map03010 Ribosome		GO:0005622 intracellular anatomical structure; GO:0005737 cytoplasm; GO:0005829 cytosol; GO:0005840 ribosome; GO:0015934 large ribosomal subunit; GO:0022625 cytosolic large ribosomal subunit; GO:0022626 cytosolic ribosome; GO:0032991 protein-containing complex; GO:0043226 organelle; GO:0043228 non-membrane-bounded organelle; GO:0043229 intracellular organelle; GO:0043232 intracellular non-membran…	GO:0003676 nucleic acid binding; GO:0003723 RNA binding; GO:0003735 structural constituent of ribosome; GO:0005198 structural molecule activity; GO:0005488 binding; GO:0019843 rRNA binding; GO:0097159 organic cyclic compound binding; GO:1901363 heterocyclic compound binding;	PF00252	PF00252 Ribosomal protein L16p/L10e	PF00252 Ribosomal protein L16p/L10e	J	COG0197	Ribosomal protein L16/L10AE
A0A0D1GFD2	98	K	0.157189	0.000905013	Down	50S ribosomal protein L16 OS=Staphylococcus aureus OX=1280 GN=rplP PE=3 SV=1	rplP	_GAVEGWIAVVK[malon(K)]PGR_	1	74.174	60.9659	39.8238	8.9734	10.1917	13.5685	2.24566	2.01857	1.25656	0.248761	0.267387	0.351663	Unknown	K02878	RP-L16, MRPL16, rplP; large subunit ribosomal protein L16	map03010 Ribosome		GO:0005622 intracellular anatomical structure; GO:0005737 cytoplasm; GO:0005829 cytosol; GO:0005840 ribosome; GO:0015934 large ribosomal subunit; GO:0022625 cytosolic large ribosomal subunit; GO:0022626 cytosolic ribosome; GO:0032991 protein-containing complex; GO:0043226 organelle; GO:0043228 non-membrane-bounded organelle; GO:0043229 intracellular organelle; GO:0043232 intracellular non-membran…	GO:0003676 nucleic acid binding; GO:0003723 RNA binding; GO:0003735 structural constituent of ribosome; GO:0005198 structural molecule activity; GO:0005488 binding; GO:0019843 rRNA binding; GO:0097159 organic cyclic compound binding; GO:1901363 heterocyclic compound binding;	PF00252	PF00252 Ribosomal protein L16p/L10e	PF00252 Ribosomal protein L16p/L10e	J	COG0197	Ribosomal protein L16/L10AE
A0A0D1GID9	28	K	1.89265	0.0211142	Up	Cysteine hydrolase OS=Staphylococcus aureus OX=1280 GN=A6762_13580 PE=4 SV=1	A6762_13580	_NIIK[malon(K)]ANQR_	1	138.645	128.258	82.6604	463.551	421.763	437.616	0.721419	0.736362	0.427414	1.2663	1.14216	1.15955	Unknown										HR	COG1335	Nicotinamidase-related amidase
A0A0D1GIQ2	99	K	2.27599	0.0295056	Up	Probable malate:quinone oxidoreductase OS=Staphylococcus aureus OX=1280 GN=mqo2 PE=3 SV=1	mqo2	_QFWGHLVK[malon(K)]SGSIENPR_	1	37.4242	92.8725	70.7802	173.27	201.341	178.884	0.332296	0.811894	0.619813	1.28307	1.4421	1.2897	Unknown	K00116	mqo; malate dehydrogenase (quinone) [EC:1.1.5.4]	map00020 Citrate cycle (TCA cycle); map00620 Pyruvate metabolism; map01100 Metabolic pathways; map01110 Biosynthesis of secondary metabolites; map01120 Microbial metabolism in diverse environments; map01200 Carbon metabolism							G	COG0579	L-2-hydroxyglutarate oxidase LhgO
A0A0D1GIQ2	126	K	1.79982	0.000219138	Up	Probable malate:quinone oxidoreductase OS=Staphylococcus aureus OX=1280 GN=mqo2 PE=3 SV=1	mqo2	_NNVK[malon(K)]FLK_	0.999178	159.632	157.602	144.131	323.733	325.03	357.456	0.728771	0.708388	0.648938	1.23257	1.19697	1.32506	Unknown	K00116	mqo; malate dehydrogenase (quinone) [EC:1.1.5.4]	map00020 Citrate cycle (TCA cycle); map00620 Pyruvate metabolism; map01100 Metabolic pathways; map01110 Biosynthesis of secondary metabolites; map01120 Microbial metabolism in diverse environments; map01200 Carbon metabolism							G	COG0579	L-2-hydroxyglutarate oxidase LhgO
A0A0D1GIQ2	464	K	2.13369	0.000400444	Up	Probable malate:quinone oxidoreductase OS=Staphylococcus aureus OX=1280 GN=mqo2 PE=3 SV=1	mqo2	_K[malon(K)]MIPSYGESLIEDEK_	1	158.637	146.288	141.834	411.833	395.638	346.873	0.663833	0.602701	0.585344	1.43724	1.33549	1.1786	Unknown	K00116	mqo; malate dehydrogenase (quinone) [EC:1.1.5.4]	map00020 Citrate cycle (TCA cycle); map00620 Pyruvate metabolism; map01100 Metabolic pathways; map01110 Biosynthesis of secondary metabolites; map01120 Microbial metabolism in diverse environments; map01200 Carbon metabolism							G	COG0579	L-2-hydroxyglutarate oxidase LhgO
A0A0D1GJS3	56	K	1.78617	0.00870845	Up	30S ribosomal protein S19 OS=Staphylococcus aureus OX=1280 GN=rpsS PE=3 SV=1	rpsS	_K[malon(K)]HVPVYVTEDMVGHK_	1	43.4269	45.267	49.9638	57.9417	40.311	49.1871	0.783877	0.726153	0.812747	1.68058	1.13533	1.33296	Unknown	K02965	RP-S19, rpsS; small subunit ribosomal protein S19	map03010 Ribosome	GO:0000028 ribosomal small subunit assembly; GO:0006996 organelle organization; GO:0009987 cellular process; GO:0016043 cellular component organization; GO:0022607 cellular component assembly; GO:0022613 ribonucleoprotein complex biogenesis; GO:0022618 ribonucleoprotein complex assembly; GO:0042254 ribosome biogenesis; GO:0042255 ribosome assembly; GO:0042274 ribosomal small subunit biogenesis; G…	GO:0005622 intracellular anatomical structure; GO:0005737 cytoplasm; GO:0005829 cytosol; GO:0005840 ribosome; GO:0015935 small ribosomal subunit; GO:0022626 cytosolic ribosome; GO:0022627 cytosolic small ribosomal subunit; GO:0032991 protein-containing complex; GO:0043226 organelle; GO:0043228 non-membrane-bounded organelle; GO:0043229 intracellular organelle; GO:0043232 intracellular non-membran…	GO:0003735 structural constituent of ribosome; GO:0005198 structural molecule activity;	PF00203	PF00203 Ribosomal protein S19	PF00203 Ribosomal protein S19	J	COG0185	Ribosomal protein S19
A0A0D1GJW4	72	K	1.55059	0.00505693	Up	Arsenate reductase OS=Staphylococcus aureus OX=1280 GN=spxA_2 PE=3 SV=1	spxA_2	_NK[malon(K)]LQTLSDDEK_	1	91.9538	96.0161	75.8134	112.111	113.607	117.907	0.848629	0.851167	0.699553	1.13623	1.26046	1.32371	Unknown	K00537	arsC; arsenate reductase (glutaredoxin) [EC:1.20.4.1]								P	COG1393	Arsenate reductase or related protein, glutaredoxin family
A0A0D1GJW4	108	K	1.71011	0.00410398	Up	Arsenate reductase OS=Staphylococcus aureus OX=1280 GN=spxA_2 PE=3 SV=1	spxA_2	_ITLGFK[malon(K)]EDQYK_	1	99.3	78.5173	93.1926	146.129	130.014	116.2	0.839139	0.637342	0.787395	1.3561	1.32083	1.19453	Unknown	K00537	arsC; arsenate reductase (glutaredoxin) [EC:1.20.4.1]								P	COG1393	Arsenate reductase or related protein, glutaredoxin family
A0A0D1GMH3	46	K	3.11624	0.023869	Up	50S ribosomal protein L17 OS=Staphylococcus aureus OX=1280 GN=rplQ PE=3 SV=1	rplQ	_SVVEK[malon(K)]LITLGK_	0.998013	7.41577	2.46785	5.59299	7.33211	5.10797	6.34492	0.916429	0.305428	0.661043	2.37637	1.6246	1.8666	Unknown	K02879	RP-L17, MRPL17, rplQ; large subunit ribosomal protein L17	map03010 Ribosome		GO:0005622 intracellular anatomical structure; GO:0005737 cytoplasm; GO:0005829 cytosol; GO:0005840 ribosome; GO:0015934 large ribosomal subunit; GO:0022625 cytosolic large ribosomal subunit; GO:0022626 cytosolic ribosome; GO:0032991 protein-containing complex; GO:0043226 organelle; GO:0043228 non-membrane-bounded organelle; GO:0043229 intracellular organelle; GO:0043232 intracellular non-membran…	GO:0003735 structural constituent of ribosome; GO:0005198 structural molecule activity;				J	COG0203	Ribosomal protein L17
A0A0D1GQ07	124	K	4.08786	0.00403981	Up	Exported protein OS=Staphylococcus aureus OX=1280 GN=CV021_12380 PE=4 SV=1	CV021_12380	_NYVGK[malon(K)]AVTHTEYSK_	0.999994	12.244	5.45703	4.65883	24.0093	34.1988	24.0026	0.598111	0.330466	0.266794	1.51332	1.79747	1.57572	Unknown
A0A0D1GR49	109	K	0.0891411	0.000136835	Down	Cell cycle protein GpsB OS=Staphylococcus aureus OX=1280 GN=gpsB PE=3 SV=1	gpsB	_ISNLEK[malon(K)]AVFGK_	1	513.792	489.402	528.05	52.1479	37.8418	62.2361	1.88395	1.8326	2.08272	0.168151	0.125679	0.223122	Unknown										D	COG3599	Cell division septum initiation protein DivIVA, interacts with FtsZ and MinD
A0A0D1GR95	198	K	0.657088	0.0299082	Down	50S ribosomal protein L3 OS=Staphylococcus aureus OX=1280 GN=rplC_1 PE=1 SV=1	rplC_1	_VILVK[malon(K)]GNVPGPK_	1	126.335	137.456	133.954	38.736	28.8814	25.5609	1.06369	1.1176	1.11725	0.915201	0.662603	0.589625	Unknown	K02906	RP-L3, MRPL3, rplC; large subunit ribosomal protein L3	map03010 Ribosome	GO:0009893 positive regulation of metabolic process; GO:0010468 regulation of gene expression; GO:0010604 positive regulation of macromolecule metabolic process; GO:0010628 positive regulation of gene expression; GO:0019219 regulation of nucleobase-containing compound metabolic process; GO:0019222 regulation of metabolic process; GO:0031323 regulation of cellular metabolic process; GO:0031325 pos…						J	COG0087	Ribosomal protein L3
A0A0D1GR95	206	K	1.72219	0.0144484	Up	50S ribosomal protein L3 OS=Staphylococcus aureus OX=1280 GN=rplC_1 PE=1 SV=1	rplC_1	_K[malon(K)]GLVEIR_	1	179.789	212.53	160.726	99.7631	100.857	139.618	0.831912	0.949655	0.736729	1.29538	1.27164	1.76996	Unknown	K02906	RP-L3, MRPL3, rplC; large subunit ribosomal protein L3	map03010 Ribosome	GO:0009893 positive regulation of metabolic process; GO:0010468 regulation of gene expression; GO:0010604 positive regulation of macromolecule metabolic process; GO:0010628 positive regulation of gene expression; GO:0019219 regulation of nucleobase-containing compound metabolic process; GO:0019222 regulation of metabolic process; GO:0031323 regulation of cellular metabolic process; GO:0031325 pos…						J	COG0087	Ribosomal protein L3
A0A0D1GYV5	191	K	7.81915	0.00430134	Up	ADP-dependent (S)-NAD(P)H-hydrate dehydratase OS=Staphylococcus aureus OX=1280 GN=nnrD PE=3 SV=1	nnrD	_KHGTEIFFK[malon(K)]DEDFK_	0.999991	29.0792	36.1721	11.0426	196.903	182.587	113.592	0.262399	0.346464	0.117848	2.09933	2.26006	1.32287	Unknown	K17758	nnrD; ADP-dependent NAD(P)H-hydrate dehydratase [EC:4.2.1.136]								F	COG0063	NAD(P)H-hydrate repair enzyme Nnr, NAD(P)H-hydrate dehydratase domain
A0A0D1H025	63	K	0.0980568	0.00510971	Down	Transcriptional regulator OS=Staphylococcus aureus OX=1280 GN=CV021_06740 PE=3 SV=1	CV021_06740	_[Acetyl (Protein N-term)]M[Oxidation (M)]TK[malon(K)]LLTGEDGEHAVLSR_	1	68.8037	89.5581	84.3537	2.30583	5.62255	11.2742	1.44925	1.82133	1.71977	0.0608927	0.146599	0.281846	Unknown
A0A0D1H025	87	K	1.647	0.00588621	Up	Transcriptional regulator OS=Staphylococcus aureus OX=1280 GN=CV021_06740 PE=3 SV=1	CV021_06740	_YNLAPDELEK[malon(K)]YK_	0.999134		876.758	939.551	1217.18	1218.39	1098.53		0.727381	0.78142	1.31127	1.29593	1.1203	Unknown
A0A0D1H0B5	52	K	0.542527	0.0121667	Down	50S ribosomal protein L27 OS=Staphylococcus aureus OX=1280 GN=rpmA PE=1 SV=1	rpmA	_GTK[malon(K)]IYPGENVGR_	1	621.514	636.216	579.723	105.298	68.5847	101.087	1.10194	1.20335	1.02868	0.700995	0.451565	0.656211	Unknown	K02899	RP-L27, MRPL27, rpmA; large subunit ribosomal protein L27	map03010 Ribosome		GO:0005622 intracellular anatomical structure; GO:0005737 cytoplasm; GO:0005829 cytosol; GO:0005840 ribosome; GO:0015934 large ribosomal subunit; GO:0022625 cytosolic large ribosomal subunit; GO:0022626 cytosolic ribosome; GO:0032991 protein-containing complex; GO:0043226 organelle; GO:0043228 non-membrane-bounded organelle; GO:0043229 intracellular organelle; GO:0043232 intracellular non-membran…	GO:0003735 structural constituent of ribosome; GO:0005198 structural molecule activity;				J	COG0211	Ribosomal protein L27
A0A0D1H1A6	41	K	0.348364	0.000106127	Down	50S ribosomal protein L33 OS=Staphylococcus aureus OX=1280 GN=rpmG2 PE=3 SV=1	rpmG2	_LNK[malon(K)]YTLHR_	1	1321.02	1343.88	1395.79	222.115	229.264	210.472	1.15339	1.27667	1.3696	0.406182	0.47874	0.438744	Unknown	K02913	RP-L33, MRPL33, rpmG; large subunit ribosomal protein L33	map03010 Ribosome							J	COG0267	Ribosomal protein L33
A0A0D1H4D9	55	K	1.93273	0.00216441	Up	Putative transcription factor OS=Staphylococcus aureus OX=1280 GN=nhaX PE=3 SV=1	nhaX	_AGVHLNK[malon(K)]LTEER_	1	241.02	201.504	192.256	603.068	623.566	610.009	0.752969	0.627972	0.547401	1.21109	1.29789	1.21799	Unknown							PF00582	PF00582 Universal stress protein family	PF00582 Universal stress protein family	T	COG0589	Nucleotide-binding universal stress protein, UspA family
A0A0D1H4D9	88	K	1.8752	0.000370091	Up	Putative transcription factor OS=Staphylococcus aureus OX=1280 GN=nhaX PE=3 SV=1	nhaX	_GNAK[malon(K)]EELLK_	1	1018.58	1041.78	978.359	2819.95	2929.39	2763.87	0.680788	0.694582	0.595959	1.21156	1.30444	1.18064	Unknown							PF00582	PF00582 Universal stress protein family	PF00582 Universal stress protein family	T	COG0589	Nucleotide-binding universal stress protein, UspA family
A0A0D1H4D9	93	K	2.12437	0.00114338	Up	Putative transcription factor OS=Staphylococcus aureus OX=1280 GN=nhaX PE=3 SV=1	nhaX	_EELLK[malon(K)]HANSGK_	1	251.937	295.502	260.36	910.021	890.669	762.188	0.577092	0.675221	0.543537	1.33996	1.35926	1.11583	Unknown							PF00582	PF00582 Universal stress protein family	PF00582 Universal stress protein family	T	COG0589	Nucleotide-binding universal stress protein, UspA family
A0A0D1H4D9	99	K	6.69791	2.54749e-05	Up	Putative transcription factor OS=Staphylococcus aureus OX=1280 GN=nhaX PE=3 SV=1	nhaX	_HANSGK[malon(K)]YEIVVLSNR_	1	63.5843	70.6103	60.6513	622.225	700.434	627.841	0.228836	0.253497	0.198937	1.43949	1.67947	1.44413	Unknown							PF00582	PF00582 Universal stress protein family	PF00582 Universal stress protein family	T	COG0589	Nucleotide-binding universal stress protein, UspA family
A0A0D1H4D9	115	K	1.76469	6.26785e-05	Up	Putative transcription factor OS=Staphylococcus aureus OX=1280 GN=nhaX PE=3 SV=1	nhaX	_K[malon(K)]FVLGSVSHK_	1	1635.38	1656.95	1797.97	4223.83	4510.96	4653.15	0.683327	0.690641	0.684692	1.1345	1.25577	1.24263	Unknown							PF00582	PF00582 Universal stress protein family	PF00582 Universal stress protein family	T	COG0589	Nucleotide-binding universal stress protein, UspA family
A0A0D1H4Q0	196	K	1.67448	0.00539362	Up	tRNA uridine 5-carboxymethylaminomethyl modification enzyme MnmG OS=Staphylococcus aureus OX=1280 GN=mnmG PE=3 SV=1	mnmG	_FK[malon(K)]TGTPPR_	1	753.831	649.865	645.382	1058.65	1250.34	1128	0.862084	0.682458	0.704198	1.17167	1.40858	1.18521	Unknown	K03495	gidA, mnmG, MTO1; tRNA uridine 5-carboxymethylaminomethyl modification enzyme		GO:0001510 RNA methylation; GO:0002097 tRNA wobble base modification; GO:0002098 tRNA wobble uridine modification; GO:0006139 nucleobase-containing compound metabolic process; GO:0006396 RNA processing; GO:0006399 tRNA metabolic process; GO:0006400 tRNA modification; GO:0006725 cellular aromatic compound metabolic process; GO:0006807 nitrogen compound metabolic process; GO:0008033 tRNA processing…	GO:0005622 intracellular anatomical structure; GO:0005737 cytoplasm; GO:0005829 cytosol;	GO:0000166 nucleotide binding; GO:0005488 binding; GO:0036094 small molecule binding; GO:0043167 ion binding; GO:0043168 anion binding; GO:0050660 flavin adenine dinucleotide binding; GO:0097159 organic cyclic compound binding; GO:1901265 nucleoside phosphate binding; GO:1901363 heterocyclic compound binding;	PF13932	PF13932 tRNA modifying enzyme MnmG/GidA C-terminal domain		J	COG0445	tRNA U34 5-carboxymethylaminomethyl modifying enzyme MnmG/GidA
A0A0D1H5C2	41	K	2.26506	0.000629003	Up	50S ribosomal protein L22 OS=Staphylococcus aureus OX=1280 GN=rplV PE=1 SV=1	rplV	_LTNK[malon(K)]ASSPVIEK_	1	156.313	127.64	147.68	261.598	248.208	255.012	0.756141	0.595993	0.585606	1.4552	1.51777	1.41612	Unknown	K02890	RP-L22, MRPL22, rplV; large subunit ribosomal protein L22	map03010 Ribosome		GO:0005622 intracellular anatomical structure; GO:0005737 cytoplasm; GO:0005829 cytosol; GO:0005840 ribosome; GO:0015934 large ribosomal subunit; GO:0022625 cytosolic large ribosomal subunit; GO:0022626 cytosolic ribosome; GO:0032991 protein-containing complex; GO:0043226 organelle; GO:0043228 non-membrane-bounded organelle; GO:0043229 intracellular organelle; GO:0043232 intracellular non-membran…	GO:0003735 structural constituent of ribosome; GO:0005198 structural molecule activity;	PF00237	PF00237 Ribosomal protein L22p/L17e	PF00237 Ribosomal protein L22p/L17e	J	COG0091	Ribosomal protein L22
A0A0D1H5C2	111	K	3.12764	2.16194e-05	Up	50S ribosomal protein L22 OS=Staphylococcus aureus OX=1280 GN=rplV PE=1 SV=1	rplV	_TSHITIVVSDGK[malon(K)]EEAK_	0.999971	135.625	146.9	148.139	368.753	334.94	348.473	0.529357	0.553454	0.473978	1.65511	1.65257	1.56139	Unknown	K02890	RP-L22, MRPL22, rplV; large subunit ribosomal protein L22	map03010 Ribosome		GO:0005622 intracellular anatomical structure; GO:0005737 cytoplasm; GO:0005829 cytosol; GO:0005840 ribosome; GO:0015934 large ribosomal subunit; GO:0022625 cytosolic large ribosomal subunit; GO:0022626 cytosolic ribosome; GO:0032991 protein-containing complex; GO:0043226 organelle; GO:0043228 non-membrane-bounded organelle; GO:0043229 intracellular organelle; GO:0043232 intracellular non-membran…	GO:0003735 structural constituent of ribosome; GO:0005198 structural molecule activity;	PF00237	PF00237 Ribosomal protein L22p/L17e		J	COG0091	Ribosomal protein L22
A0A0D1H721	39	K	1.98863	0.000346379	Up	3-oxoacyl-[acyl-carrier-protein] reductase OS=Staphylococcus aureus OX=1280 GN=fabG PE=3 SV=1	fabG	_EK[malon(K)]AEAVVEEIK_	1	1492.05	1365.21	1212.87	2538.95	2653.11	2583.84	0.749381	0.652996	0.619155	1.31045	1.39931	1.31033	Cytoplasmic	K00059	fabG, OAR1; 3-oxoacyl-[acyl-carrier protein] reductase [EC:1.1.1.100]	map00061 Fatty acid biosynthesis; map00333 Prodigiosin biosynthesis; map00780 Biotin metabolism; map01100 Metabolic pathways; map01110 Biosynthesis of secondary metabolites; map01212 Fatty acid metabolism; map01240 Biosynthesis of cofactors	GO:0006082 organic acid metabolic process; GO:0006629 lipid metabolic process; GO:0006631 fatty acid metabolic process; GO:0006633 fatty acid biosynthetic process; GO:0008152 metabolic process; GO:0008610 lipid biosynthetic process; GO:0009058 biosynthetic process; GO:0009987 cellular process; GO:0016053 organic acid biosynthetic process; GO:0019752 carboxylic acid metabolic process; GO:0030497 f…		GO:0000166 nucleotide binding; GO:0003824 catalytic activity; GO:0004312 fatty acid synthase activity; GO:0004316 3-oxoacyl-[acyl-carrier-protein] reductase (NADPH) activity; GO:0005488 binding; GO:0016491 oxidoreductase activity; GO:0016614 oxidoreductase activity, acting on CH-OH group of donors; GO:0016616 oxidoreductase activity, acting on the CH-OH group of donors, NAD or NADP as acceptor; G…	PF13561	PF13561 Enoyl-(Acyl carrier protein) reductase	PF13561 Enoyl-(Acyl carrier protein) reductase	I	COG1028	NAD(P)-dependent dehydrogenase, short-chain alcohol dehydrogenase family
A0A0D1H721	100	K	1.80626	0.0109807	Up	3-oxoacyl-[acyl-carrier-protein] reductase OS=Staphylococcus aureus OX=1280 GN=fabG PE=3 SV=1	fabG	_MK[malon(K)]EQEWDDVIDTNLK_	1	119.089	113.78	75.212	183.75	170.545	179.245	0.841873	0.766009	0.540416	1.3349	1.26605	1.27944	Cytoplasmic	K00059	fabG, OAR1; 3-oxoacyl-[acyl-carrier protein] reductase [EC:1.1.1.100]	map00061 Fatty acid biosynthesis; map00333 Prodigiosin biosynthesis; map00780 Biotin metabolism; map01100 Metabolic pathways; map01110 Biosynthesis of secondary metabolites; map01212 Fatty acid metabolism; map01240 Biosynthesis of cofactors	GO:0006082 organic acid metabolic process; GO:0006629 lipid metabolic process; GO:0006631 fatty acid metabolic process; GO:0006633 fatty acid biosynthetic process; GO:0008152 metabolic process; GO:0008610 lipid biosynthetic process; GO:0009058 biosynthetic process; GO:0009987 cellular process; GO:0016053 organic acid biosynthetic process; GO:0019752 carboxylic acid metabolic process; GO:0030497 f…		GO:0000166 nucleotide binding; GO:0003824 catalytic activity; GO:0004312 fatty acid synthase activity; GO:0004316 3-oxoacyl-[acyl-carrier-protein] reductase (NADPH) activity; GO:0005488 binding; GO:0016491 oxidoreductase activity; GO:0016614 oxidoreductase activity, acting on CH-OH group of donors; GO:0016616 oxidoreductase activity, acting on the CH-OH group of donors, NAD or NADP as acceptor; G…	PF13561	PF13561 Enoyl-(Acyl carrier protein) reductase	PF13561 Enoyl-(Acyl carrier protein) reductase	I	COG1028	NAD(P)-dependent dehydrogenase, short-chain alcohol dehydrogenase family
A0A0D1H7G8	5	K	1.66024	0.000100062	Up	Thioredoxin OS=Staphylococcus aureus OX=1280 GN=trxA_1 PE=3 SV=1	trxA_1	_AIVK[malon(K)]VTDADFDSK_	1	5896.16	5659.65	5730.26	4617.68	4765.4	4675.97	0.832849	0.829477	0.803904	1.30381	1.44567	1.34506	Unknown	K03671	trxA; thioredoxin 1	map04621 NOD-like receptor signaling pathway	GO:0006950 response to stress; GO:0006979 response to oxidative stress; GO:0008152 metabolic process; GO:0009636 response to toxic substance; GO:0009987 cellular process; GO:0019725 cellular homeostasis; GO:0033554 cellular response to stress; GO:0034599 cellular response to oxidative stress; GO:0042221 response to chemical; GO:0042592 homeostatic process; GO:0045454 cell redox homeostasis; GO:00…	GO:0005622 intracellular anatomical structure; GO:0005737 cytoplasm; GO:0005829 cytosol;	GO:0003824 catalytic activity; GO:0004791 thioredoxin-disulfide reductase activity; GO:0015035 protein-disulfide reductase activity; GO:0015036 disulfide oxidoreductase activity; GO:0016209 antioxidant activity; GO:0016491 oxidoreductase activity; GO:0016651 oxidoreductase activity, acting on NAD(P)H; GO:0016667 oxidoreductase activity, acting on a sulfur group of donors; GO:0016668 oxidoreductas…	PF00085	PF00085 Thioredoxin	PF00085 Thioredoxin	O	COG3118	Chaperedoxin CnoX, contains thioredoxin-like and TPR-like domains, YbbN/TrxSC family
A0A0D1H7G8	54	K	1.66536	0.000203659	Up	Thioredoxin OS=Staphylococcus aureus OX=1280 GN=trxA_1 PE=3 SV=1	trxA_1	_ADILK[malon(K)]LDVDENPSTAAK_	1	719.539	673.979	698.376	629.255	515.595	566.103	0.837745	0.814183	0.80757	1.46446	1.28926	1.34223	Unknown	K03671	trxA; thioredoxin 1	map04621 NOD-like receptor signaling pathway	GO:0006950 response to stress; GO:0006979 response to oxidative stress; GO:0008152 metabolic process; GO:0009636 response to toxic substance; GO:0009987 cellular process; GO:0019725 cellular homeostasis; GO:0033554 cellular response to stress; GO:0034599 cellular response to oxidative stress; GO:0042221 response to chemical; GO:0042592 homeostatic process; GO:0045454 cell redox homeostasis; GO:00…	GO:0005622 intracellular anatomical structure; GO:0005737 cytoplasm; GO:0005829 cytosol;	GO:0003824 catalytic activity; GO:0004791 thioredoxin-disulfide reductase activity; GO:0015035 protein-disulfide reductase activity; GO:0015036 disulfide oxidoreductase activity; GO:0016209 antioxidant activity; GO:0016491 oxidoreductase activity; GO:0016651 oxidoreductase activity, acting on NAD(P)H; GO:0016667 oxidoreductase activity, acting on a sulfur group of donors; GO:0016668 oxidoreductas…	PF00085	PF00085 Thioredoxin	PF00085 Thioredoxin	O	COG3118	Chaperedoxin CnoX, contains thioredoxin-like and TPR-like domains, YbbN/TrxSC family
A0A0D1H7Z1	8	K	0.414244	3.08055e-05	Down	50S ribosomal protein L36 OS=Staphylococcus aureus OX=1280 GN=rpmJ PE=3 SV=1	rpmJ	_VRPSVK[malon(K)]PIC[Carbamidomethyl (C)]EK_	0.999964	193.354	251.329	241.258	110.311	102.744	88.5285	1.36495	1.4399	1.48342	0.633238	0.575541	0.567612	Unknown	K02919	RP-L36, MRPL36, rpmJ; large subunit ribosomal protein L36	map03010 Ribosome				PF00444	PF00444 Ribosomal protein L36	PF00444 Ribosomal protein L36	J	COG0257	Ribosomal protein L36
A0A0D1H7Z1	13	K	0.581064	0.00466874	Down	50S ribosomal protein L36 OS=Staphylococcus aureus OX=1280 GN=rpmJ PE=3 SV=1	rpmJ	_VRPSVKPIC[Carbamidomethyl (C)]EK[malon(K)]_	0.999337	336.449	354.409	389.197	200.497	229.652	235.984	1.34319	1.14829	1.35335	0.650895	0.727525	0.855674	Unknown	K02919	RP-L36, MRPL36, rpmJ; large subunit ribosomal protein L36	map03010 Ribosome				PF00444	PF00444 Ribosomal protein L36	PF00444 Ribosomal protein L36	J	COG0257	Ribosomal protein L36
A0A0D1H7Z1	22	K	0.644376	0.021092	Down	50S ribosomal protein L36 OS=Staphylococcus aureus OX=1280 GN=rpmJ PE=3 SV=1	rpmJ	_GK[malon(K)]VMVIC[Carbamidomethyl (C)]ENPK_	1	349.805	316.292	331.639	223.455	217.795	244.882	1.4482	1.06272	1.19588	0.752274	0.715499	0.9208	Unknown	K02919	RP-L36, MRPL36, rpmJ; large subunit ribosomal protein L36	map03010 Ribosome				PF00444	PF00444 Ribosomal protein L36	PF00444 Ribosomal protein L36	J	COG0257	Ribosomal protein L36
A0A0D1H7Z1	31	K	0.636841	0.0102393	Down	50S ribosomal protein L36 OS=Staphylococcus aureus OX=1280 GN=rpmJ PE=3 SV=1	rpmJ	_VMVIC[Carbamidomethyl (C)]ENPK[malon(K)]HK_	0.997774	180.48	186.328	206.202		140.215	116.505	1.26363	1.05876	1.2575		0.779012	0.740869	Unknown	K02919	RP-L36, MRPL36, rpmJ; large subunit ribosomal protein L36	map03010 Ribosome				PF00444	PF00444 Ribosomal protein L36	PF00444 Ribosomal protein L36	J	COG0257	Ribosomal protein L36
A0A0D1HD00	61	K	1.9422	0.00175058	Up	Universal stress protein OS=Staphylococcus aureus OX=1280 GN=A6762_08490 PE=3 SV=1	A6762_08490	_SK[malon(K)]HFAEELLNGYK_	1	153.694	173.445	146.106	329.059	424.32	359.612	0.65705	0.703704	0.618254	1.12169	1.47763	1.24432	Unknown							PF00582	PF00582 Universal stress protein family	PF00582 Universal stress protein family	T	COG0589	Nucleotide-binding universal stress protein, UspA family
A0A0D1HD00	72	K	2.34014	0.0387261	Up	Universal stress protein OS=Staphylococcus aureus OX=1280 GN=A6762_08490 PE=3 SV=1	A6762_08490	_HFAEELLNGYK[malon(K)]EVATNAGVK_	0.999992	14.9888	7.64249	16.4329	32.3442	31.0248	48.2474	0.674558	0.326417	0.732021	1.16066	1.13734	1.75745	Unknown							PF00582	PF00582 Universal stress protein family	PF00582 Universal stress protein family	T	COG0589	Nucleotide-binding universal stress protein, UspA family
A0A0D1HD00	81	K	2.13784	0.00110552	Up	Universal stress protein OS=Staphylococcus aureus OX=1280 GN=A6762_08490 PE=3 SV=1	A6762_08490	_EVATNAGVK[malon(K)]DVETR_	1	348.266	271.996	291.77	803.859	817.575	749.769	0.719313	0.533159	0.596491	1.32387	1.37551	1.25341	Unknown							PF00582	PF00582 Universal stress protein family	PF00582 Universal stress protein family	T	COG0589	Nucleotide-binding universal stress protein, UspA family
A0A0D1HE09	208	K	3.05997	0.00197898	Up	EVE domain protein OS=Staphylococcus aureus OX=1280 GN=A6762_10860 PE=4 SV=1	A6762_10860	_HIHEK[malon(K)]PPIPGR_	1	15.6252	14.8989	13.5672	52.279	42.8633	65.8289	0.49253	0.50604	0.421719	1.37314	1.13003	1.84287	Unknown							PF01878	PF01878 EVE domain	PF01878 EVE domain	R	COG2947	Predicted RNA-binding protein, contains EVE domain
A0A0D1HE09	243	K	1.53621	0.0456418	Up	EVE domain protein OS=Staphylococcus aureus OX=1280 GN=A6762_10860 PE=4 SV=1	A6762_10860	_LK[malon(K)]NLYFLQENAK_	1	45.1474	49.5485	39.6163	93.9716	65.753	87.9268	0.764018	0.903491	0.661106	1.3251	0.930644	1.32149	Unknown							PF01878	PF01878 EVE domain	PF01878 EVE domain	R	COG2947	Predicted RNA-binding protein, contains EVE domain
A0A0D1HF64	35	K	5.12486	3.69557e-05	Up	30S ribosomal protein S18 OS=Staphylococcus aureus OX=1280 GN=rpsR PE=3 SV=1	rpsR	_DTELLK[malon(K)]R_	1	432.368	506.11	499.777	983.623	1094.71	978.057	0.407525	0.498103	0.454912	2.33444	2.54908	2.08906	Unknown	K02963	RP-S18, MRPS18, rpsR; small subunit ribosomal protein S18	map03010 Ribosome	GO:0006412 translation; GO:0006518 peptide metabolic process; GO:0006807 nitrogen compound metabolic process; GO:0008152 metabolic process; GO:0009058 biosynthetic process; GO:0009059 macromolecule biosynthetic process; GO:0009987 cellular process; GO:0010467 gene expression; GO:0019538 protein metabolic process; GO:0034641 cellular nitrogen compound metabolic process; GO:0034645 cellular macromo…	GO:0005622 intracellular anatomical structure; GO:0005737 cytoplasm; GO:0005829 cytosol; GO:0005840 ribosome; GO:0015935 small ribosomal subunit; GO:0022626 cytosolic ribosome; GO:0022627 cytosolic small ribosomal subunit; GO:0032991 protein-containing complex; GO:0043226 organelle; GO:0043228 non-membrane-bounded organelle; GO:0043229 intracellular organelle; GO:0043232 intracellular non-membran…	GO:0003735 structural constituent of ribosome; GO:0005198 structural molecule activity;				J	COG0238	Ribosomal protein S18
A0A0D1HF64	55	K	4.06914	0.000452565	Up	30S ribosomal protein S18 OS=Staphylococcus aureus OX=1280 GN=rpsR PE=3 SV=1	rpsR	_VTGTSAK[malon(K)]YQR_	1	92.0922	133.315	99.8892	174.431	190.591	186.943	0.444722	0.672233	0.465839	2.12101	2.27381	2.0458	Unknown	K02963	RP-S18, MRPS18, rpsR; small subunit ribosomal protein S18	map03010 Ribosome	GO:0006412 translation; GO:0006518 peptide metabolic process; GO:0006807 nitrogen compound metabolic process; GO:0008152 metabolic process; GO:0009058 biosynthetic process; GO:0009059 macromolecule biosynthetic process; GO:0009987 cellular process; GO:0010467 gene expression; GO:0019538 protein metabolic process; GO:0034641 cellular nitrogen compound metabolic process; GO:0034645 cellular macromo…	GO:0005622 intracellular anatomical structure; GO:0005737 cytoplasm; GO:0005829 cytosol; GO:0005840 ribosome; GO:0015935 small ribosomal subunit; GO:0022626 cytosolic ribosome; GO:0022627 cytosolic small ribosomal subunit; GO:0032991 protein-containing complex; GO:0043226 organelle; GO:0043228 non-membrane-bounded organelle; GO:0043229 intracellular organelle; GO:0043232 intracellular non-membran…	GO:0003735 structural constituent of ribosome; GO:0005198 structural molecule activity;				J	COG0238	Ribosomal protein S18
A0A0D1HF64	65	K	3.26008	3.58665e-05	Up	30S ribosomal protein S18 OS=Staphylococcus aureus OX=1280 GN=rpsR PE=3 SV=1	rpsR	_MLTTAIK[malon(K)]R_	1	181.407	177.927	164.039	216.185	245.151	248.676	0.623091	0.638136	0.544121	1.86972	2.08025	1.93561	Unknown	K02963	RP-S18, MRPS18, rpsR; small subunit ribosomal protein S18	map03010 Ribosome	GO:0006412 translation; GO:0006518 peptide metabolic process; GO:0006807 nitrogen compound metabolic process; GO:0008152 metabolic process; GO:0009058 biosynthetic process; GO:0009059 macromolecule biosynthetic process; GO:0009987 cellular process; GO:0010467 gene expression; GO:0019538 protein metabolic process; GO:0034641 cellular nitrogen compound metabolic process; GO:0034645 cellular macromo…	GO:0005622 intracellular anatomical structure; GO:0005737 cytoplasm; GO:0005829 cytosol; GO:0005840 ribosome; GO:0015935 small ribosomal subunit; GO:0022626 cytosolic ribosome; GO:0022627 cytosolic small ribosomal subunit; GO:0032991 protein-containing complex; GO:0043226 organelle; GO:0043228 non-membrane-bounded organelle; GO:0043229 intracellular organelle; GO:0043232 intracellular non-membran…	GO:0003735 structural constituent of ribosome; GO:0005198 structural molecule activity;				J	COG0238	Ribosomal protein S18
A0A0D1HF64	77	K	3.52691	2.58982e-05	Up	30S ribosomal protein S18 OS=Staphylococcus aureus OX=1280 GN=rpsR PE=3 SV=1	rpsR	_HMALLPYVK[malon(K)]EEQ_	1	1809.62	1664.97	1720.14	2570.03	2588.64	2429.77	0.599713	0.576152	0.550519	2.14461	2.11941	1.82477	Unknown	K02963	RP-S18, MRPS18, rpsR; small subunit ribosomal protein S18	map03010 Ribosome	GO:0006412 translation; GO:0006518 peptide metabolic process; GO:0006807 nitrogen compound metabolic process; GO:0008152 metabolic process; GO:0009058 biosynthetic process; GO:0009059 macromolecule biosynthetic process; GO:0009987 cellular process; GO:0010467 gene expression; GO:0019538 protein metabolic process; GO:0034641 cellular nitrogen compound metabolic process; GO:0034645 cellular macromo…	GO:0005622 intracellular anatomical structure; GO:0005737 cytoplasm; GO:0005829 cytosol; GO:0005840 ribosome; GO:0015935 small ribosomal subunit; GO:0022626 cytosolic ribosome; GO:0022627 cytosolic small ribosomal subunit; GO:0032991 protein-containing complex; GO:0043226 organelle; GO:0043228 non-membrane-bounded organelle; GO:0043229 intracellular organelle; GO:0043232 intracellular non-membran…	GO:0003735 structural constituent of ribosome; GO:0005198 structural molecule activity;				J	COG0238	Ribosomal protein S18
A0A0D1HGG1	150	K	3.1807	0.000377971	Up	Pyridoxal 5'-phosphate synthase subunit PdxS OS=Staphylococcus aureus OX=1280 GN=pdxS PE=3 SV=1	pdxS	_TK[malon(K)]GEPGTGNIVEAVR_	1	61.43	64.3003	49.1744	95.8636	115.039	101.667	0.589829	0.628429	0.464598	1.62356	1.9337	1.79539	Cytoplasmic	K06215	pdxS, pdx1; pyridoxal 5'-phosphate synthase pdxS subunit [EC:4.3.3.6]	map00750 Vitamin B6 metabolism; map01100 Metabolic pathways; map01240 Biosynthesis of cofactors			GO:0005488 binding; GO:0005515 protein binding; GO:0042802 identical protein binding;	PF01680	PF01680 SOR/SNZ family	PF01680 SOR/SNZ family	H	COG0214	Pyridoxal 5'-phosphate synthase subunit PdxS
A0A0D1HHC7	82	K	2.76545	0.0128383	Up	Ribosome-binding ATPase YchF OS=Staphylococcus aureus OX=1280 GN=ychF PE=3 SV=1	ychF	_GASK[malon(K)]GEGLGNK_	0.999886	19.1541	45.1158	22.7846	99.1183	79.4086	99.8029	0.356911	0.770147	0.406073	1.49495	1.204	1.54085	Unknown	K06942	ychF; ribosome-binding ATPase			GO:0005622 intracellular anatomical structure; GO:0005737 cytoplasm;	GO:0003824 catalytic activity; GO:0016462 pyrophosphatase activity; GO:0016787 hydrolase activity; GO:0016817 hydrolase activity, acting on acid anhydrides; GO:0016818 hydrolase activity, acting on acid anhydrides, in phosphorus-containing anhydrides; GO:0016887 ATP hydrolysis activity; GO:0017111 nucleoside-triphosphatase activity;	PF06071	PF06071 Protein of unknown function (DUF933)		J	COG0012	Ribosome-binding ATPase YchF, GTP1/OBG family
A0A0D1HHC7	89	K	1.948	1.60958e-05	Up	Ribosome-binding ATPase YchF OS=Staphylococcus aureus OX=1280 GN=ychF PE=3 SV=1	ychF	_GEGLGNK[malon(K)]FLSHIR_	1	90.252	99.7198	96.688	218.602	229.218	205.735	0.653548	0.66153	0.669664	1.2813	1.35061	1.23438	Unknown	K06942	ychF; ribosome-binding ATPase			GO:0005622 intracellular anatomical structure; GO:0005737 cytoplasm;	GO:0003824 catalytic activity; GO:0016462 pyrophosphatase activity; GO:0016787 hydrolase activity; GO:0016817 hydrolase activity, acting on acid anhydrides; GO:0016818 hydrolase activity, acting on acid anhydrides, in phosphorus-containing anhydrides; GO:0016887 ATP hydrolysis activity; GO:0017111 nucleoside-triphosphatase activity;	PF06071	PF06071 Protein of unknown function (DUF933)		J	COG0012	Ribosome-binding ATPase YchF, GTP1/OBG family
A0A0D1HHC7	156	K	2.22082	0.000319058	Up	Ribosome-binding ATPase YchF OS=Staphylococcus aureus OX=1280 GN=ychF PE=3 SV=1	ychF	_DK[malon(K)]TAEMEVR_	1	81.8687	81.6801	91.8684	221.353	243.262	200.38	0.605597	0.553515	0.649973	1.32533	1.4642	1.22811	Unknown	K06942	ychF; ribosome-binding ATPase			GO:0005622 intracellular anatomical structure; GO:0005737 cytoplasm;	GO:0003824 catalytic activity; GO:0016462 pyrophosphatase activity; GO:0016787 hydrolase activity; GO:0016817 hydrolase activity, acting on acid anhydrides; GO:0016818 hydrolase activity, acting on acid anhydrides, in phosphorus-containing anhydrides; GO:0016887 ATP hydrolysis activity; GO:0017111 nucleoside-triphosphatase activity;	PF06071	PF06071 Protein of unknown function (DUF933)		J	COG0012	Ribosome-binding ATPase YchF, GTP1/OBG family
A0A0D1HHH6	96	K	1.64676	0.0324935	Up	Dihydroxyacetone kinase family protein OS=Staphylococcus aureus OX=1280 GN=NCTC5664_02290 PE=4 SV=1	NCTC5664_02290	_GFC[Carbamidomethyl (C)]K[malon(K)]NIESESEINSK_	1	23.9803	18.7175	13.7862	30.819	33.8512	34.8551	0.960022	0.737723	0.550362	1.16819	1.2624	1.27151	Unknown	K07030	fakA; fatty acid kinase [EC:2.7.2.18]					PF13684	PF13684 Dihydroxyacetone kinase family		R	COG1461	Predicted kinase related to dihydroxyacetone kinase
A0A0D1HHH6	126	K	0.460472	0.0176219	Down	Dihydroxyacetone kinase family protein OS=Staphylococcus aureus OX=1280 GN=NCTC5664_02290 PE=4 SV=1	NCTC5664_02290	_AVMK[malon(K)]PVEGTILTVAK_	0.994432	28.8381	52.909	48.4696	19.2668	22.9159	21.8736	0.927109	1.6746	1.55386	0.586464	0.686275	0.640788	Unknown	K07030	fakA; fatty acid kinase [EC:2.7.2.18]					PF13684	PF13684 Dihydroxyacetone kinase family		R	COG1461	Predicted kinase related to dihydroxyacetone kinase
A0A0D1HHH6	457	K	2.43294	0.00219569	Up	Dihydroxyacetone kinase family protein OS=Staphylococcus aureus OX=1280 GN=NCTC5664_02290 PE=4 SV=1	NCTC5664_02290	_DTK[malon(K)]IDGVEIK_	0.999936	119.736	111.756	99.8647	260.251		315.806	0.686777	0.631072	0.57119	1.41335		1.65059	Unknown	K07030	fakA; fatty acid kinase [EC:2.7.2.18]					PF13684	PF13684 Dihydroxyacetone kinase family	PF13684 Dihydroxyacetone kinase family	R	COG1461	Predicted kinase related to dihydroxyacetone kinase
A0A0D1HHH6	465	K	2.31212	0.00906509	Up	Dihydroxyacetone kinase family protein OS=Staphylococcus aureus OX=1280 GN=NCTC5664_02290 PE=4 SV=1	NCTC5664_02290	_IDGVEIKK[malon(K)]_	0.790938		39.7664	50.3724	124.93	96.3046	111.929		0.48137	0.617612	1.45439	1.10303	1.25406	Unknown	K07030	fakA; fatty acid kinase [EC:2.7.2.18]					PF13684	PF13684 Dihydroxyacetone kinase family	PF13684 Dihydroxyacetone kinase family	R	COG1461	Predicted kinase related to dihydroxyacetone kinase
A0A0D1HIM3	21	K	3.12265	0.00476206	Up	30S ribosomal protein S7 OS=Staphylococcus aureus OX=1280 GN=rpsG PE=3 SV=1	rpsG	_RDVLPDPIHNSK[malon(K)]LVTK_	0.996677	202.691	384.326	377.486	823.365	820.583	777.742	0.327457	0.62408	0.589246	1.67942	1.58625	1.54567	Unknown	K02992	RP-S7, MRPS7, rpsG; small subunit ribosomal protein S7	map03010 Ribosome	GO:0000028 ribosomal small subunit assembly; GO:0006412 translation; GO:0006518 peptide metabolic process; GO:0006807 nitrogen compound metabolic process; GO:0006996 organelle organization; GO:0008152 metabolic process; GO:0009058 biosynthetic process; GO:0009059 macromolecule biosynthetic process; GO:0009987 cellular process; GO:0010467 gene expression; GO:0016043 cellular component organization…	GO:0005622 intracellular anatomical structure; GO:0005737 cytoplasm; GO:0005829 cytosol; GO:0005840 ribosome; GO:0015935 small ribosomal subunit; GO:0022626 cytosolic ribosome; GO:0022627 cytosolic small ribosomal subunit; GO:0032991 protein-containing complex; GO:0043226 organelle; GO:0043228 non-membrane-bounded organelle; GO:0043229 intracellular organelle; GO:0043232 intracellular non-membran…	GO:0003676 nucleic acid binding; GO:0003723 RNA binding; GO:0003729 mRNA binding; GO:0003735 structural constituent of ribosome; GO:0005198 structural molecule activity; GO:0005488 binding; GO:0019843 rRNA binding; GO:0097159 organic cyclic compound binding; GO:1901363 heterocyclic compound binding;	PF00177	PF00177 Ribosomal protein S7p/S5e	PF00177 Ribosomal protein S7p/S5e	J	COG0049	Ribosomal protein S7
A0A0D1HIM3	114	K	1.5933	0.0126397	Up	30S ribosomal protein S7 OS=Staphylococcus aureus OX=1280 GN=rpsG PE=3 SV=1	rpsG	_GEK[malon(K)]TMEDR_	1	65.9605	60.7754	85.1251	78.1179	102.462	91.2457	0.746022	0.690901	0.930254	1.11549	1.38663	1.26952	Unknown	K02992	RP-S7, MRPS7, rpsG; small subunit ribosomal protein S7	map03010 Ribosome	GO:0000028 ribosomal small subunit assembly; GO:0006412 translation; GO:0006518 peptide metabolic process; GO:0006807 nitrogen compound metabolic process; GO:0006996 organelle organization; GO:0008152 metabolic process; GO:0009058 biosynthetic process; GO:0009059 macromolecule biosynthetic process; GO:0009987 cellular process; GO:0010467 gene expression; GO:0016043 cellular component organization…	GO:0005622 intracellular anatomical structure; GO:0005737 cytoplasm; GO:0005829 cytosol; GO:0005840 ribosome; GO:0015935 small ribosomal subunit; GO:0022626 cytosolic ribosome; GO:0022627 cytosolic small ribosomal subunit; GO:0032991 protein-containing complex; GO:0043226 organelle; GO:0043228 non-membrane-bounded organelle; GO:0043229 intracellular organelle; GO:0043232 intracellular non-membran…	GO:0003676 nucleic acid binding; GO:0003723 RNA binding; GO:0003729 mRNA binding; GO:0003735 structural constituent of ribosome; GO:0005198 structural molecule activity; GO:0005488 binding; GO:0019843 rRNA binding; GO:0097159 organic cyclic compound binding; GO:1901363 heterocyclic compound binding;	PF00177	PF00177 Ribosomal protein S7p/S5e	PF00177 Ribosomal protein S7p/S5e	J	COG0049	Ribosomal protein S7
A0A0D1HIN8	60	K	3.73154	0.00231053	Up	NERD domain-containing protein OS=Staphylococcus aureus OX=1280 GN=CV021_01825 PE=4 SV=1	CV021_01825	_SHEEALEK[malon(K)]ER_	1	6.92457	12.1351	8.09956	46.0267	38.4236	36.8587	0.302319	0.551943	0.354761	1.72544	1.44299	1.3431	Unknown
A0A0D1HIZ0	152	K	1.84056	0.00987595	Up	Allophanate hydrolase OS=Staphylococcus aureus OX=1280 GN=kipI_1 PE=4 SV=1	kipI_1	_K[malon(K)]LYINHTSK_	0.999996	30.1609	36.3717	28.3818	58.3952	64.0787	48.6626	0.712371	0.8063	0.607336	1.27375	1.55081	1.08849	Unknown										E	COG2049	5-oxoprolinase subunit B/Allophanate hydrolase subunit 1
A0A0D1HKC3	26	K	1.80201	9.76097e-05	Up	DEAD-box ATP-dependent RNA helicase CshB OS=Staphylococcus aureus OX=1280 GN=cshB PE=3 SV=1	cshB	_DLNFEK[malon(K)]PTEIQNR_	1	100.088	88.6614	90.5835	190.398	205.23	180.307	0.733207	0.671455	0.695349	1.22207	1.33186	1.23031	Cytoplasmic	K18692	cshB; ATP-dependent RNA helicase CshB [EC:3.6.4.13]		GO:0006139 nucleobase-containing compound metabolic process; GO:0006725 cellular aromatic compound metabolic process; GO:0006807 nitrogen compound metabolic process; GO:0006950 response to stress; GO:0008152 metabolic process; GO:0009266 response to temperature stimulus; GO:0009409 response to cold; GO:0009628 response to abiotic stimulus; GO:0009987 cellular process; GO:0010501 RNA secondary str…	GO:0005622 intracellular anatomical structure; GO:0005737 cytoplasm; GO:0009295 nucleoid; GO:0043226 organelle; GO:0043228 non-membrane-bounded organelle; GO:0043229 intracellular organelle; GO:0043232 intracellular non-membrane-bounded organelle; GO:0043590 bacterial nucleoid;	GO:0000166 nucleotide binding; GO:0003676 nucleic acid binding; GO:0003723 RNA binding; GO:0003724 RNA helicase activity; GO:0003824 catalytic activity; GO:0004386 helicase activity; GO:0005488 binding; GO:0005524 ATP binding; GO:0008186 ATP-dependent activity, acting on RNA; GO:0016462 pyrophosphatase activity; GO:0016787 hydrolase activity; GO:0016817 hydrolase activity, acting on acid anhydrid…	PF00270; PF00271	PF00270 DEAD/DEAH box helicase; PF00271 Helicase conserved C-terminal domain		L	COG0513	Superfamily II DNA and RNA helicase
A0A0D1HKC3	216	K	2.32115	0.0110447	Up	DEAD-box ATP-dependent RNA helicase CshB OS=Staphylococcus aureus OX=1280 GN=cshB PE=3 SV=1	cshB	_K[malon(K)]NIEFFLIPTK_	1	25.8879	16.0254	12.7191	51.6214	47.3254	45.4428	0.814971	0.521547	0.419578	1.42385	1.31982	1.3325	Cytoplasmic	K18692	cshB; ATP-dependent RNA helicase CshB [EC:3.6.4.13]		GO:0006139 nucleobase-containing compound metabolic process; GO:0006725 cellular aromatic compound metabolic process; GO:0006807 nitrogen compound metabolic process; GO:0006950 response to stress; GO:0008152 metabolic process; GO:0009266 response to temperature stimulus; GO:0009409 response to cold; GO:0009628 response to abiotic stimulus; GO:0009987 cellular process; GO:0010501 RNA secondary str…	GO:0005622 intracellular anatomical structure; GO:0005737 cytoplasm; GO:0009295 nucleoid; GO:0043226 organelle; GO:0043228 non-membrane-bounded organelle; GO:0043229 intracellular organelle; GO:0043232 intracellular non-membrane-bounded organelle; GO:0043590 bacterial nucleoid;	GO:0000166 nucleotide binding; GO:0003676 nucleic acid binding; GO:0003723 RNA binding; GO:0003724 RNA helicase activity; GO:0003824 catalytic activity; GO:0004386 helicase activity; GO:0005488 binding; GO:0005524 ATP binding; GO:0008186 ATP-dependent activity, acting on RNA; GO:0016462 pyrophosphatase activity; GO:0016787 hydrolase activity; GO:0016817 hydrolase activity, acting on acid anhydrid…	PF00270; PF00271	PF00270 DEAD/DEAH box helicase; PF00271 Helicase conserved C-terminal domain		L	COG0513	Superfamily II DNA and RNA helicase
A0A0D1HM63	36	K	2.72527	0.00129708	Up	DUF697 domain-containing protein OS=Staphylococcus aureus OX=1280 GN=CV021_05900 PE=4 SV=1	CV021_05900	_GAMPTTIK[malon(K)]ELNER_	1	194.053	154.252	183.157	355.515	346.502	267.627	0.675269	0.47964	0.623925	1.70409	1.74705	1.39667	Unknown										S	COG3597	Uncharacterized conserved protein, DUF697 family
A0A0D1HM63	92	K	4.72062	0.00108078	Up	DUF697 domain-containing protein OS=Staphylococcus aureus OX=1280 GN=CV021_05900 PE=4 SV=1	CV021_05900	_IYGLDHK[malon(K)]QVNSLGDDVK_	0.999961	46.6778	29.0223	30.9865	111.993	126.442	99.0153	0.548986	0.305007	0.35676	1.81435	2.15468	1.74647	Unknown										S	COG3597	Uncharacterized conserved protein, DUF697 family
A0A0D1HMM2	40	K	2.07363	0.0186235	Up	30S ribosomal protein S3 OS=Staphylococcus aureus OX=1280 GN=rpsC PE=3 SV=1	rpsC	_K[malon(K)]FIDNELK_	0.999998	51.9794	97.1916	61.0432	127.25	111.948	151.798	0.505945	0.911232	0.5689	1.36421	1.18351	1.57066	Unknown	K02982	RP-S3, rpsC; small subunit ribosomal protein S3	map03010 Ribosome	GO:0002181 cytoplasmic translation; GO:0006412 translation; GO:0006518 peptide metabolic process; GO:0006807 nitrogen compound metabolic process; GO:0008152 metabolic process; GO:0009058 biosynthetic process; GO:0009059 macromolecule biosynthetic process; GO:0009987 cellular process; GO:0010467 gene expression; GO:0019538 protein metabolic process; GO:0034641 cellular nitrogen compound metabolic …	GO:0005622 intracellular anatomical structure; GO:0005737 cytoplasm; GO:0005829 cytosol; GO:0005840 ribosome; GO:0015935 small ribosomal subunit; GO:0022626 cytosolic ribosome; GO:0022627 cytosolic small ribosomal subunit; GO:0032991 protein-containing complex; GO:0043226 organelle; GO:0043228 non-membrane-bounded organelle; GO:0043229 intracellular organelle; GO:0043232 intracellular non-membran…	GO:0003735 structural constituent of ribosome; GO:0005198 structural molecule activity;	PF07650; PF00189	PF07650 KH domain; PF00189 Ribosomal protein S3, C-terminal domain	PF07650 KH domain	J	COG0092	Ribosomal protein S3
A0A0D1HMM2	47	K	2.31302	0.00737872	Up	30S ribosomal protein S3 OS=Staphylococcus aureus OX=1280 GN=rpsC PE=3 SV=1	rpsC	_FIDNELK[malon(K)]EASVSHVEIER_	1	35.8913	62.5363	51.0465	86.0347	110.258	113.714	0.45711	0.76717	0.622478	1.20685	1.5252	1.53953	Unknown	K02982	RP-S3, rpsC; small subunit ribosomal protein S3	map03010 Ribosome	GO:0002181 cytoplasmic translation; GO:0006412 translation; GO:0006518 peptide metabolic process; GO:0006807 nitrogen compound metabolic process; GO:0008152 metabolic process; GO:0009058 biosynthetic process; GO:0009059 macromolecule biosynthetic process; GO:0009987 cellular process; GO:0010467 gene expression; GO:0019538 protein metabolic process; GO:0034641 cellular nitrogen compound metabolic …	GO:0005622 intracellular anatomical structure; GO:0005737 cytoplasm; GO:0005829 cytosol; GO:0005840 ribosome; GO:0015935 small ribosomal subunit; GO:0022626 cytosolic ribosome; GO:0022627 cytosolic small ribosomal subunit; GO:0032991 protein-containing complex; GO:0043226 organelle; GO:0043228 non-membrane-bounded organelle; GO:0043229 intracellular organelle; GO:0043232 intracellular non-membran…	GO:0003735 structural constituent of ribosome; GO:0005198 structural molecule activity;	PF07650; PF00189	PF07650 KH domain; PF00189 Ribosomal protein S3, C-terminal domain	PF07650 KH domain	J	COG0092	Ribosomal protein S3
A0A0D1HMM2	71	K	2.09314	0.000170837	Up	30S ribosomal protein S3 OS=Staphylococcus aureus OX=1280 GN=rpsC PE=3 SV=1	rpsC	_INIAIHTGK[malon(K)]PGMVIGK_	0.999999	222.41	227.813	210.958	379.857	449.439	414.945	0.683064	0.673929	0.620342	1.28492	1.49922	1.3547	Unknown	K02982	RP-S3, rpsC; small subunit ribosomal protein S3	map03010 Ribosome	GO:0002181 cytoplasmic translation; GO:0006412 translation; GO:0006518 peptide metabolic process; GO:0006807 nitrogen compound metabolic process; GO:0008152 metabolic process; GO:0009058 biosynthetic process; GO:0009059 macromolecule biosynthetic process; GO:0009987 cellular process; GO:0010467 gene expression; GO:0019538 protein metabolic process; GO:0034641 cellular nitrogen compound metabolic …	GO:0005622 intracellular anatomical structure; GO:0005737 cytoplasm; GO:0005829 cytosol; GO:0005840 ribosome; GO:0015935 small ribosomal subunit; GO:0022626 cytosolic ribosome; GO:0022627 cytosolic small ribosomal subunit; GO:0032991 protein-containing complex; GO:0043226 organelle; GO:0043228 non-membrane-bounded organelle; GO:0043229 intracellular organelle; GO:0043232 intracellular non-membran…	GO:0003735 structural constituent of ribosome; GO:0005198 structural molecule activity;	PF07650; PF00189	PF07650 KH domain; PF00189 Ribosomal protein S3, C-terminal domain	PF07650 KH domain	J	COG0092	Ribosomal protein S3
A0A0D1HMM2	78	K	2.25437	3.55176e-06	Up	30S ribosomal protein S3 OS=Staphylococcus aureus OX=1280 GN=rpsC PE=3 SV=1	rpsC	_PGM[Oxidation (M)]VIGK[malon(K)]GGSEIEK_	1	1190.85	1175.6	1199.47	2365.89	2473.47	2383.83	0.645908	0.614184	0.622915	1.41337	1.45716	1.37446	Unknown	K02982	RP-S3, rpsC; small subunit ribosomal protein S3	map03010 Ribosome	GO:0002181 cytoplasmic translation; GO:0006412 translation; GO:0006518 peptide metabolic process; GO:0006807 nitrogen compound metabolic process; GO:0008152 metabolic process; GO:0009058 biosynthetic process; GO:0009059 macromolecule biosynthetic process; GO:0009987 cellular process; GO:0010467 gene expression; GO:0019538 protein metabolic process; GO:0034641 cellular nitrogen compound metabolic …	GO:0005622 intracellular anatomical structure; GO:0005737 cytoplasm; GO:0005829 cytosol; GO:0005840 ribosome; GO:0015935 small ribosomal subunit; GO:0022626 cytosolic ribosome; GO:0022627 cytosolic small ribosomal subunit; GO:0032991 protein-containing complex; GO:0043226 organelle; GO:0043228 non-membrane-bounded organelle; GO:0043229 intracellular organelle; GO:0043232 intracellular non-membran…	GO:0003735 structural constituent of ribosome; GO:0005198 structural molecule activity;	PF07650; PF00189	PF07650 KH domain; PF00189 Ribosomal protein S3, C-terminal domain	PF07650 KH domain	J	COG0092	Ribosomal protein S3
A0A0D1HMM2	85	K	2.36868	1.38358e-05	Up	30S ribosomal protein S3 OS=Staphylococcus aureus OX=1280 GN=rpsC PE=3 SV=1	rpsC	_GGSEIEK[malon(K)]LR_	1	1752.22	1686.29	1658.42	3593.81	3684.29	3573.86	0.642918	0.595975	0.582624	1.45235	1.46828	1.39396	Unknown	K02982	RP-S3, rpsC; small subunit ribosomal protein S3	map03010 Ribosome	GO:0002181 cytoplasmic translation; GO:0006412 translation; GO:0006518 peptide metabolic process; GO:0006807 nitrogen compound metabolic process; GO:0008152 metabolic process; GO:0009058 biosynthetic process; GO:0009059 macromolecule biosynthetic process; GO:0009987 cellular process; GO:0010467 gene expression; GO:0019538 protein metabolic process; GO:0034641 cellular nitrogen compound metabolic …	GO:0005622 intracellular anatomical structure; GO:0005737 cytoplasm; GO:0005829 cytosol; GO:0005840 ribosome; GO:0015935 small ribosomal subunit; GO:0022626 cytosolic ribosome; GO:0022627 cytosolic small ribosomal subunit; GO:0032991 protein-containing complex; GO:0043226 organelle; GO:0043228 non-membrane-bounded organelle; GO:0043229 intracellular organelle; GO:0043232 intracellular non-membran…	GO:0003735 structural constituent of ribosome; GO:0005198 structural molecule activity;	PF07650; PF00189	PF07650 KH domain; PF00189 Ribosomal protein S3, C-terminal domain	PF07650 KH domain	J	COG0092	Ribosomal protein S3
A0A0D1HMM2	89	K	1.73531	0.000148804	Up	30S ribosomal protein S3 OS=Staphylococcus aureus OX=1280 GN=rpsC PE=3 SV=1	rpsC	_NK[malon(K)]LNALTDK_	1	949.239	904.476	919.046	1357.31	1515.97	1452.97	0.782485	0.718167	0.725378	1.23233	1.35731	1.27322	Unknown	K02982	RP-S3, rpsC; small subunit ribosomal protein S3	map03010 Ribosome	GO:0002181 cytoplasmic translation; GO:0006412 translation; GO:0006518 peptide metabolic process; GO:0006807 nitrogen compound metabolic process; GO:0008152 metabolic process; GO:0009058 biosynthetic process; GO:0009059 macromolecule biosynthetic process; GO:0009987 cellular process; GO:0010467 gene expression; GO:0019538 protein metabolic process; GO:0034641 cellular nitrogen compound metabolic …	GO:0005622 intracellular anatomical structure; GO:0005737 cytoplasm; GO:0005829 cytosol; GO:0005840 ribosome; GO:0015935 small ribosomal subunit; GO:0022626 cytosolic ribosome; GO:0022627 cytosolic small ribosomal subunit; GO:0032991 protein-containing complex; GO:0043226 organelle; GO:0043228 non-membrane-bounded organelle; GO:0043229 intracellular organelle; GO:0043232 intracellular non-membran…	GO:0003735 structural constituent of ribosome; GO:0005198 structural molecule activity;	PF07650; PF00189	PF07650 KH domain; PF00189 Ribosomal protein S3, C-terminal domain	PF07650 KH domain	J	COG0092	Ribosomal protein S3
A0A0D1HMM2	97	K	4.01617	4.7191e-07	Up	30S ribosomal protein S3 OS=Staphylococcus aureus OX=1280 GN=rpsC PE=3 SV=1	rpsC	_K[malon(K)]VHINVIEIK_	1	807.321	846.551	799.213	2972.58	2923.28	2955.11	0.417937	0.422129	0.396145	1.69491	1.64369	1.62623	Unknown	K02982	RP-S3, rpsC; small subunit ribosomal protein S3	map03010 Ribosome	GO:0002181 cytoplasmic translation; GO:0006412 translation; GO:0006518 peptide metabolic process; GO:0006807 nitrogen compound metabolic process; GO:0008152 metabolic process; GO:0009058 biosynthetic process; GO:0009059 macromolecule biosynthetic process; GO:0009987 cellular process; GO:0010467 gene expression; GO:0019538 protein metabolic process; GO:0034641 cellular nitrogen compound metabolic …	GO:0005622 intracellular anatomical structure; GO:0005737 cytoplasm; GO:0005829 cytosol; GO:0005840 ribosome; GO:0015935 small ribosomal subunit; GO:0022626 cytosolic ribosome; GO:0022627 cytosolic small ribosomal subunit; GO:0032991 protein-containing complex; GO:0043226 organelle; GO:0043228 non-membrane-bounded organelle; GO:0043229 intracellular organelle; GO:0043232 intracellular non-membran…	GO:0003735 structural constituent of ribosome; GO:0005198 structural molecule activity;	PF07650; PF00189	PF07650 KH domain; PF00189 Ribosomal protein S3, C-terminal domain	PF07650 KH domain	J	COG0092	Ribosomal protein S3
A0A0D1HMM2	107	K	2.01571	0.000108334	Up	30S ribosomal protein S3 OS=Staphylococcus aureus OX=1280 GN=rpsC PE=3 SV=1	rpsC	_K[malon(K)]VDLDAR_	1	4636.03	4522.85	4308.62	7509.46	8386.75	8524.52	0.716045	0.672875	0.637176	1.27747	1.40694	1.39961	Unknown	K02982	RP-S3, rpsC; small subunit ribosomal protein S3	map03010 Ribosome	GO:0002181 cytoplasmic translation; GO:0006412 translation; GO:0006518 peptide metabolic process; GO:0006807 nitrogen compound metabolic process; GO:0008152 metabolic process; GO:0009058 biosynthetic process; GO:0009059 macromolecule biosynthetic process; GO:0009987 cellular process; GO:0010467 gene expression; GO:0019538 protein metabolic process; GO:0034641 cellular nitrogen compound metabolic …	GO:0005622 intracellular anatomical structure; GO:0005737 cytoplasm; GO:0005829 cytosol; GO:0005840 ribosome; GO:0015935 small ribosomal subunit; GO:0022626 cytosolic ribosome; GO:0022627 cytosolic small ribosomal subunit; GO:0032991 protein-containing complex; GO:0043226 organelle; GO:0043228 non-membrane-bounded organelle; GO:0043229 intracellular organelle; GO:0043232 intracellular non-membran…	GO:0003735 structural constituent of ribosome; GO:0005198 structural molecule activity;	PF07650; PF00189	PF07650 KH domain; PF00189 Ribosomal protein S3, C-terminal domain	PF07650 KH domain	J	COG0092	Ribosomal protein S3
A0A0D1HMM2	134	K	2.15519	4.8455e-05	Up	30S ribosomal protein S3 OS=Staphylococcus aureus OX=1280 GN=rpsC PE=3 SV=1	rpsC	_VQK[malon(K)]QAITR_	1	2790.84	2587.19	2566.98	5137.05	5090	5170.38	0.699661	0.624753	0.616171	1.41845	1.38598	1.3779	Unknown	K02982	RP-S3, rpsC; small subunit ribosomal protein S3	map03010 Ribosome	GO:0002181 cytoplasmic translation; GO:0006412 translation; GO:0006518 peptide metabolic process; GO:0006807 nitrogen compound metabolic process; GO:0008152 metabolic process; GO:0009058 biosynthetic process; GO:0009059 macromolecule biosynthetic process; GO:0009987 cellular process; GO:0010467 gene expression; GO:0019538 protein metabolic process; GO:0034641 cellular nitrogen compound metabolic …	GO:0005622 intracellular anatomical structure; GO:0005737 cytoplasm; GO:0005829 cytosol; GO:0005840 ribosome; GO:0015935 small ribosomal subunit; GO:0022626 cytosolic ribosome; GO:0022627 cytosolic small ribosomal subunit; GO:0032991 protein-containing complex; GO:0043226 organelle; GO:0043228 non-membrane-bounded organelle; GO:0043229 intracellular organelle; GO:0043232 intracellular non-membran…	GO:0003735 structural constituent of ribosome; GO:0005198 structural molecule activity;	PF07650; PF00189	PF07650 KH domain; PF00189 Ribosomal protein S3, C-terminal domain	PF00189 Ribosomal protein S3, C-terminal domain	J	COG0092	Ribosomal protein S3
A0A0D1HMM2	194	K	0.52176	0.0144328	Down	30S ribosomal protein S3 OS=Staphylococcus aureus OX=1280 GN=rpsC PE=3 SV=1	rpsC	_ADIDYAHAEADTTYGK[malon(K)]LGVK_	0.995496	125.872	100.691		59.4714	49.2688	52.1187	1.58439	1.22082		0.824501	0.673584	0.697383	Unknown	K02982	RP-S3, rpsC; small subunit ribosomal protein S3	map03010 Ribosome	GO:0002181 cytoplasmic translation; GO:0006412 translation; GO:0006518 peptide metabolic process; GO:0006807 nitrogen compound metabolic process; GO:0008152 metabolic process; GO:0009058 biosynthetic process; GO:0009059 macromolecule biosynthetic process; GO:0009987 cellular process; GO:0010467 gene expression; GO:0019538 protein metabolic process; GO:0034641 cellular nitrogen compound metabolic …	GO:0005622 intracellular anatomical structure; GO:0005737 cytoplasm; GO:0005829 cytosol; GO:0005840 ribosome; GO:0015935 small ribosomal subunit; GO:0022626 cytosolic ribosome; GO:0022627 cytosolic small ribosomal subunit; GO:0032991 protein-containing complex; GO:0043226 organelle; GO:0043228 non-membrane-bounded organelle; GO:0043229 intracellular organelle; GO:0043232 intracellular non-membran…	GO:0003735 structural constituent of ribosome; GO:0005198 structural molecule activity;	PF07650; PF00189	PF07650 KH domain; PF00189 Ribosomal protein S3, C-terminal domain	PF00189 Ribosomal protein S3, C-terminal domain	J	COG0092	Ribosomal protein S3
A0A0D1HMP7	2	K	2.36837	0.022965	Up	Type II pantothenate kinase OS=Staphylococcus aureus OX=1280 GN=coaW PE=3 SV=1	coaW	_MK[malon(K)]VGIDAGGTLIK_	0.998191	8.79138	17.3436	21.0433	44.6728	45.4851	42.1006	0.333455	0.611503	0.776429	1.47487	1.34957	1.25245	Unknown	K09680	PANK1_2_3, CAB1, coaW; type II pantothenate kinase [EC:2.7.1.33]	map00770 Pantothenate and CoA biosynthesis; map01100 Metabolic pathways; map01240 Biosynthesis of cofactors							H	COG5146	Pantothenate kinase
A0A0D1HQV9	71	K	1.90686	0.00765602	Up	30S ribosomal protein S6 OS=Staphylococcus aureus OX=1280 GN=rpsF PE=3 SV=1	rpsF	_SDNNK[malon(K)]ATDEFQR_	1	390.016	284.665	277.468	246.832	210.429	201.544	0.96984	0.735749	0.709652	1.79968	1.44859	1.35724	Unknown	K02990	RP-S6, MRPS6, rpsF; small subunit ribosomal protein S6	map03010 Ribosome		GO:0005622 intracellular anatomical structure; GO:0005737 cytoplasm; GO:0005829 cytosol; GO:0005840 ribosome; GO:0015935 small ribosomal subunit; GO:0022626 cytosolic ribosome; GO:0022627 cytosolic small ribosomal subunit; GO:0032991 protein-containing complex; GO:0043226 organelle; GO:0043228 non-membrane-bounded organelle; GO:0043229 intracellular organelle; GO:0043232 intracellular non-membran…	GO:0003676 nucleic acid binding; GO:0003723 RNA binding; GO:0003735 structural constituent of ribosome; GO:0005198 structural molecule activity; GO:0005488 binding; GO:0019843 rRNA binding; GO:0070181 small ribosomal subunit rRNA binding; GO:0097159 organic cyclic compound binding; GO:1901363 heterocyclic compound binding;	PF01250	PF01250 Ribosomal protein S6	PF01250 Ribosomal protein S6	J	COG0360	Ribosomal protein S6
A0A0D1HQV9	81	K	1.97434	0.000170913	Up	30S ribosomal protein S6 OS=Staphylococcus aureus OX=1280 GN=rpsF PE=3 SV=1	rpsF	_LAK[malon(K)]ISDDIIR_	1	1663.96	1462.99	1643.15	1124.89	1211.42	1097.5	0.812497	0.742505	0.825227	1.61053	1.63756	1.45129	Unknown	K02990	RP-S6, MRPS6, rpsF; small subunit ribosomal protein S6	map03010 Ribosome		GO:0005622 intracellular anatomical structure; GO:0005737 cytoplasm; GO:0005829 cytosol; GO:0005840 ribosome; GO:0015935 small ribosomal subunit; GO:0022626 cytosolic ribosome; GO:0022627 cytosolic small ribosomal subunit; GO:0032991 protein-containing complex; GO:0043226 organelle; GO:0043228 non-membrane-bounded organelle; GO:0043229 intracellular organelle; GO:0043232 intracellular non-membran…	GO:0003676 nucleic acid binding; GO:0003723 RNA binding; GO:0003735 structural constituent of ribosome; GO:0005198 structural molecule activity; GO:0005488 binding; GO:0019843 rRNA binding; GO:0070181 small ribosomal subunit rRNA binding; GO:0097159 organic cyclic compound binding; GO:1901363 heterocyclic compound binding;	PF01250	PF01250 Ribosomal protein S6	PF01250 Ribosomal protein S6	J	COG0360	Ribosomal protein S6
A0A0D1HS65	28	K	2.06415	0.00388886	Up	50S ribosomal protein L1 OS=Staphylococcus aureus OX=1280 GN=rplA PE=3 SV=1	rplA	_TQHYSVEEAIK[malon(K)]LAK_	0.999828	193.96	219.211	165.781	383.502	300.059	293.913	0.692322	0.756231	0.580771	1.66357	1.27212	1.25313	Unknown	K02863	RP-L1, MRPL1, rplA; large subunit ribosomal protein L1	map03010 Ribosome	GO:0000470 maturation of LSU-rRNA; GO:0006139 nucleobase-containing compound metabolic process; GO:0006364 rRNA processing; GO:0006396 RNA processing; GO:0006412 translation; GO:0006518 peptide metabolic process; GO:0006725 cellular aromatic compound metabolic process; GO:0006807 nitrogen compound metabolic process; GO:0008152 metabolic process; GO:0009058 biosynthetic process; GO:0009059 macromo…	GO:0005622 intracellular anatomical structure; GO:0005737 cytoplasm; GO:0005829 cytosol; GO:0005840 ribosome; GO:0015934 large ribosomal subunit; GO:0022625 cytosolic large ribosomal subunit; GO:0022626 cytosolic ribosome; GO:0032991 protein-containing complex; GO:0043226 organelle; GO:0043228 non-membrane-bounded organelle; GO:0043229 intracellular organelle; GO:0043232 intracellular non-membran…	GO:0003676 nucleic acid binding; GO:0003723 RNA binding; GO:0005488 binding; GO:0097159 organic cyclic compound binding; GO:1901363 heterocyclic compound binding;	PF00687	PF00687 Ribosomal protein L1p/L10e family		J	COG0081	Ribosomal protein L1
A0A0D1HS65	141	K	2.0988	6.86439e-05	Up	50S ribosomal protein L1 OS=Staphylococcus aureus OX=1280 GN=rplA PE=3 SV=1	rplA	_GLMPNPK[malon(K)]TGTVTMDVK_	1	400.705	463.738	460.26	759.991	784.198	732.305	0.618163	0.691427	0.696876	1.42483	1.43691	1.34943	Unknown	K02863	RP-L1, MRPL1, rplA; large subunit ribosomal protein L1	map03010 Ribosome	GO:0000470 maturation of LSU-rRNA; GO:0006139 nucleobase-containing compound metabolic process; GO:0006364 rRNA processing; GO:0006396 RNA processing; GO:0006412 translation; GO:0006518 peptide metabolic process; GO:0006725 cellular aromatic compound metabolic process; GO:0006807 nitrogen compound metabolic process; GO:0008152 metabolic process; GO:0009058 biosynthetic process; GO:0009059 macromo…	GO:0005622 intracellular anatomical structure; GO:0005737 cytoplasm; GO:0005829 cytosol; GO:0005840 ribosome; GO:0015934 large ribosomal subunit; GO:0022625 cytosolic large ribosomal subunit; GO:0022626 cytosolic ribosome; GO:0032991 protein-containing complex; GO:0043226 organelle; GO:0043228 non-membrane-bounded organelle; GO:0043229 intracellular organelle; GO:0043232 intracellular non-membran…	GO:0003676 nucleic acid binding; GO:0003723 RNA binding; GO:0005488 binding; GO:0097159 organic cyclic compound binding; GO:1901363 heterocyclic compound binding;	PF00687	PF00687 Ribosomal protein L1p/L10e family	PF00687 Ribosomal protein L1p/L10e family	J	COG0081	Ribosomal protein L1
A0A0D1HS65	167	K	2.24641	0.000154649	Up	50S ribosomal protein L1 OS=Staphylococcus aureus OX=1280 GN=rplA PE=3 SV=1	rplA	_AEK[malon(K)]AGIVHASIGK_	1	718.478	633.553	621.713	1195.55	1271.24	1169.88	0.71145	0.606329	0.60422	1.43871	1.49514	1.38374	Unknown	K02863	RP-L1, MRPL1, rplA; large subunit ribosomal protein L1	map03010 Ribosome	GO:0000470 maturation of LSU-rRNA; GO:0006139 nucleobase-containing compound metabolic process; GO:0006364 rRNA processing; GO:0006396 RNA processing; GO:0006412 translation; GO:0006518 peptide metabolic process; GO:0006725 cellular aromatic compound metabolic process; GO:0006807 nitrogen compound metabolic process; GO:0008152 metabolic process; GO:0009058 biosynthetic process; GO:0009059 macromo…	GO:0005622 intracellular anatomical structure; GO:0005737 cytoplasm; GO:0005829 cytosol; GO:0005840 ribosome; GO:0015934 large ribosomal subunit; GO:0022625 cytosolic large ribosomal subunit; GO:0022626 cytosolic ribosome; GO:0032991 protein-containing complex; GO:0043226 organelle; GO:0043228 non-membrane-bounded organelle; GO:0043229 intracellular organelle; GO:0043232 intracellular non-membran…	GO:0003676 nucleic acid binding; GO:0003723 RNA binding; GO:0005488 binding; GO:0097159 organic cyclic compound binding; GO:1901363 heterocyclic compound binding;	PF00687	PF00687 Ribosomal protein L1p/L10e family	PF00687 Ribosomal protein L1p/L10e family	J	COG0081	Ribosomal protein L1
A0A0D1HS65	205	K	1.96038	0.00144587	Up	50S ribosomal protein L1 OS=Staphylococcus aureus OX=1280 GN=rplA PE=3 SV=1	rplA	_AKPSSAK[malon(K)]GTYFK_	0.999995	466.491		499.431	809.471	722.891	812.728	0.652268		0.685382	1.3755	1.20055	1.35741	Unknown	K02863	RP-L1, MRPL1, rplA; large subunit ribosomal protein L1	map03010 Ribosome	GO:0000470 maturation of LSU-rRNA; GO:0006139 nucleobase-containing compound metabolic process; GO:0006364 rRNA processing; GO:0006396 RNA processing; GO:0006412 translation; GO:0006518 peptide metabolic process; GO:0006725 cellular aromatic compound metabolic process; GO:0006807 nitrogen compound metabolic process; GO:0008152 metabolic process; GO:0009058 biosynthetic process; GO:0009059 macromo…	GO:0005622 intracellular anatomical structure; GO:0005737 cytoplasm; GO:0005829 cytosol; GO:0005840 ribosome; GO:0015934 large ribosomal subunit; GO:0022625 cytosolic large ribosomal subunit; GO:0022626 cytosolic ribosome; GO:0032991 protein-containing complex; GO:0043226 organelle; GO:0043228 non-membrane-bounded organelle; GO:0043229 intracellular organelle; GO:0043232 intracellular non-membran…	GO:0003676 nucleic acid binding; GO:0003723 RNA binding; GO:0005488 binding; GO:0097159 organic cyclic compound binding; GO:1901363 heterocyclic compound binding;	PF00687	PF00687 Ribosomal protein L1p/L10e family	PF00687 Ribosomal protein L1p/L10e family	J	COG0081	Ribosomal protein L1
A0A0D1HS65	210	K	3.4771	0.00146921	Up	50S ribosomal protein L1 OS=Staphylococcus aureus OX=1280 GN=rplA PE=3 SV=1	rplA	_GTYFK[malon(K)]SVAVTTTMGPGVK_	1	52.7997	45.6597	73.238	145.062	190.605	154.28	0.443335	0.370535	0.603547	1.48024	1.9009	1.54736	Unknown	K02863	RP-L1, MRPL1, rplA; large subunit ribosomal protein L1	map03010 Ribosome	GO:0000470 maturation of LSU-rRNA; GO:0006139 nucleobase-containing compound metabolic process; GO:0006364 rRNA processing; GO:0006396 RNA processing; GO:0006412 translation; GO:0006518 peptide metabolic process; GO:0006725 cellular aromatic compound metabolic process; GO:0006807 nitrogen compound metabolic process; GO:0008152 metabolic process; GO:0009058 biosynthetic process; GO:0009059 macromo…	GO:0005622 intracellular anatomical structure; GO:0005737 cytoplasm; GO:0005829 cytosol; GO:0005840 ribosome; GO:0015934 large ribosomal subunit; GO:0022625 cytosolic large ribosomal subunit; GO:0022626 cytosolic ribosome; GO:0032991 protein-containing complex; GO:0043226 organelle; GO:0043228 non-membrane-bounded organelle; GO:0043229 intracellular organelle; GO:0043232 intracellular non-membran…	GO:0003676 nucleic acid binding; GO:0003723 RNA binding; GO:0005488 binding; GO:0097159 organic cyclic compound binding; GO:1901363 heterocyclic compound binding;	PF00687	PF00687 Ribosomal protein L1p/L10e family	PF00687 Ribosomal protein L1p/L10e family	J	COG0081	Ribosomal protein L1
A0A0D1HSL4	144	K	2.62767	0.00688551	Up	Peptide chain release factor 1 OS=Staphylococcus aureus OX=1280 GN=prfA PE=3 SV=1	prfA	_YAESQGFK[malon(K)]TEIVEASESDHGGYK_	1	12.6436	8.53661	8.0712	19.1161	26.207	25.3453	0.767216	0.488056	0.438549	1.23264	1.6267	1.59147	Unknown	K02835	prfA, MTRF1, MRF1; peptide chain release factor 1					PF03462	PF03462 PCRF domain	PF03462 PCRF domain	J	COG0216	Protein chain release factor RF1
A0A0D1HSL4	221	K	1.89809	0.0171205	Up	Peptide chain release factor 1 OS=Staphylococcus aureus OX=1280 GN=prfA PE=3 SV=1	prfA	_NEDLK[malon(K)]IDTYR_	1	64.1913	62.6855	45.0503	93.3934	118.003	87.516	0.82661	0.760554	0.519466	1.278	1.55439	1.16618	Unknown	K02835	prfA, MTRF1, MRF1; peptide chain release factor 1					PF03462	PF03462 PCRF domain		J	COG0216	Protein chain release factor RF1
A0A0D1HSL4	279	K	1.80945	0.0316194	Up	Peptide chain release factor 1 OS=Staphylococcus aureus OX=1280 GN=prfA PE=3 SV=1	prfA	_LYDMK[malon(K)]VQEEQQK_	0.993854	14.2899		18.7338	22.665	25.2498	33.2451	0.632326		0.74229	1.06576	1.14292	1.52228	Unknown	K02835	prfA, MTRF1, MRF1; peptide chain release factor 1					PF03462	PF03462 PCRF domain		J	COG0216	Protein chain release factor RF1
A0A0D1HTE2	26	K	2.1409	0.00382716	Up	Putative phosphoesterase A6762_04860 OS=Staphylococcus aureus OX=1280 GN=yjcG PE=3 SV=1	yjcG	_YDK[malon(K)]QYSR_	1	197.399	190.661	212.217	256.851	360.912	290.373	0.650738	0.657018	0.734506	1.1704	1.76195	1.43993	Unknown										J	COG1514	RNA 2',3'-cyclic phosphodiesterase (2'-5' RNA ligase)
A0A0D1HTE2	32	K	1.74594	0.000138053	Up	Putative phosphoesterase A6762_04860 OS=Staphylococcus aureus OX=1280 GN=yjcG PE=3 SV=1	yjcG	_IK[malon(K)]PHVTIK_	1	1992.24	2084.88	1957.89	2483.83	2557.58	2427.43	0.73361	0.802526	0.756948	1.26426	1.39471	1.34461	Unknown										J	COG1514	RNA 2',3'-cyclic phosphodiesterase (2'-5' RNA ligase)
A0A0D1HTE2	76	K	1.54588	0.00570965	Up	Putative phosphoesterase A6762_04860 OS=Staphylococcus aureus OX=1280 GN=yjcG PE=3 SV=1	yjcG	_ASSFK[malon(K)]PTNNVIYFK_	0.999998	484.771	479.207	429.245	460.113	527.979	533.522	0.826996	0.854562	0.768825	1.08498	1.33388	1.36913	Unknown										J	COG1514	RNA 2',3'-cyclic phosphodiesterase (2'-5' RNA ligase)
A0A0D1HWC8	7	K	4.47011	0.000462497	Up	30S ribosomal protein S2 OS=Staphylococcus aureus OX=1280 GN=rpsB PE=3 SV=1	rpsB	_AVISM[Oxidation (M)]K[malon(K)]QLLEAGVHFGHQTR_	1	212.308	293.008	339.56	1320.8	1347.67	1229.09	0.274294	0.368663	0.443794	1.59621	1.72425	1.53743	Unknown	K02967	RP-S2, MRPS2, rpsB; small subunit ribosomal protein S2	map03010 Ribosome	GO:0006412 translation; GO:0006518 peptide metabolic process; GO:0006807 nitrogen compound metabolic process; GO:0008152 metabolic process; GO:0009058 biosynthetic process; GO:0009059 macromolecule biosynthetic process; GO:0009987 cellular process; GO:0010467 gene expression; GO:0019538 protein metabolic process; GO:0034641 cellular nitrogen compound metabolic process; GO:0034645 cellular macromo…	GO:0005622 intracellular anatomical structure; GO:0005737 cytoplasm; GO:0005829 cytosol; GO:0005840 ribosome; GO:0015935 small ribosomal subunit; GO:0022626 cytosolic ribosome; GO:0022627 cytosolic small ribosomal subunit; GO:0032991 protein-containing complex; GO:0043226 organelle; GO:0043228 non-membrane-bounded organelle; GO:0043229 intracellular organelle; GO:0043232 intracellular non-membran…	GO:0003735 structural constituent of ribosome; GO:0005198 structural molecule activity;				J	COG0052	Ribosomal protein S2
A0A0D1HWC8	29	K	2.19745	4.92658e-05	Up	30S ribosomal protein S2 OS=Staphylococcus aureus OX=1280 GN=rpsB PE=3 SV=1	rpsB	_K[malon(K)]YIFTER_	1	2488.52	2289.95	2352.96	5256.29	5434.47	5475.09	0.654464	0.586504	0.626002	1.29309	1.41537	1.39412	Unknown	K02967	RP-S2, MRPS2, rpsB; small subunit ribosomal protein S2	map03010 Ribosome	GO:0006412 translation; GO:0006518 peptide metabolic process; GO:0006807 nitrogen compound metabolic process; GO:0008152 metabolic process; GO:0009058 biosynthetic process; GO:0009059 macromolecule biosynthetic process; GO:0009987 cellular process; GO:0010467 gene expression; GO:0019538 protein metabolic process; GO:0034641 cellular nitrogen compound metabolic process; GO:0034645 cellular macromo…	GO:0005622 intracellular anatomical structure; GO:0005737 cytoplasm; GO:0005829 cytosol; GO:0005840 ribosome; GO:0015935 small ribosomal subunit; GO:0022626 cytosolic ribosome; GO:0022627 cytosolic small ribosomal subunit; GO:0032991 protein-containing complex; GO:0043226 organelle; GO:0043228 non-membrane-bounded organelle; GO:0043229 intracellular organelle; GO:0043232 intracellular non-membran…	GO:0003735 structural constituent of ribosome; GO:0005198 structural molecule activity;				J	COG0052	Ribosomal protein S2
A0A0D1HWC8	49	K	2.02747	3.15657e-05	Up	30S ribosomal protein S2 OS=Staphylococcus aureus OX=1280 GN=rpsB PE=3 SV=1	rpsB	_K[malon(K)]VDEAYNFLK_	1	776.7	745.302	716.789	1531.54	1573.45	1575.79	0.68774	0.642695	0.642065	1.26854	1.37972	1.35093	Unknown	K02967	RP-S2, MRPS2, rpsB; small subunit ribosomal protein S2	map03010 Ribosome	GO:0006412 translation; GO:0006518 peptide metabolic process; GO:0006807 nitrogen compound metabolic process; GO:0008152 metabolic process; GO:0009058 biosynthetic process; GO:0009059 macromolecule biosynthetic process; GO:0009987 cellular process; GO:0010467 gene expression; GO:0019538 protein metabolic process; GO:0034641 cellular nitrogen compound metabolic process; GO:0034645 cellular macromo…	GO:0005622 intracellular anatomical structure; GO:0005737 cytoplasm; GO:0005829 cytosol; GO:0005840 ribosome; GO:0015935 small ribosomal subunit; GO:0022626 cytosolic ribosome; GO:0022627 cytosolic small ribosomal subunit; GO:0032991 protein-containing complex; GO:0043226 organelle; GO:0043228 non-membrane-bounded organelle; GO:0043229 intracellular organelle; GO:0043232 intracellular non-membran…	GO:0003735 structural constituent of ribosome; GO:0005198 structural molecule activity;				J	COG0052	Ribosomal protein S2
A0A0D1HWC8	138	K	2.27576	0.00392707	Up	30S ribosomal protein S2 OS=Staphylococcus aureus OX=1280 GN=rpsB PE=3 SV=1	rpsB	_KEVVELK[malon(K)]K_	0.982562	251.161	249.539	343.377	580.358	677.442	724.444	0.54448	0.526827	0.753036	1.17687	1.45435	1.52054	Unknown	K02967	RP-S2, MRPS2, rpsB; small subunit ribosomal protein S2	map03010 Ribosome	GO:0006412 translation; GO:0006518 peptide metabolic process; GO:0006807 nitrogen compound metabolic process; GO:0008152 metabolic process; GO:0009058 biosynthetic process; GO:0009059 macromolecule biosynthetic process; GO:0009987 cellular process; GO:0010467 gene expression; GO:0019538 protein metabolic process; GO:0034641 cellular nitrogen compound metabolic process; GO:0034645 cellular macromo…	GO:0005622 intracellular anatomical structure; GO:0005737 cytoplasm; GO:0005829 cytosol; GO:0005840 ribosome; GO:0015935 small ribosomal subunit; GO:0022626 cytosolic ribosome; GO:0022627 cytosolic small ribosomal subunit; GO:0032991 protein-containing complex; GO:0043226 organelle; GO:0043228 non-membrane-bounded organelle; GO:0043229 intracellular organelle; GO:0043232 intracellular non-membran…	GO:0003735 structural constituent of ribosome; GO:0005198 structural molecule activity;				J	COG0052	Ribosomal protein S2
A0A0D1HWC8	155	K	4.05287	0.0115623	Up	30S ribosomal protein S2 OS=Staphylococcus aureus OX=1280 GN=rpsB PE=3 SV=1	rpsB	_DMK[malon(K)]SMPQALFVVDPR_	1	20.7173	6.86439	8.82982	47.5954	54.423	50.4475	0.672053	0.216857	0.28976	1.44424	1.74832	1.58443	Unknown	K02967	RP-S2, MRPS2, rpsB; small subunit ribosomal protein S2	map03010 Ribosome	GO:0006412 translation; GO:0006518 peptide metabolic process; GO:0006807 nitrogen compound metabolic process; GO:0008152 metabolic process; GO:0009058 biosynthetic process; GO:0009059 macromolecule biosynthetic process; GO:0009987 cellular process; GO:0010467 gene expression; GO:0019538 protein metabolic process; GO:0034641 cellular nitrogen compound metabolic process; GO:0034645 cellular macromo…	GO:0005622 intracellular anatomical structure; GO:0005737 cytoplasm; GO:0005829 cytosol; GO:0005840 ribosome; GO:0015935 small ribosomal subunit; GO:0022626 cytosolic ribosome; GO:0022627 cytosolic small ribosomal subunit; GO:0032991 protein-containing complex; GO:0043226 organelle; GO:0043228 non-membrane-bounded organelle; GO:0043229 intracellular organelle; GO:0043232 intracellular non-membran…	GO:0003735 structural constituent of ribosome; GO:0005198 structural molecule activity;				J	COG0052	Ribosomal protein S2
A0A0D1HWL9	40	K	0.407651	0.0223389	Down	Acetyltransferase OS=Staphylococcus aureus OX=1280 GN=blt PE=4 SV=1	blt	_QQIYSSLPK[malon(K)]_	1	44.5584	53.4904	50.9706	16.3237	31.2289	18.6134	1.1896	1.62696	1.59308	0.396163	0.895166	0.50627	Unknown										JO	COG1670	Protein N-acetyltransferase, RimJ/RimL family
A0A0D1HX48	156	K	2.03782	0.0176746	Up	UPF0316 protein A6762_09675 OS=Staphylococcus aureus OX=1280 GN=A6762_09675 PE=3 SV=1	A6762_09675	_NLDPK[malon(K)]AFIIAYEPR_	1	18.5512	9.44016	11.943	24.5485	22.2239	24.5118	0.944894	0.52615	0.554181	1.26104	1.44249	1.4235	Unknown							PF10035	PF10035 Uncharacterized protein conserved in bacteria (DUF2179)	PF10035 Uncharacterized protein conserved in bacteria (DUF2179)	S	COG4843	Uncharacterized conserved protein YebE, UPF0316/DUF2179 family
A0A0D1HX48	174	K	4.73154	0.00644409	Up	UPF0316 protein A6762_09675 OS=Staphylococcus aureus OX=1280 GN=A6762_09675 PE=3 SV=1	A6762_09675	_NIHGGFWTK[malon(K)]GIR_	1	45.9273	113.593	96.5182	341.522	388.011	335.548	0.196932	0.532984	0.377037	1.47692	2.12018	1.64049	Unknown							PF10035	PF10035 Uncharacterized protein conserved in bacteria (DUF2179)		S	COG4843	Uncharacterized conserved protein YebE, UPF0316/DUF2179 family
A0A0D1HXC4	13	K	2.35621	0.000354738	Up	Glycine--tRNA ligase OS=Staphylococcus aureus OX=1280 GN=glyS PE=3 SV=1	glyS	_DMDTIVSLAK[malon(K)]HR_	1	442.888	449.838	452.219	731.39	911.482	743.043	0.636843	0.621777	0.637875	1.38426	1.72075	1.36353	Cytoplasmic	K01880	GARS, glyS1; glycyl-tRNA synthetase [EC:6.1.1.14]	map00970 Aminoacyl-tRNA biosynthesis	GO:0006082 organic acid metabolic process; GO:0006139 nucleobase-containing compound metabolic process; GO:0006399 tRNA metabolic process; GO:0006412 translation; GO:0006418 tRNA aminoacylation for protein translation; GO:0006426 glycyl-tRNA aminoacylation; GO:0006518 peptide metabolic process; GO:0006520 cellular amino acid metabolic process; GO:0006725 cellular aromatic compound metabolic proce…	GO:0005622 intracellular anatomical structure; GO:0005737 cytoplasm;	GO:0003824 catalytic activity; GO:0004812 aminoacyl-tRNA ligase activity; GO:0004820 glycine-tRNA ligase activity; GO:0005488 binding; GO:0005515 protein binding; GO:0016874 ligase activity; GO:0016875 ligase activity, forming carbon-oxygen bonds; GO:0046983 protein dimerization activity; GO:0140098 catalytic activity, acting on RNA; GO:0140101 catalytic activity, acting on a tRNA;	PF00587; PF03129	PF00587 tRNA synthetase class II core domain (G, H, P, S and T); PF03129 Anticodon binding domain		J	COG0423	Glycyl-tRNA synthetase, class II
A0A0D1HXC4	141	K	0.303574	1.38655e-05	Down	Glycine--tRNA ligase OS=Staphylococcus aureus OX=1280 GN=glyS PE=3 SV=1	glyS	_IIDDEGIVC[Carbamidomethyl (C)]PVSK[malon(K)]_	1	139.165	130.308	143.437	32.7691	29.8102	31.9056	1.4714	1.32438	1.48769	0.456034	0.413808	0.430509	Cytoplasmic	K01880	GARS, glyS1; glycyl-tRNA synthetase [EC:6.1.1.14]	map00970 Aminoacyl-tRNA biosynthesis	GO:0006082 organic acid metabolic process; GO:0006139 nucleobase-containing compound metabolic process; GO:0006399 tRNA metabolic process; GO:0006412 translation; GO:0006418 tRNA aminoacylation for protein translation; GO:0006426 glycyl-tRNA aminoacylation; GO:0006518 peptide metabolic process; GO:0006520 cellular amino acid metabolic process; GO:0006725 cellular aromatic compound metabolic proce…	GO:0005622 intracellular anatomical structure; GO:0005737 cytoplasm;	GO:0003824 catalytic activity; GO:0004812 aminoacyl-tRNA ligase activity; GO:0004820 glycine-tRNA ligase activity; GO:0005488 binding; GO:0005515 protein binding; GO:0016874 ligase activity; GO:0016875 ligase activity, forming carbon-oxygen bonds; GO:0046983 protein dimerization activity; GO:0140098 catalytic activity, acting on RNA; GO:0140101 catalytic activity, acting on a tRNA;	PF00587; PF03129	PF00587 tRNA synthetase class II core domain (G, H, P, S and T); PF03129 Anticodon binding domain		J	COG0423	Glycyl-tRNA synthetase, class II
A0A0D1HXC4	193	K	2.36793	7.81193e-05	Up	Glycine--tRNA ligase OS=Staphylococcus aureus OX=1280 GN=glyS PE=3 SV=1	glyS	_K[malon(K)]LPFGIGQIGK_	1	656.719	717.298	736.013	1348.62	1166.53	1246.51	0.600018	0.629976	0.659658	1.62182	1.3993	1.45343	Cytoplasmic	K01880	GARS, glyS1; glycyl-tRNA synthetase [EC:6.1.1.14]	map00970 Aminoacyl-tRNA biosynthesis	GO:0006082 organic acid metabolic process; GO:0006139 nucleobase-containing compound metabolic process; GO:0006399 tRNA metabolic process; GO:0006412 translation; GO:0006418 tRNA aminoacylation for protein translation; GO:0006426 glycyl-tRNA aminoacylation; GO:0006518 peptide metabolic process; GO:0006520 cellular amino acid metabolic process; GO:0006725 cellular aromatic compound metabolic proce…	GO:0005622 intracellular anatomical structure; GO:0005737 cytoplasm;	GO:0003824 catalytic activity; GO:0004812 aminoacyl-tRNA ligase activity; GO:0004820 glycine-tRNA ligase activity; GO:0005488 binding; GO:0005515 protein binding; GO:0016874 ligase activity; GO:0016875 ligase activity, forming carbon-oxygen bonds; GO:0046983 protein dimerization activity; GO:0140098 catalytic activity, acting on RNA; GO:0140101 catalytic activity, acting on a tRNA;	PF00587; PF03129	PF00587 tRNA synthetase class II core domain (G, H, P, S and T); PF03129 Anticodon binding domain	PF00587 tRNA synthetase class II core domain (G, H, P, S and T)	J	COG0423	Glycyl-tRNA synthetase, class II
A0A0D1HXC4	381	K	2.33988	0.0148525	Up	Glycine--tRNA ligase OS=Staphylococcus aureus OX=1280 GN=glyS PE=3 SV=1	glyS	_K[malon(K)]LSGEAIK_	1	545.327	524.068	952.736	1319.51	975.735	1272.35	0.523376	0.483486	0.896969	1.66687	1.22948	1.55839	Cytoplasmic	K01880	GARS, glyS1; glycyl-tRNA synthetase [EC:6.1.1.14]	map00970 Aminoacyl-tRNA biosynthesis	GO:0006082 organic acid metabolic process; GO:0006139 nucleobase-containing compound metabolic process; GO:0006399 tRNA metabolic process; GO:0006412 translation; GO:0006418 tRNA aminoacylation for protein translation; GO:0006426 glycyl-tRNA aminoacylation; GO:0006518 peptide metabolic process; GO:0006520 cellular amino acid metabolic process; GO:0006725 cellular aromatic compound metabolic proce…	GO:0005622 intracellular anatomical structure; GO:0005737 cytoplasm;	GO:0003824 catalytic activity; GO:0004812 aminoacyl-tRNA ligase activity; GO:0004820 glycine-tRNA ligase activity; GO:0005488 binding; GO:0005515 protein binding; GO:0016874 ligase activity; GO:0016875 ligase activity, forming carbon-oxygen bonds; GO:0046983 protein dimerization activity; GO:0140098 catalytic activity, acting on RNA; GO:0140101 catalytic activity, acting on a tRNA;	PF00587; PF03129	PF00587 tRNA synthetase class II core domain (G, H, P, S and T); PF03129 Anticodon binding domain	PF03129 Anticodon binding domain	J	COG0423	Glycyl-tRNA synthetase, class II
A0A0D1HXC4	409	K	2.22639	0.00028315	Up	Glycine--tRNA ligase OS=Staphylococcus aureus OX=1280 GN=glyS PE=3 SV=1	glyS	_FSIDFDESQSIGK[malon(K)]R_	1	244.919	270.011	298.556	469.018	413.912	481.459	0.603307	0.639346	0.721421	1.52067	1.33861	1.51352	Cytoplasmic	K01880	GARS, glyS1; glycyl-tRNA synthetase [EC:6.1.1.14]	map00970 Aminoacyl-tRNA biosynthesis	GO:0006082 organic acid metabolic process; GO:0006139 nucleobase-containing compound metabolic process; GO:0006399 tRNA metabolic process; GO:0006412 translation; GO:0006418 tRNA aminoacylation for protein translation; GO:0006426 glycyl-tRNA aminoacylation; GO:0006518 peptide metabolic process; GO:0006520 cellular amino acid metabolic process; GO:0006725 cellular aromatic compound metabolic proce…	GO:0005622 intracellular anatomical structure; GO:0005737 cytoplasm;	GO:0003824 catalytic activity; GO:0004812 aminoacyl-tRNA ligase activity; GO:0004820 glycine-tRNA ligase activity; GO:0005488 binding; GO:0005515 protein binding; GO:0016874 ligase activity; GO:0016875 ligase activity, forming carbon-oxygen bonds; GO:0046983 protein dimerization activity; GO:0140098 catalytic activity, acting on RNA; GO:0140101 catalytic activity, acting on a tRNA;	PF00587; PF03129	PF00587 tRNA synthetase class II core domain (G, H, P, S and T); PF03129 Anticodon binding domain	PF03129 Anticodon binding domain	J	COG0423	Glycyl-tRNA synthetase, class II
A0A0D1HXI4	291	K	2.35988	0.000885115	Up	Aromatic acid exporter family protein OS=Staphylococcus aureus OX=1280 GN=GO782_11455 PE=3 SV=1	GO782_11455	_LDELPLPTTHK[malon(K)]ALNSR_	1	556.937	461.659	400.458	604.686	691.431	726.151	0.69247	0.66651	0.625888	1.33057	1.53034	1.82313	Unknown							PF11728	PF11728 Putative aromatic acid exporter C-terminal domain	PF11728 Putative aromatic acid exporter C-terminal domain	S	COG4129	Uncharacterized membrane protein YgaE, UPF0421/DUF939 family
A0A0D1HYK0	45	K	3.40113	0.0124783	Up	Acetyl-hydrolase LipR OS=Staphylococcus aureus OX=1280 GN=mlhB_1 PE=4 SV=1	mlhB_1	_HK[malon(K)]QPSTLNVK_	0.999997		19.6709	17.4704	95.9707	56.6758	76.84		0.407321	0.373527	1.75931	0.979986	1.24435	Unknown							PF07859	PF07859 alpha/beta hydrolase fold		I	COG0657	Acetyl esterase/lipase
A0A0D1HYX5	9	K	1.61046	0.00505042	Up	50S ribosomal protein L14 OS=Staphylococcus aureus OX=1280 GN=rplN PE=3 SV=1	rplN	_LK[malon(K)]VADNSGAR_	1	1185.63	1110.34	1105.03	1168.48	1277.67	1329.12	0.878831	0.719251	0.813525	1.13923	1.36105	1.38351	Unknown	K02874	RP-L14, MRPL14, rplN; large subunit ribosomal protein L14	map03010 Ribosome		GO:0005622 intracellular anatomical structure; GO:0005737 cytoplasm; GO:0005829 cytosol; GO:0005840 ribosome; GO:0015934 large ribosomal subunit; GO:0022625 cytosolic large ribosomal subunit; GO:0022626 cytosolic ribosome; GO:0032991 protein-containing complex; GO:0043226 organelle; GO:0043228 non-membrane-bounded organelle; GO:0043229 intracellular organelle; GO:0043232 intracellular non-membran…	GO:0003676 nucleic acid binding; GO:0003723 RNA binding; GO:0003735 structural constituent of ribosome; GO:0005198 structural molecule activity; GO:0005488 binding; GO:0019843 rRNA binding; GO:0070180 large ribosomal subunit rRNA binding; GO:0097159 organic cyclic compound binding; GO:1901363 heterocyclic compound binding;	PF00238	PF00238 Ribosomal protein L14p/L23e	PF00238 Ribosomal protein L14p/L23e	J	COG0093	Ribosomal protein L14
A0A0D1HYX5	23	K	2.48319	0.00386758	Up	50S ribosomal protein L14 OS=Staphylococcus aureus OX=1280 GN=rplN PE=3 SV=1	rplN	_EVLTIK[malon(K)]VLGGSGR_	1	110.799	120.457	172.57	251.497	217.673	226.823	0.535882	0.509137	0.828974	1.59992	1.51299	1.54057	Unknown	K02874	RP-L14, MRPL14, rplN; large subunit ribosomal protein L14	map03010 Ribosome		GO:0005622 intracellular anatomical structure; GO:0005737 cytoplasm; GO:0005829 cytosol; GO:0005840 ribosome; GO:0015934 large ribosomal subunit; GO:0022625 cytosolic large ribosomal subunit; GO:0022626 cytosolic ribosome; GO:0032991 protein-containing complex; GO:0043226 organelle; GO:0043228 non-membrane-bounded organelle; GO:0043229 intracellular organelle; GO:0043232 intracellular non-membran…	GO:0003676 nucleic acid binding; GO:0003723 RNA binding; GO:0003735 structural constituent of ribosome; GO:0005198 structural molecule activity; GO:0005488 binding; GO:0019843 rRNA binding; GO:0070180 large ribosomal subunit rRNA binding; GO:0097159 organic cyclic compound binding; GO:1901363 heterocyclic compound binding;	PF00238	PF00238 Ribosomal protein L14p/L23e	PF00238 Ribosomal protein L14p/L23e	J	COG0093	Ribosomal protein L14
A0A0D1HYX5	59	K	3.39369	8.6377e-05	Up	50S ribosomal protein L14 OS=Staphylococcus aureus OX=1280 GN=rplN PE=3 SV=1	rplN	_GDVVK[malon(K)]AVIVR_	1	155.626	159.026	139.802	328	348.436	383.7	0.546565	0.488086	0.487657	1.51519	1.75866	1.8924	Unknown	K02874	RP-L14, MRPL14, rplN; large subunit ribosomal protein L14	map03010 Ribosome		GO:0005622 intracellular anatomical structure; GO:0005737 cytoplasm; GO:0005829 cytosol; GO:0005840 ribosome; GO:0015934 large ribosomal subunit; GO:0022625 cytosolic large ribosomal subunit; GO:0022626 cytosolic ribosome; GO:0032991 protein-containing complex; GO:0043226 organelle; GO:0043228 non-membrane-bounded organelle; GO:0043229 intracellular organelle; GO:0043232 intracellular non-membran…	GO:0003676 nucleic acid binding; GO:0003723 RNA binding; GO:0003735 structural constituent of ribosome; GO:0005198 structural molecule activity; GO:0005488 binding; GO:0019843 rRNA binding; GO:0070180 large ribosomal subunit rRNA binding; GO:0097159 organic cyclic compound binding; GO:1901363 heterocyclic compound binding;	PF00238	PF00238 Ribosomal protein L14p/L23e	PF00238 Ribosomal protein L14p/L23e	J	COG0093	Ribosomal protein L14
A0A0D1I054	44	K	5.2759	0.00435267	Up	L-lactate dehydrogenase OS=Staphylococcus aureus OX=1280 GN=ldh2 PE=3 SV=1	ldh2	_VK[malon(K)]ADVQDLNHGTVHSPSPVDVK_	1	1.66129	3.66351	3.17199	16.9641	22.782	12.0245	0.18063	0.388932	0.338016	1.57859	2.0606	1.1491	Cytoplasmic	K00016	LDH, ldh; L-lactate dehydrogenase [EC:1.1.1.27]	map00010 Glycolysis / Gluconeogenesis; map00270 Cysteine and methionine metabolism; map00620 Pyruvate metabolism; map00640 Propanoate metabolism; map01100 Metabolic pathways; map01110 Biosynthesis of secondary metabolites; map01120 Microbial metabolism in diverse environments				PF00056; PF02866	PF00056 lactate/malate dehydrogenase, NAD binding domain; PF02866 lactate/malate dehydrogenase, alpha/beta C-terminal domain	PF00056 lactate/malate dehydrogenase, NAD binding domain	C	COG0039	Malate/lactate dehydrogenase
A0A0D1I054	72	K	2.58215	0.0236324	Up	L-lactate dehydrogenase OS=Staphylococcus aureus OX=1280 GN=ldh2 PE=3 SV=1	ldh2	_AGEYEDC[Carbamidomethyl (C)]K[malon(K)]DADLVVITAGAPQKPGETR_	1	19.2663	14.4157	13.372	63.705	29.9894	46.0407	0.675889	0.493789	0.459761	1.91268	0.875188	1.41959	Cytoplasmic	K00016	LDH, ldh; L-lactate dehydrogenase [EC:1.1.1.27]	map00010 Glycolysis / Gluconeogenesis; map00270 Cysteine and methionine metabolism; map00620 Pyruvate metabolism; map00640 Propanoate metabolism; map01100 Metabolic pathways; map01110 Biosynthesis of secondary metabolites; map01120 Microbial metabolism in diverse environments				PF00056; PF02866	PF00056 lactate/malate dehydrogenase, NAD binding domain; PF02866 lactate/malate dehydrogenase, alpha/beta C-terminal domain	PF00056 lactate/malate dehydrogenase, NAD binding domain	C	COG0039	Malate/lactate dehydrogenase
A0A0D1I054	86	K	2.05172	0.000608662	Up	L-lactate dehydrogenase OS=Staphylococcus aureus OX=1280 GN=ldh2 PE=3 SV=1	ldh2	_DADLVVITAGAPQK[malon(K)]PGETR_	1	293.767	308.414	335.837	747.325	671.88	793.46	0.610978	0.626308	0.684561	1.33023	1.16244	1.45042	Cytoplasmic	K00016	LDH, ldh; L-lactate dehydrogenase [EC:1.1.1.27]	map00010 Glycolysis / Gluconeogenesis; map00270 Cysteine and methionine metabolism; map00620 Pyruvate metabolism; map00640 Propanoate metabolism; map01100 Metabolic pathways; map01110 Biosynthesis of secondary metabolites; map01120 Microbial metabolism in diverse environments				PF00056; PF02866	PF00056 lactate/malate dehydrogenase, NAD binding domain; PF02866 lactate/malate dehydrogenase, alpha/beta C-terminal domain	PF00056 lactate/malate dehydrogenase, NAD binding domain	C	COG0039	Malate/lactate dehydrogenase
A0A0D1I054	97	K	2.31588	2.88832e-06	Up	L-lactate dehydrogenase OS=Staphylococcus aureus OX=1280 GN=ldh2 PE=3 SV=1	ldh2	_LQLVEK[malon(K)]NTK_	1	131.478	139.333	140.778	368.737	385.375	344.653	0.570428	0.590247	0.59861	1.36917	1.39088	1.31424	Cytoplasmic	K00016	LDH, ldh; L-lactate dehydrogenase [EC:1.1.1.27]	map00010 Glycolysis / Gluconeogenesis; map00270 Cysteine and methionine metabolism; map00620 Pyruvate metabolism; map00640 Propanoate metabolism; map01100 Metabolic pathways; map01110 Biosynthesis of secondary metabolites; map01120 Microbial metabolism in diverse environments				PF00056; PF02866	PF00056 lactate/malate dehydrogenase, NAD binding domain; PF02866 lactate/malate dehydrogenase, alpha/beta C-terminal domain	PF00056 lactate/malate dehydrogenase, NAD binding domain	C	COG0039	Malate/lactate dehydrogenase
A0A0D1I054	133	K	1.76609	0.00413212	Up	L-lactate dehydrogenase OS=Staphylococcus aureus OX=1280 GN=ldh2 PE=3 SV=1	ldh2	_FVK[malon(K)]EYTGLPAER_	1	175.012	198.49	156.737	353.172	328.71	394.759	0.713694	0.790338	0.626436	1.23261	1.1151	1.41488	Cytoplasmic	K00016	LDH, ldh; L-lactate dehydrogenase [EC:1.1.1.27]	map00010 Glycolysis / Gluconeogenesis; map00270 Cysteine and methionine metabolism; map00620 Pyruvate metabolism; map00640 Propanoate metabolism; map01100 Metabolic pathways; map01110 Biosynthesis of secondary metabolites; map01120 Microbial metabolism in diverse environments				PF00056; PF02866	PF00056 lactate/malate dehydrogenase, NAD binding domain; PF02866 lactate/malate dehydrogenase, alpha/beta C-terminal domain	PF00056 lactate/malate dehydrogenase, NAD binding domain	C	COG0039	Malate/lactate dehydrogenase
A0A0D1I054	209	K	1.72654	0.00332151	Up	L-lactate dehydrogenase OS=Staphylococcus aureus OX=1280 GN=ldh2 PE=3 SV=1	ldh2	_EQTGSEAK[malon(K)]AEEIYVNTR_	1	60.5674	51.0889	51.8166	108.891	99.5228	116.502	0.812644	0.669297	0.681382	1.2504	1.11081	1.37385	Cytoplasmic	K00016	LDH, ldh; L-lactate dehydrogenase [EC:1.1.1.27]	map00010 Glycolysis / Gluconeogenesis; map00270 Cysteine and methionine metabolism; map00620 Pyruvate metabolism; map00640 Propanoate metabolism; map01100 Metabolic pathways; map01110 Biosynthesis of secondary metabolites; map01120 Microbial metabolism in diverse environments				PF00056; PF02866	PF00056 lactate/malate dehydrogenase, NAD binding domain; PF02866 lactate/malate dehydrogenase, alpha/beta C-terminal domain	PF02866 lactate/malate dehydrogenase, alpha/beta C-terminal domain	C	COG0039	Malate/lactate dehydrogenase
A0A0D1I054	304	K	2.44712	8.77744e-06	Up	L-lactate dehydrogenase OS=Staphylococcus aureus OX=1280 GN=ldh2 PE=3 SV=1	ldh2	_SVK[malon(K)]TLEDTFDSIK_	1	619.782	687.382	639.119	1809.06	1830.45	1844.3	0.546604	0.591919	0.552428	1.36546	1.34292	1.42958	Cytoplasmic	K00016	LDH, ldh; L-lactate dehydrogenase [EC:1.1.1.27]	map00010 Glycolysis / Gluconeogenesis; map00270 Cysteine and methionine metabolism; map00620 Pyruvate metabolism; map00640 Propanoate metabolism; map01100 Metabolic pathways; map01110 Biosynthesis of secondary metabolites; map01120 Microbial metabolism in diverse environments				PF00056; PF02866	PF00056 lactate/malate dehydrogenase, NAD binding domain; PF02866 lactate/malate dehydrogenase, alpha/beta C-terminal domain	PF02866 lactate/malate dehydrogenase, alpha/beta C-terminal domain	C	COG0039	Malate/lactate dehydrogenase
A0A0D1I0H4	7	K	1.83401	0.0169655	Up	Ribose-phosphate pyrophosphokinase OS=Staphylococcus aureus OX=1280 GN=prs_1 PE=3 SV=1	prs_1	_MLNNEYK[malon(K)]NSSLK_	0.997962	55.3398	35.2932	44.5396	102.257	94.9145	105.933	0.86917	0.503481	0.691828	1.30548	1.2062	1.27459	Cytoplasmic	K00948	PRPS, prsA; ribose-phosphate pyrophosphokinase [EC:2.7.6.1]	map00030 Pentose phosphate pathway; map00230 Purine metabolism; map01100 Metabolic pathways; map01110 Biosynthesis of secondary metabolites; map01120 Microbial metabolism in diverse environments; map01200 Carbon metabolism; map01230 Biosynthesis of amino acids	GO:0006139 nucleobase-containing compound metabolic process; GO:0006163 purine nucleotide metabolic process; GO:0006164 purine nucleotide biosynthetic process; GO:0006725 cellular aromatic compound metabolic process; GO:0006753 nucleoside phosphate metabolic process; GO:0006793 phosphorus metabolic process; GO:0006796 phosphate-containing compound metabolic process; GO:0006807 nitrogen compound m…		GO:0003824 catalytic activity; GO:0004749 ribose phosphate diphosphokinase activity; GO:0016740 transferase activity; GO:0016772 transferase activity, transferring phosphorus-containing groups; GO:0016778 diphosphotransferase activity;	PF13793; PF14572	PF13793 N-terminal domain of ribose phosphate pyrophosphokinase; PF14572 Phosphoribosyl synthetase-associated domain		F	COG0462	Phosphoribosylpyrophosphate synthetase
A0A0D1I0H4	163	K	3.50323	0.00429977	Up	Ribose-phosphate pyrophosphokinase OS=Staphylococcus aureus OX=1280 GN=prs_1 PE=3 SV=1	prs_1	_HFK[malon(K)]DDPNINPEEC[Carbamidomethyl (C)]VVVSPDHGGVTR_	1	5.35762	4.06207	4.46972	26.83	15.2635	16.9976	0.505338	0.348003	0.416942	2.05702	1.16489	1.22819	Cytoplasmic	K00948	PRPS, prsA; ribose-phosphate pyrophosphokinase [EC:2.7.6.1]	map00030 Pentose phosphate pathway; map00230 Purine metabolism; map01100 Metabolic pathways; map01110 Biosynthesis of secondary metabolites; map01120 Microbial metabolism in diverse environments; map01200 Carbon metabolism; map01230 Biosynthesis of amino acids	GO:0006139 nucleobase-containing compound metabolic process; GO:0006163 purine nucleotide metabolic process; GO:0006164 purine nucleotide biosynthetic process; GO:0006725 cellular aromatic compound metabolic process; GO:0006753 nucleoside phosphate metabolic process; GO:0006793 phosphorus metabolic process; GO:0006796 phosphate-containing compound metabolic process; GO:0006807 nitrogen compound m…		GO:0003824 catalytic activity; GO:0004749 ribose phosphate diphosphokinase activity; GO:0016740 transferase activity; GO:0016772 transferase activity, transferring phosphorus-containing groups; GO:0016778 diphosphotransferase activity;	PF13793; PF14572	PF13793 N-terminal domain of ribose phosphate pyrophosphokinase; PF14572 Phosphoribosyl synthetase-associated domain		F	COG0462	Phosphoribosylpyrophosphate synthetase
A0A0D1I0H4	188	K	2.22906	3.84023e-05	Up	Ribose-phosphate pyrophosphokinase OS=Staphylococcus aureus OX=1280 GN=prs_1 PE=3 SV=1	prs_1	_K[malon(K)]LADILK_	1	343.669	359.347	303.682	878.977	909.29	930.533	0.634998	0.603075	0.554928	1.32013	1.35942	1.31715	Cytoplasmic	K00948	PRPS, prsA; ribose-phosphate pyrophosphokinase [EC:2.7.6.1]	map00030 Pentose phosphate pathway; map00230 Purine metabolism; map01100 Metabolic pathways; map01110 Biosynthesis of secondary metabolites; map01120 Microbial metabolism in diverse environments; map01200 Carbon metabolism; map01230 Biosynthesis of amino acids	GO:0006139 nucleobase-containing compound metabolic process; GO:0006163 purine nucleotide metabolic process; GO:0006164 purine nucleotide biosynthetic process; GO:0006725 cellular aromatic compound metabolic process; GO:0006753 nucleoside phosphate metabolic process; GO:0006793 phosphorus metabolic process; GO:0006796 phosphate-containing compound metabolic process; GO:0006807 nitrogen compound m…		GO:0003824 catalytic activity; GO:0004749 ribose phosphate diphosphokinase activity; GO:0016740 transferase activity; GO:0016772 transferase activity, transferring phosphorus-containing groups; GO:0016778 diphosphotransferase activity;	PF13793; PF14572	PF13793 N-terminal domain of ribose phosphate pyrophosphokinase; PF14572 Phosphoribosyl synthetase-associated domain		F	COG0462	Phosphoribosylpyrophosphate synthetase
A0A0D1I0H4	194	K	1.55212	0.0164328	Up	Ribose-phosphate pyrophosphokinase OS=Staphylococcus aureus OX=1280 GN=prs_1 PE=3 SV=1	prs_1	_LADILK[malon(K)]TPIAIIDK_	1	295.815	302.019	377.916	615.352	658.281	564.183	0.723736	0.671148	0.914408	1.22374	1.30314	1.05743	Cytoplasmic	K00948	PRPS, prsA; ribose-phosphate pyrophosphokinase [EC:2.7.6.1]	map00030 Pentose phosphate pathway; map00230 Purine metabolism; map01100 Metabolic pathways; map01110 Biosynthesis of secondary metabolites; map01120 Microbial metabolism in diverse environments; map01200 Carbon metabolism; map01230 Biosynthesis of amino acids	GO:0006139 nucleobase-containing compound metabolic process; GO:0006163 purine nucleotide metabolic process; GO:0006164 purine nucleotide biosynthetic process; GO:0006725 cellular aromatic compound metabolic process; GO:0006753 nucleoside phosphate metabolic process; GO:0006793 phosphorus metabolic process; GO:0006796 phosphate-containing compound metabolic process; GO:0006807 nitrogen compound m…		GO:0003824 catalytic activity; GO:0004749 ribose phosphate diphosphokinase activity; GO:0016740 transferase activity; GO:0016772 transferase activity, transferring phosphorus-containing groups; GO:0016778 diphosphotransferase activity;	PF13793; PF14572	PF13793 N-terminal domain of ribose phosphate pyrophosphokinase; PF14572 Phosphoribosyl synthetase-associated domain		F	COG0462	Phosphoribosylpyrophosphate synthetase
A0A0D1I0H4	202	K	2.18724	0.000403858	Up	Ribose-phosphate pyrophosphokinase OS=Staphylococcus aureus OX=1280 GN=prs_1 PE=3 SV=1	prs_1	_TPIAIIDK[malon(K)]R_	1	647.833	598.406	651.368	1771.17	1650.58	1618.06	0.642808	0.539311	0.63919	1.42852	1.32518	1.22994	Cytoplasmic	K00948	PRPS, prsA; ribose-phosphate pyrophosphokinase [EC:2.7.6.1]	map00030 Pentose phosphate pathway; map00230 Purine metabolism; map01100 Metabolic pathways; map01110 Biosynthesis of secondary metabolites; map01120 Microbial metabolism in diverse environments; map01200 Carbon metabolism; map01230 Biosynthesis of amino acids	GO:0006139 nucleobase-containing compound metabolic process; GO:0006163 purine nucleotide metabolic process; GO:0006164 purine nucleotide biosynthetic process; GO:0006725 cellular aromatic compound metabolic process; GO:0006753 nucleoside phosphate metabolic process; GO:0006793 phosphorus metabolic process; GO:0006796 phosphate-containing compound metabolic process; GO:0006807 nitrogen compound m…		GO:0003824 catalytic activity; GO:0004749 ribose phosphate diphosphokinase activity; GO:0016740 transferase activity; GO:0016772 transferase activity, transferring phosphorus-containing groups; GO:0016778 diphosphotransferase activity;	PF13793; PF14572	PF13793 N-terminal domain of ribose phosphate pyrophosphokinase; PF14572 Phosphoribosyl synthetase-associated domain		F	COG0462	Phosphoribosylpyrophosphate synthetase
A0A0D1I1V1	83	K	1.5265	0.000720316	Up	50S ribosomal protein L7/L12 OS=Staphylococcus aureus OX=1280 GN=rplL PE=3 SV=1	rplL	_EATGLGLK[malon(K)]DAK_	1	500.45	492.723	467.077	309.391	323.728	354.848	0.908541	0.869315	0.806256	1.24058	1.3517	1.35238	Unknown	K02935	RP-L7, MRPL12, rplL; large subunit ribosomal protein L7/L12	map03010 Ribosome				PF16320; PF00542	PF16320 Ribosomal protein L7/L12 dimerisation domain; PF00542 Ribosomal protein L7/L12 C-terminal domain	PF00542 Ribosomal protein L7/L12 C-terminal domain	J	COG0222	Ribosomal protein L7/L12
A0A0D1I2A8	56	K	3.67175	0.0174892	Up	Flotillin-like protein FloA OS=Staphylococcus aureus OX=1280 GN=floA PE=3 SV=1	floA	_K[malon(K)]VIAPLIK_	0.993461	1	2.92779	1.167	9.84711	7.1383	9.51103	0.227659	0.687404	0.259484	1.57762	1.1547	1.58033	Unknown										S	COG4864	Uncharacterized conserved protein YqfA, UPF0365 family
A0A0D1I2A8	248	K	1.69829	0.000571109	Up	Flotillin-like protein FloA OS=Staphylococcus aureus OX=1280 GN=floA PE=3 SV=1	floA	_NIAQAK[malon(K)]AEER_	1	275.167	229.365	243.823	580.838	599.81	600.842	0.782266	0.672468	0.676999	1.16204	1.2116	1.24667	Unknown										S	COG4864	Uncharacterized conserved protein YqfA, UPF0365 family
A0A0D1I2A8	303	K	0.422343	0.0372026	Down	Flotillin-like protein FloA OS=Staphylococcus aureus OX=1280 GN=floA PE=3 SV=1	floA	_DYYNLK[malon(K)]NIEADTGMR_	1	25.4862	39.1521	16.8856	16.8945	16.4746	15.3283	1.40759	2.23004	0.910839	0.656633	0.646505	0.617871	Unknown										S	COG4864	Uncharacterized conserved protein YqfA, UPF0365 family
A0A0D1I4C0	200	K	2.76451	0.0044476	Up	Pseudouridine-5'-phosphate glycosidase OS=Staphylococcus aureus OX=1280 GN=psuG PE=3 SV=1	psuG	_ESGVK[malon(K)]LTSSVETPER_	1	20.8981	13.7076	11.276	22.7262	22.3126	24.385	0.820202	0.572366	0.45354	1.85716	1.54068	1.70575	Unknown	K16329	psuG; pseudouridylate synthase [EC:4.2.1.70]	map00240 Pyrimidine metabolism; map01100 Metabolic pathways							F	COG2313	Pseudouridine-5'-phosphate glycosidase (pseudoU degradation)
A0A0D1I542	102	K	1.99974	0.0343546	Up	Mannose-6-phosphate isomerase OS=Staphylococcus aureus OX=1280 GN=pmi PE=3 SV=1	pmi	_LSVQVHPDDDYALK[malon(K)]HEGELGK_	0.999916	23.5928	17.0786	11.4618	43.2065	35.9784	31.8115	0.900079	0.63786	0.443575	1.58297	1.27232	1.10723	Unknown	K01809	manA, MPI; mannose-6-phosphate isomerase [EC:5.3.1.8]	map00051 Fructose and mannose metabolism; map00520 Amino sugar and nucleotide sugar metabolism; map00541 O-Antigen nucleotide sugar biosynthesis; map01100 Metabolic pathways; map01110 Biosynthesis of secondary metabolites; map01240 Biosynthesis of cofactors; map01250 Biosynthesis of nucleotide sugars							G	COG1482	Mannose-6-phosphate isomerase, class I
A0A0D1I5G9	5	K	3.38477	0.000329957	Up	50S ribosomal protein L19 OS=Staphylococcus aureus OX=1280 GN=rplS PE=3 SV=1	rplS	_TNHK[malon(K)]LIEAVTK_	1	183.759	208.455	186.993	400.849	413.753	453.317	0.431075	0.572117	0.558265	1.58118	1.78477	1.91923	Unknown	K02884	RP-L19, MRPL19, rplS; large subunit ribosomal protein L19	map03010 Ribosome		GO:0005622 intracellular anatomical structure; GO:0005737 cytoplasm; GO:0005829 cytosol; GO:0005840 ribosome; GO:0015934 large ribosomal subunit; GO:0022625 cytosolic large ribosomal subunit; GO:0022626 cytosolic ribosome; GO:0032991 protein-containing complex; GO:0043226 organelle; GO:0043228 non-membrane-bounded organelle; GO:0043229 intracellular organelle; GO:0043232 intracellular non-membran…	GO:0003735 structural constituent of ribosome; GO:0005198 structural molecule activity;				J	COG0335	Ribosomal protein L19
A0A0D1I5G9	12	K	2.37152	0.000229836	Up	50S ribosomal protein L19 OS=Staphylococcus aureus OX=1280 GN=rplS PE=3 SV=1	rplS	_LIEAVTK[malon(K)]SQLR_	1	2222.28	2087.08	2032.31	3061.73	3294.42	3318.21	0.601236	0.660622	0.699757	1.39286	1.63894	1.62021	Unknown	K02884	RP-L19, MRPL19, rplS; large subunit ribosomal protein L19	map03010 Ribosome		GO:0005622 intracellular anatomical structure; GO:0005737 cytoplasm; GO:0005829 cytosol; GO:0005840 ribosome; GO:0015934 large ribosomal subunit; GO:0022625 cytosolic large ribosomal subunit; GO:0022626 cytosolic ribosome; GO:0032991 protein-containing complex; GO:0043226 organelle; GO:0043228 non-membrane-bounded organelle; GO:0043229 intracellular organelle; GO:0043232 intracellular non-membran…	GO:0003735 structural constituent of ribosome; GO:0005198 structural molecule activity;				J	COG0335	Ribosomal protein L19
A0A0D1I5G9	65	K	1.91608	0.00282671	Up	50S ribosomal protein L19 OS=Staphylococcus aureus OX=1280 GN=rplS PE=3 SV=1	rplS	_K[malon(K)]ISSGVGVER_	1	286.23	271.822	274.253	346.879	383.8	297.846	0.666513	0.740537	0.81275	1.35821	1.64338	1.25172	Unknown	K02884	RP-L19, MRPL19, rplS; large subunit ribosomal protein L19	map03010 Ribosome		GO:0005622 intracellular anatomical structure; GO:0005737 cytoplasm; GO:0005829 cytosol; GO:0005840 ribosome; GO:0015934 large ribosomal subunit; GO:0022625 cytosolic large ribosomal subunit; GO:0022626 cytosolic ribosome; GO:0032991 protein-containing complex; GO:0043226 organelle; GO:0043228 non-membrane-bounded organelle; GO:0043229 intracellular organelle; GO:0043232 intracellular non-membran…	GO:0003735 structural constituent of ribosome; GO:0005198 structural molecule activity;				J	COG0335	Ribosomal protein L19
A0A0D1I5G9	82	K	2.94422	0.00556614	Up	50S ribosomal protein L19 OS=Staphylococcus aureus OX=1280 GN=rplS PE=3 SV=1	rplS	_TFPLHTPK[malon(K)]IEK_	0.99936	25.7705	15.005		39.6064	35.9581	32.4819	0.625281	0.42595		1.61589	1.60431	1.42238	Unknown	K02884	RP-L19, MRPL19, rplS; large subunit ribosomal protein L19	map03010 Ribosome		GO:0005622 intracellular anatomical structure; GO:0005737 cytoplasm; GO:0005829 cytosol; GO:0005840 ribosome; GO:0015934 large ribosomal subunit; GO:0022625 cytosolic large ribosomal subunit; GO:0022626 cytosolic ribosome; GO:0032991 protein-containing complex; GO:0043226 organelle; GO:0043228 non-membrane-bounded organelle; GO:0043229 intracellular organelle; GO:0043232 intracellular non-membran…	GO:0003735 structural constituent of ribosome; GO:0005198 structural molecule activity;				J	COG0335	Ribosomal protein L19
A0A0D1I5G9	85	K	2.63418	0.00110054	Up	50S ribosomal protein L19 OS=Staphylococcus aureus OX=1280 GN=rplS PE=3 SV=1	rplS	_IEK[malon(K)]IEVK_	0.999995	663.81	562.404	708.163	1045.26	1143.53	1105.73	0.550092	0.545265	0.746855	1.4565	1.74251	1.65371	Unknown	K02884	RP-L19, MRPL19, rplS; large subunit ribosomal protein L19	map03010 Ribosome		GO:0005622 intracellular anatomical structure; GO:0005737 cytoplasm; GO:0005829 cytosol; GO:0005840 ribosome; GO:0015934 large ribosomal subunit; GO:0022625 cytosolic large ribosomal subunit; GO:0022626 cytosolic ribosome; GO:0032991 protein-containing complex; GO:0043226 organelle; GO:0043228 non-membrane-bounded organelle; GO:0043229 intracellular organelle; GO:0043232 intracellular non-membran…	GO:0003735 structural constituent of ribosome; GO:0005198 structural molecule activity;				J	COG0335	Ribosomal protein L19
A0A0D1I5G9	98	K	2.0062	0.00360012	Up	50S ribosomal protein L19 OS=Staphylococcus aureus OX=1280 GN=rplS PE=3 SV=1	rplS	_AK[malon(K)]LYYLR_	1	309.323	387.972	275.379	423.516	405.301	430.459	0.600521	0.881221	0.680391	1.38255	1.44688	1.50824	Unknown	K02884	RP-L19, MRPL19, rplS; large subunit ribosomal protein L19	map03010 Ribosome		GO:0005622 intracellular anatomical structure; GO:0005737 cytoplasm; GO:0005829 cytosol; GO:0005840 ribosome; GO:0015934 large ribosomal subunit; GO:0022625 cytosolic large ribosomal subunit; GO:0022626 cytosolic ribosome; GO:0032991 protein-containing complex; GO:0043226 organelle; GO:0043228 non-membrane-bounded organelle; GO:0043229 intracellular organelle; GO:0043232 intracellular non-membran…	GO:0003735 structural constituent of ribosome; GO:0005198 structural molecule activity;				J	COG0335	Ribosomal protein L19
A0A0D1I653	226	K	1.7363	0.0324027	Up	16S rRNA (cytosine(967)-C(5))-methyltransferase OS=Staphylococcus aureus OX=1280 GN=rsmB PE=3 SV=1	rsmB	_SFK[malon(K)]DGFVSIQDK_	0.999985	98.8398	86.5147	81.0906	218.627	230.867	155.197	0.792065	0.726489	0.609529	1.3823	1.41526	0.897424	Unknown	K03500	rsmB, sun; 16S rRNA (cytosine967-C5)-methyltransferase [EC:2.1.1.176]		GO:0000154 rRNA modification; GO:0001510 RNA methylation; GO:0006139 nucleobase-containing compound metabolic process; GO:0006364 rRNA processing; GO:0006396 RNA processing; GO:0006725 cellular aromatic compound metabolic process; GO:0006807 nitrogen compound metabolic process; GO:0008152 metabolic process; GO:0009451 RNA modification; GO:0009987 cellular process; GO:0010467 gene expression; GO:0…	GO:0005622 intracellular anatomical structure; GO:0005737 cytoplasm; GO:0005829 cytosol;	GO:0003824 catalytic activity; GO:0008168 methyltransferase activity; GO:0008169 C-methyltransferase activity; GO:0008173 RNA methyltransferase activity; GO:0008649 rRNA methyltransferase activity; GO:0008757 S-adenosylmethionine-dependent methyltransferase activity; GO:0009383 rRNA (cytosine-C5-)-methyltransferase activity; GO:0016434 rRNA (cytosine) methyltransferase activity; GO:0016740 transf…	PF01029	PF01029 NusB family		K	COG0781	Transcription antitermination protein NusB
A0A0D1I731	203	K	3.20897	0.00451327	Up	DNA topoisomerase 4 subunit B OS=Staphylococcus aureus OX=1280 GN=parE PE=3 SV=1	parE	_NLK[malon(K)]ITLNDLR_	1	16.5715	13.6247	24.5367	55.9111	40.3183	40.117	0.465056	0.385833	0.67521	2.04555	1.46932	1.38234	Cytoplasmic	K02622	parE; topoisomerase IV subunit B [EC:5.6.2.2]		GO:0006139 nucleobase-containing compound metabolic process; GO:0006259 DNA metabolic process; GO:0006265 DNA topological change; GO:0006725 cellular aromatic compound metabolic process; GO:0006807 nitrogen compound metabolic process; GO:0006996 organelle organization; GO:0007059 chromosome segregation; GO:0008152 metabolic process; GO:0009987 cellular process; GO:0016043 cellular component organ…	GO:0009295 nucleoid;	GO:0003824 catalytic activity; GO:0003916 DNA topoisomerase activity; GO:0003918 DNA topoisomerase type II (double strand cut, ATP-hydrolyzing) activity; GO:0008094 ATP-dependent activity, acting on DNA; GO:0016462 pyrophosphatase activity; GO:0016787 hydrolase activity; GO:0016817 hydrolase activity, acting on acid anhydrides; GO:0016818 hydrolase activity, acting on acid anhydrides, in phosphor…	PF02518; PF00204	PF02518 Histidine kinase-, DNA gyrase B-, and HSP90-like ATPase; PF00204 DNA gyrase B		L	COG0187	DNA gyrase/topoisomerase IV, subunit B
A0A0D1I731	343	K	1.54035	0.0144231	Up	DNA topoisomerase 4 subunit B OS=Staphylococcus aureus OX=1280 GN=parE PE=3 SV=1	parE	_SK[malon(K)]LGTSEAR_	1	80.7532	81.9252	96.1609	84.7	104.842	122.495	0.758534	0.776536	0.885712	1.03721	1.27886	1.41279	Cytoplasmic	K02622	parE; topoisomerase IV subunit B [EC:5.6.2.2]		GO:0006139 nucleobase-containing compound metabolic process; GO:0006259 DNA metabolic process; GO:0006265 DNA topological change; GO:0006725 cellular aromatic compound metabolic process; GO:0006807 nitrogen compound metabolic process; GO:0006996 organelle organization; GO:0007059 chromosome segregation; GO:0008152 metabolic process; GO:0009987 cellular process; GO:0016043 cellular component organ…	GO:0009295 nucleoid;	GO:0003824 catalytic activity; GO:0003916 DNA topoisomerase activity; GO:0003918 DNA topoisomerase type II (double strand cut, ATP-hydrolyzing) activity; GO:0008094 ATP-dependent activity, acting on DNA; GO:0016462 pyrophosphatase activity; GO:0016787 hydrolase activity; GO:0016817 hydrolase activity, acting on acid anhydrides; GO:0016818 hydrolase activity, acting on acid anhydrides, in phosphor…	PF02518; PF00204	PF02518 Histidine kinase-, DNA gyrase B-, and HSP90-like ATPase; PF00204 DNA gyrase B	PF00204 DNA gyrase B	L	COG0187	DNA gyrase/topoisomerase IV, subunit B
A0A0D1I731	445	K	2.92608	1.26001e-05	Up	DNA topoisomerase 4 subunit B OS=Staphylococcus aureus OX=1280 GN=parE PE=3 SV=1	parE	_K[malon(K)]FQAILPLR_	1	125.143	115.415	116.222	272.93	275.701	265.992	0.572874	0.533142	0.521696	1.62881	1.63893	1.49508	Cytoplasmic	K02622	parE; topoisomerase IV subunit B [EC:5.6.2.2]		GO:0006139 nucleobase-containing compound metabolic process; GO:0006259 DNA metabolic process; GO:0006265 DNA topological change; GO:0006725 cellular aromatic compound metabolic process; GO:0006807 nitrogen compound metabolic process; GO:0006996 organelle organization; GO:0007059 chromosome segregation; GO:0008152 metabolic process; GO:0009987 cellular process; GO:0016043 cellular component organ…	GO:0009295 nucleoid;	GO:0003824 catalytic activity; GO:0003916 DNA topoisomerase activity; GO:0003918 DNA topoisomerase type II (double strand cut, ATP-hydrolyzing) activity; GO:0008094 ATP-dependent activity, acting on DNA; GO:0016462 pyrophosphatase activity; GO:0016787 hydrolase activity; GO:0016817 hydrolase activity, acting on acid anhydrides; GO:0016818 hydrolase activity, acting on acid anhydrides, in phosphor…	PF02518; PF00204	PF02518 Histidine kinase-, DNA gyrase B-, and HSP90-like ATPase; PF00204 DNA gyrase B		L	COG0187	DNA gyrase/topoisomerase IV, subunit B
A0A0D1I731	570	K	2.02856	0.00134853	Up	DNA topoisomerase 4 subunit B OS=Staphylococcus aureus OX=1280 GN=parE PE=3 SV=1	parE	_ELGK[malon(K)]GFTLQR_	1	288.767	243.656	238.238	423.196	423.062	372.473	0.778366	0.662739	0.629691	1.48712	1.48085	1.23275	Cytoplasmic	K02622	parE; topoisomerase IV subunit B [EC:5.6.2.2]		GO:0006139 nucleobase-containing compound metabolic process; GO:0006259 DNA metabolic process; GO:0006265 DNA topological change; GO:0006725 cellular aromatic compound metabolic process; GO:0006807 nitrogen compound metabolic process; GO:0006996 organelle organization; GO:0007059 chromosome segregation; GO:0008152 metabolic process; GO:0009987 cellular process; GO:0016043 cellular component organ…	GO:0009295 nucleoid;	GO:0003824 catalytic activity; GO:0003916 DNA topoisomerase activity; GO:0003918 DNA topoisomerase type II (double strand cut, ATP-hydrolyzing) activity; GO:0008094 ATP-dependent activity, acting on DNA; GO:0016462 pyrophosphatase activity; GO:0016787 hydrolase activity; GO:0016817 hydrolase activity, acting on acid anhydrides; GO:0016818 hydrolase activity, acting on acid anhydrides, in phosphor…	PF02518; PF00204	PF02518 Histidine kinase-, DNA gyrase B-, and HSP90-like ATPase; PF00204 DNA gyrase B		L	COG0187	DNA gyrase/topoisomerase IV, subunit B
A0A0D1I7M1	115	K	1.71514	0.00208059	Up	Dihydroxyacetone kinase subunit L OS=Staphylococcus aureus OX=1280 GN=dhaL PE=4 SV=1	dhaL	_GK[malon(K)]VTLNEK_	1	482.957	446.715	421.675	1199.79	1289.31	1129.49	0.768003	0.680991	0.643893	1.21706	1.29784	1.07469	Unknown	K05879	dhaL; phosphoenolpyruvate---glycerone phosphotransferase subunit DhaL [EC:2.7.1.121]	map00561 Glycerolipid metabolism; map01100 Metabolic pathways							R	COG1461	Predicted kinase related to dihydroxyacetone kinase
A0A0D1IB67	14	K	3.20842	0.0255454	Up	Deoxyguanosinetriphosphate triphosphohydrolase OS=Staphylococcus aureus OX=1280 GN=ywfO PE=4 SV=1	ywfO	_LVEEK[malon(K)]VFKDPIHR_	0.957408	123.665	56.7348	156.134	291.32	548.133	491.458	0.497318	0.235145	0.614558	0.966987	1.83708	1.51774	Unknown	K06885	K06885; uncharacterized protein		GO:0006139 nucleobase-containing compound metabolic process; GO:0006163 purine nucleotide metabolic process; GO:0006195 purine nucleotide catabolic process; GO:0006203 dGTP catabolic process; GO:0006725 cellular aromatic compound metabolic process; GO:0006753 nucleoside phosphate metabolic process; GO:0006793 phosphorus metabolic process; GO:0006796 phosphate-containing compound metabolic process…		GO:0003824 catalytic activity; GO:0008832 dGTPase activity; GO:0016787 hydrolase activity; GO:0016788 hydrolase activity, acting on ester bonds; GO:0016793 triphosphoric monoester hydrolase activity; GO:0042578 phosphoric ester hydrolase activity;				R	COG1078	HD superfamily phosphohydrolase
A0A0D1IB67	142	K	1.64469	0.00509624	Up	Deoxyguanosinetriphosphate triphosphohydrolase OS=Staphylococcus aureus OX=1280 GN=ywfO PE=4 SV=1	ywfO	_K[malon(K)]VSPEFPR_	1	57.8708	69.2642	54.3471	125.952	114.884	130.698	0.701716	0.865584	0.644996	1.26058	1.16096	1.217	Unknown	K06885	K06885; uncharacterized protein		GO:0006139 nucleobase-containing compound metabolic process; GO:0006163 purine nucleotide metabolic process; GO:0006195 purine nucleotide catabolic process; GO:0006203 dGTP catabolic process; GO:0006725 cellular aromatic compound metabolic process; GO:0006753 nucleoside phosphate metabolic process; GO:0006793 phosphorus metabolic process; GO:0006796 phosphate-containing compound metabolic process…		GO:0003824 catalytic activity; GO:0008832 dGTPase activity; GO:0016787 hydrolase activity; GO:0016788 hydrolase activity, acting on ester bonds; GO:0016793 triphosphoric monoester hydrolase activity; GO:0042578 phosphoric ester hydrolase activity;				R	COG1078	HD superfamily phosphohydrolase
A0A0D1IB67	370	K	3.28602	0.0159497	Up	Deoxyguanosinetriphosphate triphosphohydrolase OS=Staphylococcus aureus OX=1280 GN=ywfO PE=4 SV=1	ywfO	_K[malon(K)]PIHLLR_	1	9.80288	27.2143	20.698	86.4496	75.0667	74.2659	0.22397	0.640811	0.462851	1.63027	1.42935	1.30301	Unknown	K06885	K06885; uncharacterized protein		GO:0006139 nucleobase-containing compound metabolic process; GO:0006163 purine nucleotide metabolic process; GO:0006195 purine nucleotide catabolic process; GO:0006203 dGTP catabolic process; GO:0006725 cellular aromatic compound metabolic process; GO:0006753 nucleoside phosphate metabolic process; GO:0006793 phosphorus metabolic process; GO:0006796 phosphate-containing compound metabolic process…		GO:0003824 catalytic activity; GO:0008832 dGTPase activity; GO:0016787 hydrolase activity; GO:0016788 hydrolase activity, acting on ester bonds; GO:0016793 triphosphoric monoester hydrolase activity; GO:0042578 phosphoric ester hydrolase activity;				R	COG1078	HD superfamily phosphohydrolase
A0A0D1ICH8	19	K	1.86596	0.000535976	Up	50S ribosomal protein L25 OS=Staphylococcus aureus OX=1280 GN=ctc PE=3 SV=1	ctc	_SDLK[malon(K)]QLR_	1	416.709	385.971	404.559	369.29	357.766	320.787	0.800022	0.772601	0.781679	1.58683	1.50852	1.29768	Unknown	K02897	RP-L25, rplY; large subunit ribosomal protein L25	map03010 Ribosome				PF01386; PF14693	PF01386 Ribosomal L25p family; PF14693 Ribosomal protein TL5, C-terminal domain	PF01386 Ribosomal L25p family	J	COG1825	Ribosomal protein L25 (general stress protein Ctc)
A0A0D1ICH8	42	K	2.29704	0.0011615	Up	50S ribosomal protein L25 OS=Staphylococcus aureus OX=1280 GN=ctc PE=3 SV=1	ctc	_NVSVK[malon(K)]VDEVEFIK_	1	833.025	892.639	946.224	1080.88	804.661	974.026	0.652003	0.72845	0.745355	1.8935	1.3832	1.60637	Unknown	K02897	RP-L25, rplY; large subunit ribosomal protein L25	map03010 Ribosome				PF01386; PF14693	PF01386 Ribosomal L25p family; PF14693 Ribosomal protein TL5, C-terminal domain	PF01386 Ribosomal L25p family	J	COG1825	Ribosomal protein L25 (general stress protein Ctc)
A0A0D1ICL5	10	K	2.67044	0.0388461	Up	Glucosamine-6-phosphate deaminase OS=Staphylococcus aureus OX=1280 GN=nagB PE=3 SV=1	nagB	_K[malon(K)]QASFYVAC[Carbamidomethyl (C)]ELYK_	0.999995		4.33176	4.63121	13.4639	13.0224	7.01481		0.524654	0.504916	1.54757	1.70015	0.876404	Cytoplasmic	K02564	nagB, GNPDA; glucosamine-6-phosphate deaminase [EC:3.5.99.6]	map00520 Amino sugar and nucleotide sugar metabolism; map01100 Metabolic pathways		GO:0005622 intracellular anatomical structure; GO:0005737 cytoplasm; GO:0005829 cytosol;		PF01182	PF01182 Glucosamine-6-phosphate isomerases/6-phosphogluconolactonase		G	COG0363	6-phosphogluconolactonase/Glucosamine-6-phosphate isomerase/deaminase
A0A0D1IDK8	187	K	2.0658	0.000698009	Up	ABC transporter ATP-binding protein OS=Staphylococcus aureus OX=1280 GN=sufC PE=3 SV=1	sufC	_VVSK[malon(K)]GINQMR_	1	171.967	143.327	143.28	375.366	389.933	398.695	0.727166	0.569041	0.59551	1.25745	1.326	1.32447	Unknown	K09013	sufC; Fe-S cluster assembly ATP-binding protein					PF00005	PF00005 ABC transporter		O	COG0396	Fe-S cluster assembly ATPase SufC
A0A0D1IDK8	224	K	2.45354	0.00556086	Up	ABC transporter ATP-binding protein OS=Staphylococcus aureus OX=1280 GN=sufC PE=3 SV=1	sufC	_VHVMYAGK[malon(K)]VVK_	0.999948	56.1279	105.66	67.8235	221.954	236.684	227.212	0.420659	0.743514	0.499627	1.31783	1.42655	1.33782	Unknown	K09013	sufC; Fe-S cluster assembly ATP-binding protein					PF00005	PF00005 ABC transporter		O	COG0396	Fe-S cluster assembly ATPase SufC
A0A0D1IEZ8	24	K	2.05999	0.000806216	Up	30S ribosomal protein S8 OS=Staphylococcus aureus OX=1280 GN=rpsH PE=3 SV=1	rpsH	_HEK[malon(K)]LELPASNIK_	1	813.751	869.415	761.218	1050.67	1071.85	1029.39	0.645871	0.826792	0.668719	1.47538	1.41488	1.52096	Unknown	K02994	RP-S8, rpsH; small subunit ribosomal protein S8	map03010 Ribosome		GO:0005622 intracellular anatomical structure; GO:0005737 cytoplasm; GO:0005829 cytosol; GO:0005840 ribosome; GO:0015935 small ribosomal subunit; GO:0022626 cytosolic ribosome; GO:0022627 cytosolic small ribosomal subunit; GO:0032991 protein-containing complex; GO:0043226 organelle; GO:0043228 non-membrane-bounded organelle; GO:0043229 intracellular organelle; GO:0043232 intracellular non-membran…	GO:0003735 structural constituent of ribosome; GO:0005198 structural molecule activity;	PF00410	PF00410 Ribosomal protein S8	PF00410 Ribosomal protein S8	J	COG0096	Ribosomal protein S8
A0A0D1IEZ8	47	K	2.42824	0.000708656	Up	30S ribosomal protein S8 OS=Staphylococcus aureus OX=1280 GN=rpsH PE=3 SV=1	rpsH	_SEGFIK[malon(K)]NVEYVEDDK_	1	34.3879	37.3461	30.151	49.5426	55.5103	50.0744	0.5943	0.773323	0.576744	1.51484	1.59554	1.61101	Unknown	K02994	RP-S8, rpsH; small subunit ribosomal protein S8	map03010 Ribosome		GO:0005622 intracellular anatomical structure; GO:0005737 cytoplasm; GO:0005829 cytosol; GO:0005840 ribosome; GO:0015935 small ribosomal subunit; GO:0022626 cytosolic ribosome; GO:0022627 cytosolic small ribosomal subunit; GO:0032991 protein-containing complex; GO:0043226 organelle; GO:0043228 non-membrane-bounded organelle; GO:0043229 intracellular organelle; GO:0043232 intracellular non-membran…	GO:0003735 structural constituent of ribosome; GO:0005198 structural molecule activity;	PF00410	PF00410 Ribosomal protein S8	PF00410 Ribosomal protein S8	J	COG0096	Ribosomal protein S8
A0A0D1IEZ8	65	K	1.57725	0.000675854	Up	30S ribosomal protein S8 OS=Staphylococcus aureus OX=1280 GN=rpsH PE=3 SV=1	rpsH	_LFLK[malon(K)]YGQNDER_	1	399.22	301.834	317.437	313.418	354.067	328.143	0.880404	0.79754	0.774831	1.22287	1.29864	1.34715	Unknown	K02994	RP-S8, rpsH; small subunit ribosomal protein S8	map03010 Ribosome		GO:0005622 intracellular anatomical structure; GO:0005737 cytoplasm; GO:0005829 cytosol; GO:0005840 ribosome; GO:0015935 small ribosomal subunit; GO:0022626 cytosolic ribosome; GO:0022627 cytosolic small ribosomal subunit; GO:0032991 protein-containing complex; GO:0043226 organelle; GO:0043228 non-membrane-bounded organelle; GO:0043229 intracellular organelle; GO:0043232 intracellular non-membran…	GO:0003735 structural constituent of ribosome; GO:0005198 structural molecule activity;	PF00410	PF00410 Ribosomal protein S8	PF00410 Ribosomal protein S8	J	COG0096	Ribosomal protein S8
A0A0D1IEZ8	82	K	0.539021	0.00622051	Down	30S ribosomal protein S8 OS=Staphylococcus aureus OX=1280 GN=rpsH PE=3 SV=1	rpsH	_ISK[malon(K)]PGLR_	1	658.58	694.97	723.665	206.691	227.703	263.847	1.05397	1.3326	1.28185	0.585231	0.606069	0.786059	Unknown	K02994	RP-S8, rpsH; small subunit ribosomal protein S8	map03010 Ribosome		GO:0005622 intracellular anatomical structure; GO:0005737 cytoplasm; GO:0005829 cytosol; GO:0005840 ribosome; GO:0015935 small ribosomal subunit; GO:0022626 cytosolic ribosome; GO:0022627 cytosolic small ribosomal subunit; GO:0032991 protein-containing complex; GO:0043226 organelle; GO:0043228 non-membrane-bounded organelle; GO:0043229 intracellular organelle; GO:0043232 intracellular non-membran…	GO:0003735 structural constituent of ribosome; GO:0005198 structural molecule activity;	PF00410	PF00410 Ribosomal protein S8	PF00410 Ribosomal protein S8	J	COG0096	Ribosomal protein S8
A0A0D1IGG4	24	K	1.8161	0.0180744	Up	XRE family transcriptional regulator OS=Staphylococcus aureus OX=1280 GN=A6762_06430 PE=4 SV=1	A6762_06430	_K[malon(K)]TGVSQYVLSQLR_	1	85.9375	58.1481	74.6888	67.3526	76.9094	52.8529	0.906056	0.617101	0.838349	1.41667	1.68624	1.18583	Unknown
A0A0D1IHK1	22	K	0.610448	0.00552826	Down	50S ribosomal protein L20 OS=Staphylococcus aureus OX=1280 GN=rplT PE=3 SV=1	rplT	_LAK[malon(K)]GYFGSK_	0.999243	297.914	253.738	230.59	58.9739	79.9831	82.7408	1.21661	1.16893	1.03247	0.620424	0.664069	0.802029	Unknown	K02887	RP-L20, MRPL20, rplT; large subunit ribosomal protein L20	map03010 Ribosome	GO:0000027 ribosomal large subunit assembly; GO:0006996 organelle organization; GO:0009987 cellular process; GO:0016043 cellular component organization; GO:0022607 cellular component assembly; GO:0022613 ribonucleoprotein complex biogenesis; GO:0022618 ribonucleoprotein complex assembly; GO:0042254 ribosome biogenesis; GO:0042255 ribosome assembly; GO:0042273 ribosomal large subunit biogenesis; G…	GO:0005622 intracellular anatomical structure; GO:0005737 cytoplasm; GO:0005829 cytosol; GO:0005840 ribosome; GO:0015934 large ribosomal subunit; GO:0022625 cytosolic large ribosomal subunit; GO:0022626 cytosolic ribosome; GO:0032991 protein-containing complex; GO:0043226 organelle; GO:0043228 non-membrane-bounded organelle; GO:0043229 intracellular organelle; GO:0043232 intracellular non-membran…	GO:0003735 structural constituent of ribosome; GO:0005198 structural molecule activity;				J	COG0292	Ribosomal protein L20
A0A0D1IHK1	85	K	1.52869	0.0179021	Up	50S ribosomal protein L20 OS=Staphylococcus aureus OX=1280 GN=rplT PE=3 SV=1	rplT	_K[malon(K)]AGIDINR_	1	458.416	477.582	491.839	350.457	321.747	333.573	0.772286	0.907627	0.908484	1.52096	1.10201	1.33388	Unknown	K02887	RP-L20, MRPL20, rplT; large subunit ribosomal protein L20	map03010 Ribosome	GO:0000027 ribosomal large subunit assembly; GO:0006996 organelle organization; GO:0009987 cellular process; GO:0016043 cellular component organization; GO:0022607 cellular component assembly; GO:0022613 ribonucleoprotein complex biogenesis; GO:0022618 ribonucleoprotein complex assembly; GO:0042254 ribosome biogenesis; GO:0042255 ribosome assembly; GO:0042273 ribosomal large subunit biogenesis; G…	GO:0005622 intracellular anatomical structure; GO:0005737 cytoplasm; GO:0005829 cytosol; GO:0005840 ribosome; GO:0015934 large ribosomal subunit; GO:0022625 cytosolic large ribosomal subunit; GO:0022626 cytosolic ribosome; GO:0032991 protein-containing complex; GO:0043226 organelle; GO:0043228 non-membrane-bounded organelle; GO:0043229 intracellular organelle; GO:0043232 intracellular non-membran…	GO:0003735 structural constituent of ribosome; GO:0005198 structural molecule activity;				J	COG0292	Ribosomal protein L20
A0A0D1IHK1	112	K	1.98621	0.00770182	Up	50S ribosomal protein L20 OS=Staphylococcus aureus OX=1280 GN=rplT PE=3 SV=1	rplT	_AFAQLVTK[malon(K)]AK_	0.999954	1341.99	1341.49	1265.01	1229.07	1205.64		0.718287	0.809988	0.742372	1.69469	1.31196		Unknown	K02887	RP-L20, MRPL20, rplT; large subunit ribosomal protein L20	map03010 Ribosome	GO:0000027 ribosomal large subunit assembly; GO:0006996 organelle organization; GO:0009987 cellular process; GO:0016043 cellular component organization; GO:0022607 cellular component assembly; GO:0022613 ribonucleoprotein complex biogenesis; GO:0022618 ribonucleoprotein complex assembly; GO:0042254 ribosome biogenesis; GO:0042255 ribosome assembly; GO:0042273 ribosomal large subunit biogenesis; G…	GO:0005622 intracellular anatomical structure; GO:0005737 cytoplasm; GO:0005829 cytosol; GO:0005840 ribosome; GO:0015934 large ribosomal subunit; GO:0022625 cytosolic large ribosomal subunit; GO:0022626 cytosolic ribosome; GO:0032991 protein-containing complex; GO:0043226 organelle; GO:0043228 non-membrane-bounded organelle; GO:0043229 intracellular organelle; GO:0043232 intracellular non-membran…	GO:0003735 structural constituent of ribosome; GO:0005198 structural molecule activity;				J	COG0292	Ribosomal protein L20
A0A0D1IHL7	20	K	2.38328	0.00273213	Up	Hydrogen peroxide-inducible genes activator OS=Staphylococcus aureus OX=1280 GN=oxyR PE=1 SV=1	oxyR	_K[malon(K)]AAEILYISQPAVTQR_	1	34.1934	30.7613	23.7843	95.9055	96.6743	136.978	0.562568	0.582386	0.483283	1.26583	1.04673	1.56799	Unknown							PF00126	PF00126 Bacterial regulatory helix-turn-helix protein, lysR family	PF00126 Bacterial regulatory helix-turn-helix protein, lysR family	K	COG0583	DNA-binding transcriptional regulator, LysR family
A0A0D1IKE0	180	K	2.714	0.00329148	Up	GTPase Obg OS=Staphylococcus aureus OX=1280 GN=obg PE=3 SV=1	obg	_STLLSIVSK[malon(K)]AK_	0.99884		132.593	140.089		468.361	451.162		0.505499	0.514105		1.3808	1.38641	Cytoplasmic	K03979	obgE, cgtA, MTG2; GTPase [EC:3.6.5.-]		GO:0000003 reproduction; GO:0000160 phosphorelay signal transduction system; GO:0007154 cell communication; GO:0007165 signal transduction; GO:0009987 cellular process; GO:0019954 asexual reproduction; GO:0023052 signaling; GO:0030436 asexual sporulation; GO:0032502 developmental process; GO:0035556 intracellular signal transduction; GO:0043934 sporulation; GO:0050789 regulation of biological pro…		GO:0000166 nucleotide binding; GO:0001882 nucleoside binding; GO:0001883 purine nucleoside binding; GO:0005488 binding; GO:0005525 GTP binding; GO:0017076 purine nucleotide binding; GO:0019001 guanyl nucleotide binding; GO:0032549 ribonucleoside binding; GO:0032550 purine ribonucleoside binding; GO:0032553 ribonucleotide binding; GO:0032555 purine ribonucleotide binding; GO:0032561 guanyl ribonuc…	PF01018; PF09269	PF01018 GTP1/OBG; PF09269 Domain of unknown function (DUF1967)		DL	COG0536	GTPase involved in cell partioning and DNA repair
A0A0D1IKE0	359	K	3.19923	0.00307611	Up	GTPase Obg OS=Staphylococcus aureus OX=1280 GN=obg PE=3 SV=1	obg	_HTPSQDK[malon(K)]FTISR_	1	33.358	26.8789	21.8139	133.712	114.983	87.7382	0.564144	0.437899	0.342094	1.69945	1.44859	1.15216	Cytoplasmic	K03979	obgE, cgtA, MTG2; GTPase [EC:3.6.5.-]		GO:0000003 reproduction; GO:0000160 phosphorelay signal transduction system; GO:0007154 cell communication; GO:0007165 signal transduction; GO:0009987 cellular process; GO:0019954 asexual reproduction; GO:0023052 signaling; GO:0030436 asexual sporulation; GO:0032502 developmental process; GO:0035556 intracellular signal transduction; GO:0043934 sporulation; GO:0050789 regulation of biological pro…		GO:0000166 nucleotide binding; GO:0001882 nucleoside binding; GO:0001883 purine nucleoside binding; GO:0005488 binding; GO:0005525 GTP binding; GO:0017076 purine nucleotide binding; GO:0019001 guanyl nucleotide binding; GO:0032549 ribonucleoside binding; GO:0032550 purine ribonucleoside binding; GO:0032553 ribonucleotide binding; GO:0032555 purine ribonucleotide binding; GO:0032561 guanyl ribonuc…	PF01018; PF09269	PF01018 GTP1/OBG; PF09269 Domain of unknown function (DUF1967)		DL	COG0536	GTPase involved in cell partioning and DNA repair
A0A0D1IP24	173	K	1.65122	0.0061766	Up	DUF402 domain-containing protein OS=Staphylococcus aureus OX=1280 GN=G0X69_08825 PE=4 SV=1	G0X69_08825	_IMYC[Carbamidomethyl (C)]FNK[malon(K)]INAK_	0.827374		6.23394	6.91518	18.0763	18.9888	20.7208		0.611806	0.671172	1.05016	0.973607	1.15396	Unknown	K09145	K09145; uncharacterized protein								R	COG2306	Predicted RNA-binding protein, associated with RNAse of E/G family, DUF402 domain
A0A0D1IRI8	428	K	1.96624	0.0115371	Up	ATP synthase subunit beta OS=Staphylococcus aureus OX=1280 GN=atpD PE=3 SV=1	atpD	_GSYVPVK[malon(K)]TTVANFK_	1	146.447	197.859	254.73	215.81	239.845	218.162	0.545399	0.737002	0.93513	1.39353	1.52813	1.43854	CytoplasmicMembrane	K02112	ATPF1B, atpD; F-type H+/Na+-transporting ATPase subunit beta [EC:7.1.2.2 7.2.2.1]	map00190 Oxidative phosphorylation; map00195 Photosynthesis; map01100 Metabolic pathways				PF02874; PF00006	PF02874 ATP synthase alpha/beta family, beta-barrel domain; PF00006 ATP synthase alpha/beta family, nucleotide-binding domain		C	COG0055	FoF1-type ATP synthase, beta subunit
A0A0D1IRI8	441	K	2.04154	0.000401898	Up	ATP synthase subunit beta OS=Staphylococcus aureus OX=1280 GN=atpD PE=3 SV=1	atpD	_DILDGK[malon(K)]YDHIPEDAFR_	1	60.9461	55.9229	66.9868	65.5733	75.184	74.0455	0.724699	0.66509	0.785159	1.35192	1.52944	1.5589	CytoplasmicMembrane	K02112	ATPF1B, atpD; F-type H+/Na+-transporting ATPase subunit beta [EC:7.1.2.2 7.2.2.1]	map00190 Oxidative phosphorylation; map00195 Photosynthesis; map01100 Metabolic pathways				PF02874; PF00006	PF02874 ATP synthase alpha/beta family, beta-barrel domain; PF00006 ATP synthase alpha/beta family, nucleotide-binding domain		C	COG0055	FoF1-type ATP synthase, beta subunit
A0A0D1IY24	40	K	3.27406	0.000298432	Up	ATP synthase gamma chain OS=Staphylococcus aureus OX=1280 GN=atpG PE=3 SV=1	atpG	_NTK[malon(K)]QFTPYMDK_	0.999998	46.8904	39.7121	46.4634	117.058	96.0962	116.73	0.486177	0.488713	0.546094	1.6319	1.40763	1.94026	Unknown	K02115	ATPF1G, atpG; F-type H+-transporting ATPase subunit gamma	map00190 Oxidative phosphorylation; map00195 Photosynthesis; map01100 Metabolic pathways				PF00231	PF00231 ATP synthase	PF00231 ATP synthase	C	COG0224	FoF1-type ATP synthase, gamma subunit
A0A0D1J251	62	K	4.68602	2.26389e-05	Up	HTH-type transcriptional regulator OS=Staphylococcus aureus OX=1280 GN=iscR PE=4 SV=1	iscR	_GAK[malon(K)]GGYQLR_	1	389.436	398.124	353.791	1088.48	1078.3	1198.68	0.425473	0.427862	0.38597	1.91919	1.74492	2.14331	Unknown	K17472	cymR; Rrf2 family transcriptional regulator, cysteine metabolism repressor		GO:0009987 cellular process; GO:0016043 cellular component organization; GO:0022607 cellular component assembly; GO:0043933 protein-containing complex organization; GO:0044085 cellular component biogenesis; GO:0051259 protein complex oligomerization; GO:0051260 protein homooligomerization; GO:0051262 protein tetramerization; GO:0051289 protein homotetramerization; GO:0051291 protein heterooligome…	GO:0032991 protein-containing complex; GO:0032993 protein-DNA complex;	GO:0001067 transcription regulatory region nucleic acid binding; GO:0003676 nucleic acid binding; GO:0003677 DNA binding; GO:0005488 binding; GO:0005515 protein binding; GO:0042802 identical protein binding; GO:0042803 protein homodimerization activity; GO:0046983 protein dimerization activity; GO:0097159 organic cyclic compound binding; GO:1901363 heterocyclic compound binding;	PF02082	PF02082 Iron-dependent Transcriptional regulator	PF02082 Iron-dependent Transcriptional regulator	K	COG1959	DNA-binding transcriptional regulator, IscR family
A0A0D1J2E1	14	K	2.8629	1.66915e-05	Up	Translation initiation factor IF-3 OS=Staphylococcus aureus OX=1280 GN=infC PE=3 SV=1	infC	_DQTQINDK[malon(K)]IR_	1	305.211	271.287	256.026	293.644	357.86	299.041	0.667162	0.683448	0.608121	1.79452	1.95174	1.8614	Unknown	K02520	infC, MTIF3; translation initiation factor IF-3		GO:0006412 translation; GO:0006413 translational initiation; GO:0006518 peptide metabolic process; GO:0006807 nitrogen compound metabolic process; GO:0006996 organelle organization; GO:0008152 metabolic process; GO:0009058 biosynthetic process; GO:0009059 macromolecule biosynthetic process; GO:0009987 cellular process; GO:0010467 gene expression; GO:0016043 cellular component organization; GO:001…	GO:0005622 intracellular anatomical structure; GO:0005737 cytoplasm; GO:0005829 cytosol; GO:0016020 membrane;	GO:0003676 nucleic acid binding; GO:0003723 RNA binding; GO:0003743 translation initiation factor activity; GO:0005488 binding; GO:0008135 translation factor activity, RNA binding; GO:0043021 ribonucleoprotein complex binding; GO:0043022 ribosome binding; GO:0044877 protein-containing complex binding; GO:0097159 organic cyclic compound binding; GO:1901363 heterocyclic compound binding;	PF05198; PF00707	PF05198 Translation initiation factor IF-3, N-terminal domain; PF00707 Translation initiation factor IF-3, C-terminal domain	PF05198 Translation initiation factor IF-3, N-terminal domain	J	COG0290	Translation initiation factor IF-3
A0A0D1J2E1	33	K	1.64926	0.0108056	Up	Translation initiation factor IF-3 OS=Staphylococcus aureus OX=1280 GN=infC PE=3 SV=1	infC	_LIGQDGEQIGVK[malon(K)]SK_	0.999814	259.863	293.425	302.956	180.248	179.444	202.842	0.713888	0.929027	0.904355	1.38436	1.22996	1.58679	Unknown	K02520	infC, MTIF3; translation initiation factor IF-3		GO:0006412 translation; GO:0006413 translational initiation; GO:0006518 peptide metabolic process; GO:0006807 nitrogen compound metabolic process; GO:0006996 organelle organization; GO:0008152 metabolic process; GO:0009058 biosynthetic process; GO:0009059 macromolecule biosynthetic process; GO:0009987 cellular process; GO:0010467 gene expression; GO:0016043 cellular component organization; GO:001…	GO:0005622 intracellular anatomical structure; GO:0005737 cytoplasm; GO:0005829 cytosol; GO:0016020 membrane;	GO:0003676 nucleic acid binding; GO:0003723 RNA binding; GO:0003743 translation initiation factor activity; GO:0005488 binding; GO:0008135 translation factor activity, RNA binding; GO:0043021 ribonucleoprotein complex binding; GO:0043022 ribosome binding; GO:0044877 protein-containing complex binding; GO:0097159 organic cyclic compound binding; GO:1901363 heterocyclic compound binding;	PF05198; PF00707	PF05198 Translation initiation factor IF-3, N-terminal domain; PF00707 Translation initiation factor IF-3, C-terminal domain	PF05198 Translation initiation factor IF-3, N-terminal domain	J	COG0290	Translation initiation factor IF-3
A0A0D1J2E1	70	K	2.77981	5.36101e-05	Up	Translation initiation factor IF-3 OS=Staphylococcus aureus OX=1280 GN=infC PE=3 SV=1	infC	_FK[malon(K)]FEQQK_	1	593.43	522.273	567.146	618.698	602.594	633.085	0.653893	0.663254	0.679056	1.90594	1.65668	1.98644	Unknown	K02520	infC, MTIF3; translation initiation factor IF-3		GO:0006412 translation; GO:0006413 translational initiation; GO:0006518 peptide metabolic process; GO:0006807 nitrogen compound metabolic process; GO:0006996 organelle organization; GO:0008152 metabolic process; GO:0009058 biosynthetic process; GO:0009059 macromolecule biosynthetic process; GO:0009987 cellular process; GO:0010467 gene expression; GO:0016043 cellular component organization; GO:001…	GO:0005622 intracellular anatomical structure; GO:0005737 cytoplasm; GO:0005829 cytosol; GO:0016020 membrane;	GO:0003676 nucleic acid binding; GO:0003723 RNA binding; GO:0003743 translation initiation factor activity; GO:0005488 binding; GO:0008135 translation factor activity, RNA binding; GO:0043021 ribonucleoprotein complex binding; GO:0043022 ribosome binding; GO:0044877 protein-containing complex binding; GO:0097159 organic cyclic compound binding; GO:1901363 heterocyclic compound binding;	PF05198; PF00707	PF05198 Translation initiation factor IF-3, N-terminal domain; PF00707 Translation initiation factor IF-3, C-terminal domain	PF05198 Translation initiation factor IF-3, N-terminal domain	J	COG0290	Translation initiation factor IF-3
A0A0D1J2E1	85	K	1.87299	0.00529426	Up	Translation initiation factor IF-3 OS=Staphylococcus aureus OX=1280 GN=infC PE=3 SV=1	infC	_QK[malon(K)]IINVK_	0.998843	129.889	107.729	147.393	90.7591	89.8216	104.635	0.755353	0.722029	0.931386	1.47558	1.30328	1.73274	Unknown	K02520	infC, MTIF3; translation initiation factor IF-3		GO:0006412 translation; GO:0006413 translational initiation; GO:0006518 peptide metabolic process; GO:0006807 nitrogen compound metabolic process; GO:0006996 organelle organization; GO:0008152 metabolic process; GO:0009058 biosynthetic process; GO:0009059 macromolecule biosynthetic process; GO:0009987 cellular process; GO:0010467 gene expression; GO:0016043 cellular component organization; GO:001…	GO:0005622 intracellular anatomical structure; GO:0005737 cytoplasm; GO:0005829 cytosol; GO:0016020 membrane;	GO:0003676 nucleic acid binding; GO:0003723 RNA binding; GO:0003743 translation initiation factor activity; GO:0005488 binding; GO:0008135 translation factor activity, RNA binding; GO:0043021 ribonucleoprotein complex binding; GO:0043022 ribosome binding; GO:0044877 protein-containing complex binding; GO:0097159 organic cyclic compound binding; GO:1901363 heterocyclic compound binding;	PF05198; PF00707	PF05198 Translation initiation factor IF-3, N-terminal domain; PF00707 Translation initiation factor IF-3, C-terminal domain		J	COG0290	Translation initiation factor IF-3
A0A0D1J2E1	90	K	2.72392	4.98486e-05	Up	Translation initiation factor IF-3 OS=Staphylococcus aureus OX=1280 GN=infC PE=3 SV=1	infC	_IINVK[malon(K)]EIR_	1	799.8	802.438	756.843	868.543	875.288	816.753	0.633644	0.732692	0.651545	1.92375	1.73019	1.8426	Unknown	K02520	infC, MTIF3; translation initiation factor IF-3		GO:0006412 translation; GO:0006413 translational initiation; GO:0006518 peptide metabolic process; GO:0006807 nitrogen compound metabolic process; GO:0006996 organelle organization; GO:0008152 metabolic process; GO:0009058 biosynthetic process; GO:0009059 macromolecule biosynthetic process; GO:0009987 cellular process; GO:0010467 gene expression; GO:0016043 cellular component organization; GO:001…	GO:0005622 intracellular anatomical structure; GO:0005737 cytoplasm; GO:0005829 cytosol; GO:0016020 membrane;	GO:0003676 nucleic acid binding; GO:0003723 RNA binding; GO:0003743 translation initiation factor activity; GO:0005488 binding; GO:0008135 translation factor activity, RNA binding; GO:0043021 ribonucleoprotein complex binding; GO:0043022 ribosome binding; GO:0044877 protein-containing complex binding; GO:0097159 organic cyclic compound binding; GO:1901363 heterocyclic compound binding;	PF05198; PF00707	PF05198 Translation initiation factor IF-3, N-terminal domain; PF00707 Translation initiation factor IF-3, C-terminal domain	PF00707 Translation initiation factor IF-3, C-terminal domain	J	COG0290	Translation initiation factor IF-3
A0A0D1J2E1	106	K	2.73882	0.00144306	Up	Translation initiation factor IF-3 OS=Staphylococcus aureus OX=1280 GN=infC PE=3 SV=1	infC	_LSPTIEEHDFQTK[malon(K)]LK_	0.999535	372.38	379.129	389.073	420.901	354.562	461.14	0.610553	0.716423	0.693173	1.92935	1.45046	2.15301	Unknown	K02520	infC, MTIF3; translation initiation factor IF-3		GO:0006412 translation; GO:0006413 translational initiation; GO:0006518 peptide metabolic process; GO:0006807 nitrogen compound metabolic process; GO:0006996 organelle organization; GO:0008152 metabolic process; GO:0009058 biosynthetic process; GO:0009059 macromolecule biosynthetic process; GO:0009987 cellular process; GO:0010467 gene expression; GO:0016043 cellular component organization; GO:001…	GO:0005622 intracellular anatomical structure; GO:0005737 cytoplasm; GO:0005829 cytosol; GO:0016020 membrane;	GO:0003676 nucleic acid binding; GO:0003723 RNA binding; GO:0003743 translation initiation factor activity; GO:0005488 binding; GO:0008135 translation factor activity, RNA binding; GO:0043021 ribonucleoprotein complex binding; GO:0043022 ribosome binding; GO:0044877 protein-containing complex binding; GO:0097159 organic cyclic compound binding; GO:1901363 heterocyclic compound binding;	PF05198; PF00707	PF05198 Translation initiation factor IF-3, N-terminal domain; PF00707 Translation initiation factor IF-3, C-terminal domain	PF00707 Translation initiation factor IF-3, C-terminal domain	J	COG0290	Translation initiation factor IF-3
A0A0D1J2E1	116	K	2.57021	0.00721924	Up	Translation initiation factor IF-3 OS=Staphylococcus aureus OX=1280 GN=infC PE=3 SV=1	infC	_FLTK[malon(K)]GDK_	0.997236	707.103		727.532	659.671		704.107	0.656567		0.734046	1.71245		1.86171	Unknown	K02520	infC, MTIF3; translation initiation factor IF-3		GO:0006412 translation; GO:0006413 translational initiation; GO:0006518 peptide metabolic process; GO:0006807 nitrogen compound metabolic process; GO:0006996 organelle organization; GO:0008152 metabolic process; GO:0009058 biosynthetic process; GO:0009059 macromolecule biosynthetic process; GO:0009987 cellular process; GO:0010467 gene expression; GO:0016043 cellular component organization; GO:001…	GO:0005622 intracellular anatomical structure; GO:0005737 cytoplasm; GO:0005829 cytosol; GO:0016020 membrane;	GO:0003676 nucleic acid binding; GO:0003723 RNA binding; GO:0003743 translation initiation factor activity; GO:0005488 binding; GO:0008135 translation factor activity, RNA binding; GO:0043021 ribonucleoprotein complex binding; GO:0043022 ribosome binding; GO:0044877 protein-containing complex binding; GO:0097159 organic cyclic compound binding; GO:1901363 heterocyclic compound binding;	PF05198; PF00707	PF05198 Translation initiation factor IF-3, N-terminal domain; PF00707 Translation initiation factor IF-3, C-terminal domain	PF00707 Translation initiation factor IF-3, C-terminal domain	J	COG0290	Translation initiation factor IF-3
A0A0D1J2E1	134	K	2.50856	0.000754702	Up	Translation initiation factor IF-3 OS=Staphylococcus aureus OX=1280 GN=infC PE=3 SV=1	infC	_AITHK[malon(K)]EIGQR_	1	456.374	501.744	555.557	502.394	498.067	513.615	0.587489	0.744403	0.77711	1.80808	1.59972	1.88275	Unknown	K02520	infC, MTIF3; translation initiation factor IF-3		GO:0006412 translation; GO:0006413 translational initiation; GO:0006518 peptide metabolic process; GO:0006807 nitrogen compound metabolic process; GO:0006996 organelle organization; GO:0008152 metabolic process; GO:0009058 biosynthetic process; GO:0009059 macromolecule biosynthetic process; GO:0009987 cellular process; GO:0010467 gene expression; GO:0016043 cellular component organization; GO:001…	GO:0005622 intracellular anatomical structure; GO:0005737 cytoplasm; GO:0005829 cytosol; GO:0016020 membrane;	GO:0003676 nucleic acid binding; GO:0003723 RNA binding; GO:0003743 translation initiation factor activity; GO:0005488 binding; GO:0008135 translation factor activity, RNA binding; GO:0043021 ribonucleoprotein complex binding; GO:0043022 ribosome binding; GO:0044877 protein-containing complex binding; GO:0097159 organic cyclic compound binding; GO:1901363 heterocyclic compound binding;	PF05198; PF00707	PF05198 Translation initiation factor IF-3, N-terminal domain; PF00707 Translation initiation factor IF-3, C-terminal domain	PF00707 Translation initiation factor IF-3, C-terminal domain	J	COG0290	Translation initiation factor IF-3
A0A0D1J368	70	K	1.79272	7.95524e-05	Up	ATP synthase subunit b OS=Staphylococcus aureus OX=1280 GN=atpF PE=3 SV=1	atpF	_LNAQK[malon(K)]LEEENK_	1	111.168	108.176	103.47	229.419	218.044	223.179	0.726391	0.698655	0.681385	1.29576	1.29639	1.18409	CytoplasmicMembrane	K02109	ATPF0B, atpF; F-type H+-transporting ATPase subunit b	map00190 Oxidative phosphorylation; map00195 Photosynthesis; map01100 Metabolic pathways							C	COG0711	FoF1-type ATP synthase, membrane subunit b or b'
A0A0D1J368	94	K	1.84318	0.0020827	Up	ATP synthase subunit b OS=Staphylococcus aureus OX=1280 GN=atpF PE=3 SV=1	atpF	_ILEDAK[malon(K)]VQAR_	1	73.1794	67.2258	66.9579	126.412	158.2	158.283	0.730539	0.663328	0.673662	1.09081	1.43702	1.28301	CytoplasmicMembrane	K02109	ATPF0B, atpF; F-type H+-transporting ATPase subunit b	map00190 Oxidative phosphorylation; map00195 Photosynthesis; map01100 Metabolic pathways							C	COG0711	FoF1-type ATP synthase, membrane subunit b or b'
A0A0D1J368	160	K	1.692	0.031814	Up	ATP synthase subunit b OS=Staphylococcus aureus OX=1280 GN=atpF PE=3 SV=1	atpF	_EISEQDQK[malon(K)]ALVDK_	0.999992	68.9814	40.8941	61.6315	103.443	115.043	118.368	0.880848	0.51614	0.793154	1.14175	1.33669	1.22728	CytoplasmicMembrane	K02109	ATPF0B, atpF; F-type H+-transporting ATPase subunit b	map00190 Oxidative phosphorylation; map00195 Photosynthesis; map01100 Metabolic pathways							C	COG0711	FoF1-type ATP synthase, membrane subunit b or b'
A0A0D1J594	169	K	1.79133	0.00288578	Up	3-hexulose-6-phosphate synthase OS=Staphylococcus aureus OX=1280 GN=hxlA PE=3 SV=1	hxlA	_VAVAGGIK[malon(K)]PDTIK_	1	238.459	251.066	238.778	422.368		374.359	0.723831	0.828071	0.751025	1.44659		1.30361	Unknown	K08093	hxlA; 3-hexulose-6-phosphate synthase [EC:4.1.2.43]	map00030 Pentose phosphate pathway; map00680 Methane metabolism; map01100 Metabolic pathways; map01120 Microbial metabolism in diverse environments; map01200 Carbon metabolism; map01230 Biosynthesis of amino acids	GO:0006139 nucleobase-containing compound metabolic process; GO:0006206 pyrimidine nucleobase metabolic process; GO:0006207 'de novo' pyrimidine nucleobase biosynthetic process; GO:0006725 cellular aromatic compound metabolic process; GO:0006807 nitrogen compound metabolic process; GO:0008152 metabolic process; GO:0009058 biosynthetic process; GO:0009112 nucleobase metabolic process; GO:0009987 c…	GO:0005622 intracellular anatomical structure; GO:0005737 cytoplasm; GO:0005829 cytosol;	GO:0003824 catalytic activity; GO:0004590 orotidine-5'-phosphate decarboxylase activity; GO:0016829 lyase activity; GO:0016830 carbon-carbon lyase activity; GO:0016831 carboxy-lyase activity;	PF00215	PF00215 Orotidine 5'-phosphate decarboxylase / HUMPS family	PF00215 Orotidine 5'-phosphate decarboxylase / HUMPS family	G	COG0269	3-keto-L-gulonate-6-phosphate decarboxylase
A0A0D1J8D5	44	K	3.83411	0.000154065	Up	Putative adenylyltransferase/sulfurtransferase MoeZ OS=Staphylococcus aureus OX=1280 GN=yibN PE=4 SV=1	yibN	_K[malon(K)]AQVIDVR_	1	262.158	222.067	208.442	408.108	439.042	472.022	0.613871	0.493542	0.444297	1.9439	2.05987	1.94566	Unknown							PF00581	PF00581 Rhodanese-like domain	PF00581 Rhodanese-like domain	P	COG0607	Rhodanese-related sulfurtransferase
A0A0D1JCM4	71	K	0.517462	0.0141671	Down	50S ribosomal protein L11 OS=Staphylococcus aureus OX=1280 GN=rplK PE=3 SV=1	rplK	_SFTFITK[malon(K)]TPPAPVLLK_	1	176.868	153.521	199.628	42.0062	40.0753	27.249	1.14213	1.00102	1.3397	0.71475	0.635357	0.452129	Unknown	K02867	RP-L11, MRPL11, rplK; large subunit ribosomal protein L11	map03010 Ribosome	GO:0000027 ribosomal large subunit assembly; GO:0006412 translation; GO:0006518 peptide metabolic process; GO:0006807 nitrogen compound metabolic process; GO:0006996 organelle organization; GO:0008152 metabolic process; GO:0009058 biosynthetic process; GO:0009059 macromolecule biosynthetic process; GO:0009987 cellular process; GO:0010467 gene expression; GO:0016043 cellular component organization…	GO:0005622 intracellular anatomical structure; GO:0005737 cytoplasm; GO:0005829 cytosol; GO:0005840 ribosome; GO:0015934 large ribosomal subunit; GO:0022625 cytosolic large ribosomal subunit; GO:0022626 cytosolic ribosome; GO:0032991 protein-containing complex; GO:0043226 organelle; GO:0043228 non-membrane-bounded organelle; GO:0043229 intracellular organelle; GO:0043232 intracellular non-membran…	GO:0003676 nucleic acid binding; GO:0003723 RNA binding; GO:0003735 structural constituent of ribosome; GO:0005198 structural molecule activity; GO:0005488 binding; GO:0019843 rRNA binding; GO:0097159 organic cyclic compound binding; GO:1901363 heterocyclic compound binding;	PF03946; PF00298	PF03946 Ribosomal protein L11, N-terminal domain; PF00298 Ribosomal protein L11, RNA binding domain	PF00298 Ribosomal protein L11, RNA binding domain	J	COG0080	Ribosomal protein L11
A0A0D1JCM4	80	K	0.276244	9.87162e-05	Down	50S ribosomal protein L11 OS=Staphylococcus aureus OX=1280 GN=rplK PE=3 SV=1	rplK	_TPPAPVLLK[malon(K)]K_	0.996308	755.883	837.364	789.982	88.1242	100.05	74.461	1.17947	1.31934	1.28107	0.362332	0.383291	0.298545	Unknown	K02867	RP-L11, MRPL11, rplK; large subunit ribosomal protein L11	map03010 Ribosome	GO:0000027 ribosomal large subunit assembly; GO:0006412 translation; GO:0006518 peptide metabolic process; GO:0006807 nitrogen compound metabolic process; GO:0006996 organelle organization; GO:0008152 metabolic process; GO:0009058 biosynthetic process; GO:0009059 macromolecule biosynthetic process; GO:0009987 cellular process; GO:0010467 gene expression; GO:0016043 cellular component organization…	GO:0005622 intracellular anatomical structure; GO:0005737 cytoplasm; GO:0005829 cytosol; GO:0005840 ribosome; GO:0015934 large ribosomal subunit; GO:0022625 cytosolic large ribosomal subunit; GO:0022626 cytosolic ribosome; GO:0032991 protein-containing complex; GO:0043226 organelle; GO:0043228 non-membrane-bounded organelle; GO:0043229 intracellular organelle; GO:0043232 intracellular non-membran…	GO:0003676 nucleic acid binding; GO:0003723 RNA binding; GO:0003735 structural constituent of ribosome; GO:0005198 structural molecule activity; GO:0005488 binding; GO:0019843 rRNA binding; GO:0097159 organic cyclic compound binding; GO:1901363 heterocyclic compound binding;	PF03946; PF00298	PF03946 Ribosomal protein L11, N-terminal domain; PF00298 Ribosomal protein L11, RNA binding domain	PF00298 Ribosomal protein L11, RNA binding domain	J	COG0080	Ribosomal protein L11
A0A0D1JCM4	87	K	0.33568	0.0214855	Down	50S ribosomal protein L11 OS=Staphylococcus aureus OX=1280 GN=rplK PE=3 SV=1	rplK	_AAGIEK[malon(K)]GSGEPNK_	0.999743	170.639	96.7833	143.107	20.3362	16.1919		1.31321	0.752082	1.14456	0.412385	0.305937		Unknown	K02867	RP-L11, MRPL11, rplK; large subunit ribosomal protein L11	map03010 Ribosome	GO:0000027 ribosomal large subunit assembly; GO:0006412 translation; GO:0006518 peptide metabolic process; GO:0006807 nitrogen compound metabolic process; GO:0006996 organelle organization; GO:0008152 metabolic process; GO:0009058 biosynthetic process; GO:0009059 macromolecule biosynthetic process; GO:0009987 cellular process; GO:0010467 gene expression; GO:0016043 cellular component organization…	GO:0005622 intracellular anatomical structure; GO:0005737 cytoplasm; GO:0005829 cytosol; GO:0005840 ribosome; GO:0015934 large ribosomal subunit; GO:0022625 cytosolic large ribosomal subunit; GO:0022626 cytosolic ribosome; GO:0032991 protein-containing complex; GO:0043226 organelle; GO:0043228 non-membrane-bounded organelle; GO:0043229 intracellular organelle; GO:0043232 intracellular non-membran…	GO:0003676 nucleic acid binding; GO:0003723 RNA binding; GO:0003735 structural constituent of ribosome; GO:0005198 structural molecule activity; GO:0005488 binding; GO:0019843 rRNA binding; GO:0097159 organic cyclic compound binding; GO:1901363 heterocyclic compound binding;	PF03946; PF00298	PF03946 Ribosomal protein L11, N-terminal domain; PF00298 Ribosomal protein L11, RNA binding domain	PF00298 Ribosomal protein L11, RNA binding domain	J	COG0080	Ribosomal protein L11
A0A0D1JCM4	96	K	0.627776	0.0029927	Down	50S ribosomal protein L11 OS=Staphylococcus aureus OX=1280 GN=rplK PE=3 SV=1	rplK	_TK[malon(K)]VATVTK_	0.997742	421.682	439.881	400.606	88.591	112.239	115.167	1.10315	1.16196	1.08915	0.610682	0.720892	0.77415	Unknown	K02867	RP-L11, MRPL11, rplK; large subunit ribosomal protein L11	map03010 Ribosome	GO:0000027 ribosomal large subunit assembly; GO:0006412 translation; GO:0006518 peptide metabolic process; GO:0006807 nitrogen compound metabolic process; GO:0006996 organelle organization; GO:0008152 metabolic process; GO:0009058 biosynthetic process; GO:0009059 macromolecule biosynthetic process; GO:0009987 cellular process; GO:0010467 gene expression; GO:0016043 cellular component organization…	GO:0005622 intracellular anatomical structure; GO:0005737 cytoplasm; GO:0005829 cytosol; GO:0005840 ribosome; GO:0015934 large ribosomal subunit; GO:0022625 cytosolic large ribosomal subunit; GO:0022626 cytosolic ribosome; GO:0032991 protein-containing complex; GO:0043226 organelle; GO:0043228 non-membrane-bounded organelle; GO:0043229 intracellular organelle; GO:0043232 intracellular non-membran…	GO:0003676 nucleic acid binding; GO:0003723 RNA binding; GO:0003735 structural constituent of ribosome; GO:0005198 structural molecule activity; GO:0005488 binding; GO:0019843 rRNA binding; GO:0097159 organic cyclic compound binding; GO:1901363 heterocyclic compound binding;	PF03946; PF00298	PF03946 Ribosomal protein L11, N-terminal domain; PF00298 Ribosomal protein L11, RNA binding domain	PF00298 Ribosomal protein L11, RNA binding domain	J	COG0080	Ribosomal protein L11
A0A0D1JEX8	28	K	1.59739	0.0113122	Up	Hypoxanthine phosphoribosyltransferase OS=Staphylococcus aureus OX=1280 GN=hpt PE=3 SV=1	hpt	_ELGAQLTK[malon(K)]DYQGK_	0.999999	108.952	88.1344	82.741	179.209	174.813	153.798	0.900018	0.69511	0.684572	1.28012	1.28594	1.07552	Cytoplasmic	K00760	hprT, hpt, HPRT1; hypoxanthine phosphoribosyltransferase [EC:2.4.2.8]	map00230 Purine metabolism; map00983 Drug metabolism - other enzymes; map01100 Metabolic pathways; map01110 Biosynthesis of secondary metabolites		GO:0005622 intracellular anatomical structure; GO:0005737 cytoplasm;		PF00156	PF00156 Phosphoribosyl transferase domain	PF00156 Phosphoribosyl transferase domain	F	COG0634	Hypoxanthine-guanine phosphoribosyltransferase
A0A0D1JHQ1	13	K	1.84701	0.00140101	Up	Single-stranded DNA-binding protein OS=Staphylococcus aureus OX=1280 GN=ssb_1 PE=3 SV=1	ssb_1	_LTK[malon(K)]DPEYR_	1	570.443	430.941	509.863	1089.7	1155.94	1165.24	0.758445	0.602714	0.685763	1.17431	1.25263	1.35375	Unknown	K03111	ssb; single-strand DNA-binding protein	map03030 DNA replication; map03430 Mismatch repair; map03440 Homologous recombination				PF00436	PF00436 Single-strand binding protein family	PF00436 Single-strand binding protein family	L	COG0629	Single-stranded DNA-binding protein
A0A0D1JKF0	11	K	3.33404	0.0187368	Up	Acetyl esterase OS=Staphylococcus aureus OX=1280 GN=NCTC7972_00952 PE=4 SV=1	NCTC7972_00952	_INK[malon(K)]HVLYSDILNR_	1	5.45727	14.8976	5.72308	30.7788	25.782	19.9585	0.318708	0.793354	0.314091	1.98192	1.54666	1.22627	Unknown							PF00756	PF00756 Putative esterase		P	COG2382	Enterochelin esterase or related enzyme
A0A0D1JML5	289	K	2.08456	0.000345783	Up	2-succinyl-5-enolpyruvyl-6-hydroxy-3-cyclohexene-1-carboxylate synthase OS=Staphylococcus aureus OX=1280 GN=menD_1 PE=3 SV=1	menD_1	_K[malon(K)]LNQWLK_	1	173.424	154.453	179.188	321.76	347.143	352.55	0.663151	0.582414	0.713052	1.28845	1.39822	1.39619	Unknown	K02551	menD; 2-succinyl-5-enolpyruvyl-6-hydroxy-3-cyclohexene-1-carboxylate synthase [EC:2.2.1.9]	map00130 Ubiquinone and other terpenoid-quinone biosynthesis; map01100 Metabolic pathways; map01110 Biosynthesis of secondary metabolites; map01240 Biosynthesis of cofactors				PF02776; PF16582; PF02775	PF02776 Thiamine pyrophosphate enzyme, N-terminal TPP binding domain; PF16582 Middle domain of thiamine pyrophosphate; PF02775 Thiamine pyrophosphate enzyme, C-terminal TPP binding domain	PF16582 Middle domain of thiamine pyrophosphate	H	COG1165	2-succinyl-5-enolpyruvyl-6-hydroxy-3-cyclohexene-1-carboxylate synthase
A0A0D1JN17	34	K	0.277265	0.0233112	Down	Biofilm operon icaADBC HTH-type negative transcriptional regulator IcaR OS=Staphylococcus aureus OX=1280 GN=icaR PE=4 SV=1	icaR	_K[malon(K)]ASLYYHFDSK_	1	2.25271	2.06605	1	2.2072	1.42722	1.07156	2.77897	2.73296	1.14858	0.84529	0.560289	0.441148	Unknown	K21453	icaR; TetR/AcrR family transcriptional regulator, biofilm operon repressor		GO:0006355 regulation of transcription, DNA-templated; GO:0009889 regulation of biosynthetic process; GO:0010468 regulation of gene expression; GO:0010556 regulation of macromolecule biosynthetic process; GO:0019219 regulation of nucleobase-containing compound metabolic process; GO:0019222 regulation of metabolic process; GO:0031323 regulation of cellular metabolic process; GO:0031326 regulation …	GO:0005622 intracellular anatomical structure; GO:0005737 cytoplasm; GO:0005829 cytosol;	GO:0000976 transcription cis-regulatory region binding; GO:0001067 transcription regulatory region nucleic acid binding; GO:0003676 nucleic acid binding; GO:0003677 DNA binding; GO:0003690 double-stranded DNA binding; GO:0003700 DNA-binding transcription factor activity; GO:0005488 binding; GO:0043565 sequence-specific DNA binding; GO:0097159 organic cyclic compound binding; GO:0140110 transcript…	PF00440; PF18665	PF00440 Bacterial regulatory proteins, tetR family; PF18665 Tetracyclin repressor-like, C-terminal domain	PF00440 Bacterial regulatory proteins, tetR family	K	COG1309	DNA-binding protein, AcrR family, includes nucleoid occlusion protein SlmA
A0A0D1JP55	11	K	2.94213	0.000158068	Up	ATP-dependent protease ATPase subunit HslU OS=Staphylococcus aureus OX=1280 GN=hslU PE=3 SV=1	hslU	_LTPK[malon(K)]EIVSK_	0.999966	228.409	245.919	235.887		758.93	798.33	0.533551	0.585652	0.54769		1.5753	1.69418	Cytoplasmic	K03667	hslU; ATP-dependent HslUV protease ATP-binding subunit HslU					PF00004; PF07724; PF10431	PF00004 ATPase family associated with various cellular activities (AAA); PF07724 AAA domain (Cdc48 subfamily); PF10431 C-terminal, D2-small domain, of ClpB protein		O	COG1220	ATP-dependent protease HslVU (ClpYQ), ATPase subunit HslU
A0A0D1JP55	16	K	2.55599	0.000427901	Up	ATP-dependent protease ATPase subunit HslU OS=Staphylococcus aureus OX=1280 GN=hslU PE=3 SV=1	hslU	_EIVSK[malon(K)]LNEYIVGQNDAK_	1	64.907	59.9053	50.8069	184.359	155.624	166.758	0.604595	0.568882	0.470395	1.50248	1.28809	1.41115	Cytoplasmic	K03667	hslU; ATP-dependent HslUV protease ATP-binding subunit HslU					PF00004; PF07724; PF10431	PF00004 ATPase family associated with various cellular activities (AAA); PF07724 AAA domain (Cdc48 subfamily); PF10431 C-terminal, D2-small domain, of ClpB protein		O	COG1220	ATP-dependent protease HslVU (ClpYQ), ATPase subunit HslU
A0A0D1JP55	130	K	1.73949	0.0176538	Up	ATP-dependent protease ATPase subunit HslU OS=Staphylococcus aureus OX=1280 GN=hslU PE=3 SV=1	hslU	_SLVQDEATAK[malon(K)]ANEK_	0.996949	6.23494	6.10211	7.59364	14.0238	10.1055	14.9117	0.672009	0.670513	0.813506	1.32246	0.967831	1.4601	Cytoplasmic	K03667	hslU; ATP-dependent HslUV protease ATP-binding subunit HslU					PF00004; PF07724; PF10431	PF00004 ATPase family associated with various cellular activities (AAA); PF07724 AAA domain (Cdc48 subfamily); PF10431 C-terminal, D2-small domain, of ClpB protein		O	COG1220	ATP-dependent protease HslVU (ClpYQ), ATPase subunit HslU
A0A0D1JP55	137	K	3.00631	0.000652532	Up	ATP-dependent protease ATPase subunit HslU OS=Staphylococcus aureus OX=1280 GN=hslU PE=3 SV=1	hslU	_LVK[malon(K)]LLVPSMK_	1	47.4918	48.4565	63.5445	172.738	164.307	202.577	0.431775	0.449133	0.574228	1.37404	1.32736	1.67318	Cytoplasmic	K03667	hslU; ATP-dependent HslUV protease ATP-binding subunit HslU					PF00004; PF07724; PF10431	PF00004 ATPase family associated with various cellular activities (AAA); PF07724 AAA domain (Cdc48 subfamily); PF10431 C-terminal, D2-small domain, of ClpB protein		O	COG1220	ATP-dependent protease HslVU (ClpYQ), ATPase subunit HslU
A0A0D1JP55	145	K	1.61377	0.0283701	Up	ATP-dependent protease ATPase subunit HslU OS=Staphylococcus aureus OX=1280 GN=hslU PE=3 SV=1	hslU	_LLVPSMKK[malon(K)]_	0.940841		163.261	151.101	309.73	270.07			0.788763	0.711727	1.28421	1.13724		Cytoplasmic	K03667	hslU; ATP-dependent HslUV protease ATP-binding subunit HslU					PF00004; PF07724; PF10431	PF00004 ATPase family associated with various cellular activities (AAA); PF07724 AAA domain (Cdc48 subfamily); PF10431 C-terminal, D2-small domain, of ClpB protein		O	COG1220	ATP-dependent protease HslVU (ClpYQ), ATPase subunit HslU
A0A0D1JP55	372	K	2.60177	0.00400373	Up	ATP-dependent protease ATPase subunit HslU OS=Staphylococcus aureus OX=1280 GN=hslU PE=3 SV=1	hslU	_ILTEPK[malon(K)]LSLIK_	0.999998	69.8533		57.4145	162.9	199.658	193.06	0.541807		0.442636	1.10548	1.37607	1.36039	Cytoplasmic	K03667	hslU; ATP-dependent HslUV protease ATP-binding subunit HslU					PF00004; PF07724; PF10431	PF00004 ATPase family associated with various cellular activities (AAA); PF07724 AAA domain (Cdc48 subfamily); PF10431 C-terminal, D2-small domain, of ClpB protein	PF10431 C-terminal, D2-small domain, of ClpB protein	O	COG1220	ATP-dependent protease HslVU (ClpYQ), ATPase subunit HslU
A0A0D1JP60	68	K	1.50544	0.0107662	Up	DUF2273 domain-containing protein OS=Staphylococcus aureus OX=1280 GN=CV021_11195 PE=4 SV=1	CV021_11195	_K[malon(K)]QDFMNFLNR_	1	52.9985	43.3781	48.8916	105.238	103.331	86.0856	0.830589	0.684842	0.811043	1.25307	1.23285	1.01644	Unknown										S	COG5547	Uncharacterized membrane protein
A0A0D1JTN2	24	K	2.01021	0.000164213	Up	30S ribosomal protein S10 OS=Staphylococcus aureus OX=1280 GN=rpsJ PE=1 SV=1	rpsJ	_VIDQSAEK[malon(K)]IVETAK_	1	614.419	654.421	614.932	889.623	945.442	928.137	0.684895	0.728615	0.693032	1.30756	1.38999	1.53704	Unknown	K02946	RP-S10, MRPS10, rpsJ; small subunit ribosomal protein S10	map03010 Ribosome	GO:0006412 translation; GO:0006518 peptide metabolic process; GO:0006807 nitrogen compound metabolic process; GO:0008152 metabolic process; GO:0009058 biosynthetic process; GO:0009059 macromolecule biosynthetic process; GO:0009987 cellular process; GO:0010467 gene expression; GO:0019538 protein metabolic process; GO:0034641 cellular nitrogen compound metabolic process; GO:0034645 cellular macromo…	GO:0005622 intracellular anatomical structure; GO:0005737 cytoplasm; GO:0005840 ribosome; GO:0015935 small ribosomal subunit; GO:0032991 protein-containing complex; GO:0043226 organelle; GO:0043228 non-membrane-bounded organelle; GO:0043229 intracellular organelle; GO:0043232 intracellular non-membrane-bounded organelle; GO:0044391 ribosomal subunit; GO:1990904 ribonucleoprotein complex;	GO:0003735 structural constituent of ribosome; GO:0005198 structural molecule activity;	PF00338	PF00338 Ribosomal protein S10p/S20e	PF00338 Ribosomal protein S10p/S20e	J	COG0051	Ribosomal protein S10
A0A0D1JTP6	22	K	0.301517	0.0297033	Down	Cytosolic protein OS=Staphylococcus aureus OX=1280 GN=A6762_11110 PE=4 SV=1	A6762_11110	_VADIK[malon(K)]IPTSEIK_	0.999999	367.244	364.274	443.656	21.6155	83.7736	42.289	1.32791	1.04926	1.43172	0.171069	0.671033	0.306339	Unknown
A0A0D1JTP6	42	K	0.415	0.00635236	Down	Cytosolic protein OS=Staphylococcus aureus OX=1280 GN=A6762_11110 PE=4 SV=1	A6762_11110	_NITQDQDIHAVPK[malon(K)]LDSK_	1	395.747	366.294	386.732	70.3156	59.5001		1.23376	0.909668	1.07602	0.479798	0.410917		Unknown
A0A0D1JTP6	46	K	0.335244	0.00136819	Down	Cytosolic protein OS=Staphylococcus aureus OX=1280 GN=A6762_11110 PE=4 SV=1	A6762_11110	_LDSK[malon(K)]DVSR_	1	654.444	548.929	575.02	86.5945	87.2778	77.4504	1.54228	1.0305	1.2094	0.446656	0.455635	0.365658	Unknown
A0A0D1JVI9	175	K	1.93738	0.00329381	Up	Ribosomal RNA small subunit methyltransferase G OS=Staphylococcus aureus OX=1280 GN=rsmG PE=3 SV=1	rsmG	_SSK[malon(K)]GEEELEEAK_	1	40.1666	28.2855	32.3023	48.6322	59.9464	53.3452	0.827439	0.607228	0.668107	1.21823	1.45692	1.39873	Unknown	K03501	gidB, rsmG; 16S rRNA (guanine527-N7)-methyltransferase [EC:2.1.1.170]		GO:0000154 rRNA modification; GO:0001510 RNA methylation; GO:0006139 nucleobase-containing compound metabolic process; GO:0006364 rRNA processing; GO:0006396 RNA processing; GO:0006725 cellular aromatic compound metabolic process; GO:0006807 nitrogen compound metabolic process; GO:0008152 metabolic process; GO:0009451 RNA modification; GO:0009987 cellular process; GO:0010467 gene expression; GO:0…	GO:0005622 intracellular anatomical structure; GO:0005737 cytoplasm; GO:0005829 cytosol;	GO:0003824 catalytic activity; GO:0008168 methyltransferase activity; GO:0008170 N-methyltransferase activity; GO:0008173 RNA methyltransferase activity; GO:0008649 rRNA methyltransferase activity; GO:0008757 S-adenosylmethionine-dependent methyltransferase activity; GO:0016435 rRNA (guanine) methyltransferase activity; GO:0016740 transferase activity; GO:0016741 transferase activity, transferrin…				J	COG0357	16S rRNA G527 N7-methylase RsmG (former glucose-inhibited division protein B)
A0A0D1JWV4	3	K	0.463348	0.0018322	Down	50S ribosomal protein L28 OS=Staphylococcus aureus OX=1280 GN=rpmB PE=3 SV=1	rpmB	_GK[malon(K)]QC[Carbamidomethyl (C)]FVTGR_	1	1084.2	1045.83	1056.58	215.152	237.67	199.995	1.28705	1.15206	1.16765	0.588157	0.629596	0.453435	Unknown	K02902	RP-L28, MRPL28, rpmB; large subunit ribosomal protein L28	map03010 Ribosome							J	COG0227	Ribosomal protein L28
A0A0D1JWV8	44	K	3.77932	7.29369e-06	Up	Phosphate acyltransferase OS=Staphylococcus aureus OX=1280 GN=plsX PE=3 SV=1	plsX	_YK[malon(K)]LNHER_	1	71.0793	60.0294	57.5243	213.61	214.284	199.248	0.468892	0.421406	0.412139	1.66688	1.67726	1.57818	Cytoplasmic	K03621	plsX; phosphate acyltransferase [EC:2.3.1.274]	map00561 Glycerolipid metabolism; map01100 Metabolic pathways; map01110 Biosynthesis of secondary metabolites		GO:0005622 intracellular anatomical structure; GO:0005737 cytoplasm;					I	COG0416	Acyl-ACP:phosphate acyltransferase (fatty acid/phospholipid biosynthesis)
A0A0D1JWV8	241	K	2.37955	0.00981872	Up	Phosphate acyltransferase OS=Staphylococcus aureus OX=1280 GN=plsX PE=3 SV=1	plsX	_NLEGTAKSIGK[malon(K)]_	0.999596	230.145	190.963		414.274		450.697	0.642013	0.566887		1.36705		1.50959	Cytoplasmic	K03621	plsX; phosphate acyltransferase [EC:2.3.1.274]	map00561 Glycerolipid metabolism; map01100 Metabolic pathways; map01110 Biosynthesis of secondary metabolites		GO:0005622 intracellular anatomical structure; GO:0005737 cytoplasm;					I	COG0416	Acyl-ACP:phosphate acyltransferase (fatty acid/phospholipid biosynthesis)
A0A0D1JWV8	244	K	1.8973	0.014795	Up	Phosphate acyltransferase OS=Staphylococcus aureus OX=1280 GN=plsX PE=3 SV=1	plsX	_MLK[malon(K)]DTIMSSTK_	0.999987	28.1774	17.6837	23.4915	36.5306	33.1814	45.7974	0.820264	0.547813	0.742721	1.25795	1.14611	1.60076	Cytoplasmic	K03621	plsX; phosphate acyltransferase [EC:2.3.1.274]	map00561 Glycerolipid metabolism; map01100 Metabolic pathways; map01110 Biosynthesis of secondary metabolites		GO:0005622 intracellular anatomical structure; GO:0005737 cytoplasm;					I	COG0416	Acyl-ACP:phosphate acyltransferase (fatty acid/phospholipid biosynthesis)
A0A0D1K078	28	K	3.74774	0.000244392	Up	Assimilatory nitrite reductase OS=Staphylococcus aureus OX=1280 GN=nasE PE=4 SV=1	nasE	_GK[malon(K)]EVGLFLTESGK_	0.99958	77.4484	88.6335	85.2319	25.0379	22.2429	32.5557	0.709832	0.931115	0.842268	3.27272	2.67685	3.35687	Unknown	K00363	nirD; nitrite reductase (NADH) small subunit [EC:1.7.1.15]	map00910 Nitrogen metabolism; map01100 Metabolic pathways; map01120 Microbial metabolism in diverse environments				PF13806	PF13806 Rieske-like [2Fe-2S] domain	PF13806 Rieske-like [2Fe-2S] domain	PQ	COG2146	Ferredoxin subunit of nitrite reductase or a ring-hydroxylating dioxygenase
A0A0D1K0T1	21	K	2.02895	0.00931048	Up	Methionine aminopeptidase OS=Staphylococcus aureus OX=1280 GN=map_2 PE=3 SV=1	map_2	_EIGYIC[Carbamidomethyl (C)]AK[malon(K)]VR_	1	23.0238	13.7214	21.1126	26.0822	29.2487	32.737	0.805946	0.51154	0.75916	1.32357	1.31822	1.57162	Cytoplasmic	K01265	map; methionyl aminopeptidase [EC:3.4.11.18]					PF00557	PF00557 Metallopeptidase family M24	PF00557 Metallopeptidase family M24	J	COG0024	Methionine aminopeptidase
A0A0D1K0T1	37	K	2.61953	0.0264856	Up	Methionine aminopeptidase OS=Staphylococcus aureus OX=1280 GN=map_2 PE=3 SV=1	map_2	_PGITTK[malon(K)]ELDNIAK_	0.998249	33.9823	15.0083	37.8958	57.6665	67.8932	45.0961	0.67401	0.317025	0.772085	1.6581	1.73377	1.22668	Cytoplasmic	K01265	map; methionyl aminopeptidase [EC:3.4.11.18]					PF00557	PF00557 Metallopeptidase family M24	PF00557 Metallopeptidase family M24	J	COG0024	Methionine aminopeptidase
A0A0D1K0T1	142	K	2.85053	4.94104e-05	Up	Methionine aminopeptidase OS=Staphylococcus aureus OX=1280 GN=map_2 PE=3 SV=1	map_2	_VKPGTK[malon(K)]LSNIGK_	1	714.797	812.185	740.945	1547.4	1703.52	1630.56	0.51071	0.618012	0.543799	1.60276	1.56708	1.59774	Cytoplasmic	K01265	map; methionyl aminopeptidase [EC:3.4.11.18]					PF00557	PF00557 Metallopeptidase family M24	PF00557 Metallopeptidase family M24	J	COG0024	Methionine aminopeptidase
A0A0D1K0T1	148	K	1.52891	0.0162969	Up	Methionine aminopeptidase OS=Staphylococcus aureus OX=1280 GN=map_2 PE=3 SV=1	map_2	_LSNIGK[malon(K)]AVHNTAR_	1	800.388	828.808	889.698	1095.87	909.092	883.31	0.756124	0.833866	0.863367	1.5008	1.10574	1.14442	Cytoplasmic	K01265	map; methionyl aminopeptidase [EC:3.4.11.18]					PF00557	PF00557 Metallopeptidase family M24	PF00557 Metallopeptidase family M24	J	COG0024	Methionine aminopeptidase
A0A0D1K0Y1	5	K	1.9016	0.0429679	Up	Deoxyribose-phosphate aldolase OS=Staphylococcus aureus OX=1280 GN=dra_2 PE=3 SV=1	dra_2	_MNSAK[malon(K)]LIDHTLLKPESTR_	0.999999	50.8862	76.3738	51.8768	132.52	73.9304	96.9442	0.594049	0.896978	0.615306	1.75633	0.972483	1.27658	Cytoplasmic	K01619	deoC, DERA; deoxyribose-phosphate aldolase [EC:4.1.2.4]	map00030 Pentose phosphate pathway; map01100 Metabolic pathways	GO:0005975 carbohydrate metabolic process; GO:0006139 nucleobase-containing compound metabolic process; GO:0006725 cellular aromatic compound metabolic process; GO:0006753 nucleoside phosphate metabolic process; GO:0006793 phosphorus metabolic process; GO:0006796 phosphate-containing compound metabolic process; GO:0006807 nitrogen compound metabolic process; GO:0008152 metabolic process; GO:00090…		GO:0003824 catalytic activity; GO:0004139 deoxyribose-phosphate aldolase activity; GO:0016829 lyase activity; GO:0016830 carbon-carbon lyase activity; GO:0016832 aldehyde-lyase activity;	PF01791	PF01791 DeoC/LacD family aldolase	PF01791 DeoC/LacD family aldolase	F	COG0274	Deoxyribose-phosphate aldolase
A0A0D1K0Y1	13	K	1.76551	0.000843837	Up	Deoxyribose-phosphate aldolase OS=Staphylococcus aureus OX=1280 GN=dra_2 PE=3 SV=1	dra_2	_LIDHTLLK[malon(K)]PESTR_	1	777.411	903.379	727.912	1252.24	1299.44	1238.47	0.706459	0.825889	0.672066	1.29189	1.33055	1.26948	Cytoplasmic	K01619	deoC, DERA; deoxyribose-phosphate aldolase [EC:4.1.2.4]	map00030 Pentose phosphate pathway; map01100 Metabolic pathways	GO:0005975 carbohydrate metabolic process; GO:0006139 nucleobase-containing compound metabolic process; GO:0006725 cellular aromatic compound metabolic process; GO:0006753 nucleoside phosphate metabolic process; GO:0006793 phosphorus metabolic process; GO:0006796 phosphate-containing compound metabolic process; GO:0006807 nitrogen compound metabolic process; GO:0008152 metabolic process; GO:00090…		GO:0003824 catalytic activity; GO:0004139 deoxyribose-phosphate aldolase activity; GO:0016829 lyase activity; GO:0016830 carbon-carbon lyase activity; GO:0016832 aldehyde-lyase activity;	PF01791	PF01791 DeoC/LacD family aldolase	PF01791 DeoC/LacD family aldolase	F	COG0274	Deoxyribose-phosphate aldolase
A0A0D1K0Y1	167	K	1.55971	0.0467821	Up	Deoxyribose-phosphate aldolase OS=Staphylococcus aureus OX=1280 GN=dra_2 PE=3 SV=1	dra_2	_TSTGFAGGGATAEDVK[malon(K)]LMK_	0.991787	44.7396	31.903	26.395	50.6995	50.4887	41.863	1.02411	0.734687	0.613866	1.31754	1.30223	1.08091	Cytoplasmic	K01619	deoC, DERA; deoxyribose-phosphate aldolase [EC:4.1.2.4]	map00030 Pentose phosphate pathway; map01100 Metabolic pathways	GO:0005975 carbohydrate metabolic process; GO:0006139 nucleobase-containing compound metabolic process; GO:0006725 cellular aromatic compound metabolic process; GO:0006753 nucleoside phosphate metabolic process; GO:0006793 phosphorus metabolic process; GO:0006796 phosphate-containing compound metabolic process; GO:0006807 nitrogen compound metabolic process; GO:0008152 metabolic process; GO:00090…		GO:0003824 catalytic activity; GO:0004139 deoxyribose-phosphate aldolase activity; GO:0016829 lyase activity; GO:0016830 carbon-carbon lyase activity; GO:0016832 aldehyde-lyase activity;	PF01791	PF01791 DeoC/LacD family aldolase	PF01791 DeoC/LacD family aldolase	F	COG0274	Deoxyribose-phosphate aldolase
A0A0D1K1S3	48	K	1.56166	0.0178027	Up	50S ribosomal protein L2 OS=Staphylococcus aureus OX=1280 GN=rplB PE=3 SV=1	rplB	_NNQGK[malon(K)]LTVR_	1	138.706	197.077	167.126	190.284	205.267	188.001	0.665621	0.953292	0.80528	1.17577	1.39887	1.21112	Unknown	K02886	RP-L2, MRPL2, rplB; large subunit ribosomal protein L2	map03010 Ribosome	GO:0002181 cytoplasmic translation; GO:0006412 translation; GO:0006518 peptide metabolic process; GO:0006807 nitrogen compound metabolic process; GO:0008152 metabolic process; GO:0009058 biosynthetic process; GO:0009059 macromolecule biosynthetic process; GO:0009987 cellular process; GO:0010467 gene expression; GO:0019538 protein metabolic process; GO:0034641 cellular nitrogen compound metabolic …	GO:0005622 intracellular anatomical structure; GO:0005737 cytoplasm; GO:0005829 cytosol; GO:0005840 ribosome; GO:0015934 large ribosomal subunit; GO:0022625 cytosolic large ribosomal subunit; GO:0022626 cytosolic ribosome; GO:0032991 protein-containing complex; GO:0043226 organelle; GO:0043228 non-membrane-bounded organelle; GO:0043229 intracellular organelle; GO:0043232 intracellular non-membran…	GO:0003676 nucleic acid binding; GO:0003723 RNA binding; GO:0003735 structural constituent of ribosome; GO:0005198 structural molecule activity; GO:0005488 binding; GO:0097159 organic cyclic compound binding; GO:1901363 heterocyclic compound binding;	PF00181; PF03947	PF00181 Ribosomal Proteins L2, RNA binding domain; PF03947 Ribosomal Proteins L2, C-terminal domain	PF00181 Ribosomal Proteins L2, RNA binding domain	J	COG0090	Ribosomal protein L2
A0A0D1K1S3	207	K	2.15711	0.0288817	Up	50S ribosomal protein L2 OS=Staphylococcus aureus OX=1280 GN=rplB PE=3 SV=1	rplB	_ATIGQVGNLQHELVNVGK[malon(K)]AGR_	1	8.0418	13.8825	17.0333	19.0449	23.2549	20.0215	0.41398	0.720365	0.880432	1.2624	1.70008	1.38363	Unknown	K02886	RP-L2, MRPL2, rplB; large subunit ribosomal protein L2	map03010 Ribosome	GO:0002181 cytoplasmic translation; GO:0006412 translation; GO:0006518 peptide metabolic process; GO:0006807 nitrogen compound metabolic process; GO:0008152 metabolic process; GO:0009058 biosynthetic process; GO:0009059 macromolecule biosynthetic process; GO:0009987 cellular process; GO:0010467 gene expression; GO:0019538 protein metabolic process; GO:0034641 cellular nitrogen compound metabolic …	GO:0005622 intracellular anatomical structure; GO:0005737 cytoplasm; GO:0005829 cytosol; GO:0005840 ribosome; GO:0015934 large ribosomal subunit; GO:0022625 cytosolic large ribosomal subunit; GO:0022626 cytosolic ribosome; GO:0032991 protein-containing complex; GO:0043226 organelle; GO:0043228 non-membrane-bounded organelle; GO:0043229 intracellular organelle; GO:0043232 intracellular non-membran…	GO:0003676 nucleic acid binding; GO:0003723 RNA binding; GO:0003735 structural constituent of ribosome; GO:0005198 structural molecule activity; GO:0005488 binding; GO:0097159 organic cyclic compound binding; GO:1901363 heterocyclic compound binding;	PF00181; PF03947	PF00181 Ribosomal Proteins L2, RNA binding domain; PF03947 Ribosomal Proteins L2, C-terminal domain	PF03947 Ribosomal Proteins L2, C-terminal domain	J	COG0090	Ribosomal protein L2
A0A0D1K1S3	268	K	2.28161	0.000889986	Up	50S ribosomal protein L2 OS=Staphylococcus aureus OX=1280 GN=rplB PE=3 SV=1	rplB	_SSDK[malon(K)]LIVR_	1	318.676	249.962	248.219	440.092	450.389	494.872	0.754461	0.596512	0.590055	1.34159	1.51427	1.57281	Unknown	K02886	RP-L2, MRPL2, rplB; large subunit ribosomal protein L2	map03010 Ribosome	GO:0002181 cytoplasmic translation; GO:0006412 translation; GO:0006518 peptide metabolic process; GO:0006807 nitrogen compound metabolic process; GO:0008152 metabolic process; GO:0009058 biosynthetic process; GO:0009059 macromolecule biosynthetic process; GO:0009987 cellular process; GO:0010467 gene expression; GO:0019538 protein metabolic process; GO:0034641 cellular nitrogen compound metabolic …	GO:0005622 intracellular anatomical structure; GO:0005737 cytoplasm; GO:0005829 cytosol; GO:0005840 ribosome; GO:0015934 large ribosomal subunit; GO:0022625 cytosolic large ribosomal subunit; GO:0022626 cytosolic ribosome; GO:0032991 protein-containing complex; GO:0043226 organelle; GO:0043228 non-membrane-bounded organelle; GO:0043229 intracellular organelle; GO:0043232 intracellular non-membran…	GO:0003676 nucleic acid binding; GO:0003723 RNA binding; GO:0003735 structural constituent of ribosome; GO:0005198 structural molecule activity; GO:0005488 binding; GO:0097159 organic cyclic compound binding; GO:1901363 heterocyclic compound binding;	PF00181; PF03947	PF00181 Ribosomal Proteins L2, RNA binding domain; PF03947 Ribosomal Proteins L2, C-terminal domain		J	COG0090	Ribosomal protein L2
A0A0D1K211	100	K	1.65917	0.00641497	Up	SDR family oxidoreductase OS=Staphylococcus aureus OX=1280 GN=G0X69_01860 PE=4 SV=1	G0X69_01860	_QVIEESGQK[malon(K)]AVLIPGDIR_	1	78.1327	90.1772	100.109	176.863	189.09	175.946	0.604344	0.78626	0.818164	1.15937	1.24954	1.25582	Unknown							PF13561	PF13561 Enoyl-(Acyl carrier protein) reductase	PF13561 Enoyl-(Acyl carrier protein) reductase	I	COG1028	NAD(P)-dependent dehydrogenase, short-chain alcohol dehydrogenase family
A0A0D1K211	252	K	3.29752	3.3653e-05	Up	SDR family oxidoreductase OS=Staphylococcus aureus OX=1280 GN=G0X69_01860 PE=4 SV=1	G0X69_01860	_IPTFGQK[malon(K)]TPLGR_	1	591.867	625.344	606.414	2368.21	2563.02	2375.77	0.406284	0.483886	0.439836	1.37771	1.50311	1.5049	Unknown							PF13561	PF13561 Enoyl-(Acyl carrier protein) reductase	PF13561 Enoyl-(Acyl carrier protein) reductase	I	COG1028	NAD(P)-dependent dehydrogenase, short-chain alcohol dehydrogenase family
A0A0D1K919	243	K	0.514799	0.00343401	Down	Succinate--CoA ligase [ADP-forming] subunit alpha OS=Staphylococcus aureus OX=1280 GN=sucD PE=3 SV=1	sucD	_PVVGFIGGQTAPPGK[malon(K)]R_	1	95.4812	102.363	94.4659	38.2059	46.5347	35.1568	1.28359	1.26738	1.28286	0.589138	0.807767	0.576745	Cytoplasmic	K01902	sucD; succinyl-CoA synthetase alpha subunit [EC:6.2.1.5]	map00020 Citrate cycle (TCA cycle); map00640 Propanoate metabolism; map00660 C5-Branched dibasic acid metabolism; map00720 Carbon fixation pathways in prokaryotes; map01100 Metabolic pathways; map01110 Biosynthesis of secondary metabolites; map01120 Microbial metabolism in diverse environments; map01200 Carbon metabolism				PF02629; PF00549	PF02629 CoA binding domain; PF00549 CoA-ligase	PF00549 CoA-ligase	C	COG0074	Succinyl-CoA synthetase, alpha subunit
A0A0D3QB56	92	K	3.90247	0.0143928	Up	UDP-N-acetylglucosamine--peptide N-acetylglucosaminyltransferase stabilizing protein GtfB OS=Staphylococcus aureus OX=1280 GN=gtfB PE=3 SV=1	gtfB	_GK[malon(K)]IFYQSGER_	1	20.6617	7.70832	6.74019	46.1394	55.3333	46.0313	0.705513	0.271364	0.22194	1.4345	1.72832	1.51553	Unknown										M	COG0438	Glycosyltransferase involved in cell wall bisynthesis
A0A0D3QBK7	116	K	1.81524	0.0466643	Up	Threonylcarbamoyl-AMP synthase OS=Staphylococcus aureus OX=1280 GN=rimN_2 PE=3 SV=1	rimN_2	_K[malon(K)]VSGGLSSVAVR_	1	58.9763	35.8038	29.786	81.2767	95.336	87.2295	1.00554	0.590447	0.497709	1.08807	1.36619	1.3463	Unknown	K07566	tsaC, rimN, SUA5, YRDC; L-threonylcarbamoyladenylate synthase [EC:2.7.7.87]		GO:0002949 tRNA threonylcarbamoyladenosine modification; GO:0006139 nucleobase-containing compound metabolic process; GO:0006396 RNA processing; GO:0006399 tRNA metabolic process; GO:0006400 tRNA modification; GO:0006450 regulation of translational fidelity; GO:0006725 cellular aromatic compound metabolic process; GO:0006807 nitrogen compound metabolic process; GO:0008033 tRNA processing; GO:0008…	GO:0005622 intracellular anatomical structure; GO:0005737 cytoplasm;	GO:0000049 tRNA binding; GO:0000166 nucleotide binding; GO:0003676 nucleic acid binding; GO:0003723 RNA binding; GO:0003824 catalytic activity; GO:0005488 binding; GO:0005524 ATP binding; GO:0016740 transferase activity; GO:0016772 transferase activity, transferring phosphorus-containing groups; GO:0016779 nucleotidyltransferase activity; GO:0017076 purine nucleotide binding; GO:0030554 adenyl nu…	PF03481	PF03481 Threonylcarbamoyl-AMP synthase, C-terminal domain		J	COG0009	tRNA A37 threonylcarbamoyladenosine synthetase subunit TsaC/SUA5/YrdC
A0A0D6G1T1	311	K	4.69149	0.0002259	Up	Aminobenzoate synthetase OS=Staphylococcus aureus OX=1280 GN=pabB PE=4 SV=1	pabB	_YIK[malon(K)]QLESSPR_	1	70.479	83.0611	101.406	528.297	495.615	475.837	0.279738	0.297967	0.407022	1.66036	1.5225	1.43697	Unknown	K01665	pabB; para-aminobenzoate synthetase component I [EC:2.6.1.85]	map00790 Folate biosynthesis; map01240 Biosynthesis of cofactors							EH	COG0147	Anthranilate/para-aminobenzoate synthases component I
A0A0D6G8E8	9	K	2.08831	0.00170282	Up	EIIBC-Tre OS=Staphylococcus aureus OX=1280 GN=treB PE=4 SV=1	treB	_EDVK[malon(K)]AIVTAIGGK_	0.997257	72.1254	52.9196	55.2514	92.7269	91.0932	89.7777	0.817357	0.590826	0.650173	1.49103	1.44051	1.36696	Unknown	K02819	treB, treP; trehalose PTS system EIIBC or EIIBCA component [EC:2.7.1.201]	map00500 Starch and sucrose metabolism; map02060 Phosphotransferase system (PTS)	GO:0006810 transport; GO:0008643 carbohydrate transport; GO:0009401 phosphoenolpyruvate-dependent sugar phosphotransferase system; GO:0015766 disaccharide transport; GO:0015771 trehalose transport; GO:0015772 oligosaccharide transport; GO:0034219 carbohydrate transmembrane transport; GO:0051179 localization; GO:0051234 establishment of localization; GO:0055085 transmembrane transport; GO:0071702 …	GO:0005886 plasma membrane; GO:0016020 membrane; GO:0071944 cell periphery;	GO:0003824 catalytic activity; GO:0005215 transporter activity; GO:0015144 carbohydrate transmembrane transporter activity; GO:0016740 transferase activity; GO:0016772 transferase activity, transferring phosphorus-containing groups; GO:0016773 phosphotransferase activity, alcohol group as acceptor; GO:0022804 active transmembrane transporter activity; GO:0022857 transmembrane transporter activity…	PF00367	PF00367 phosphotransferase system, EIIB	PF00367 phosphotransferase system, EIIB	G	COG1264	Phosphotransferase system IIB components
A0A0D6G8E8	43	K	2.10885	0.0154393	Up	EIIBC-Tre OS=Staphylococcus aureus OX=1280 GN=treB PE=4 SV=1	treB	_VDK[malon(K)]DALSNNALVK_	1	164.12	104.208	85.1975	189.214	163.046	188.436	0.944049	0.590546	0.508888	1.54435	1.30872	1.45633	Unknown	K02819	treB, treP; trehalose PTS system EIIBC or EIIBCA component [EC:2.7.1.201]	map00500 Starch and sucrose metabolism; map02060 Phosphotransferase system (PTS)	GO:0006810 transport; GO:0008643 carbohydrate transport; GO:0009401 phosphoenolpyruvate-dependent sugar phosphotransferase system; GO:0015766 disaccharide transport; GO:0015771 trehalose transport; GO:0015772 oligosaccharide transport; GO:0034219 carbohydrate transmembrane transport; GO:0051179 localization; GO:0051234 establishment of localization; GO:0055085 transmembrane transport; GO:0071702 …	GO:0005886 plasma membrane; GO:0016020 membrane; GO:0071944 cell periphery;	GO:0003824 catalytic activity; GO:0005215 transporter activity; GO:0015144 carbohydrate transmembrane transporter activity; GO:0016740 transferase activity; GO:0016772 transferase activity, transferring phosphorus-containing groups; GO:0016773 phosphotransferase activity, alcohol group as acceptor; GO:0022804 active transmembrane transporter activity; GO:0022857 transmembrane transporter activity…	PF00367	PF00367 phosphotransferase system, EIIB		G	COG1264	Phosphotransferase system IIB components
A0A0D6GB61	290	K	1.94134	0.00273406	Up	GMP synthase [glutamine-hydrolyzing] OS=Staphylococcus aureus OX=1280 GN=guaA PE=3 SV=1	guaA	_LK[malon(K)]GVSDPEQK_	0.999999	94.6579	91.1093	88.5525	197.349	229.982	165.832	0.7061	0.658768	0.641117	1.29435	1.51198	1.08796	Cytoplasmic	K01951	guaA, GMPS; GMP synthase (glutamine-hydrolysing) [EC:6.3.5.2]	map00230 Purine metabolism; map00983 Drug metabolism - other enzymes; map01100 Metabolic pathways	GO:0006139 nucleobase-containing compound metabolic process; GO:0006163 purine nucleotide metabolic process; GO:0006164 purine nucleotide biosynthetic process; GO:0006177 GMP biosynthetic process; GO:0006725 cellular aromatic compound metabolic process; GO:0006753 nucleoside phosphate metabolic process; GO:0006793 phosphorus metabolic process; GO:0006796 phosphate-containing compound metabolic pr…		GO:0003824 catalytic activity; GO:0003921 GMP synthase activity; GO:0003922 GMP synthase (glutamine-hydrolyzing) activity; GO:0016874 ligase activity; GO:0016879 ligase activity, forming carbon-nitrogen bonds; GO:0016884 carbon-nitrogen ligase activity, with glutamine as amido-N-donor;	PF00117; PF00958	PF00117 Glutamine amidotransferase class-I; PF00958 GMP synthase C terminal domain		F	COG0519	GMP synthase, PP-ATPase domain/subunit
A0A0D6GK98	30	K	2.54909	3.81888e-05	Up	Aldehyde-alcohol dehydrogenase OS=Staphylococcus aureus OX=1280 GN=adhE PE=3 SV=1	adhE	_K[malon(K)]ALEALSK_	0.999963	101.636	96.9412	105.131	154.784	157.399	182.492	0.623081	0.597596	0.649137	1.53966	1.50778	1.7189	Unknown	K04072	adhE; acetaldehyde dehydrogenase / alcohol dehydrogenase [EC:1.2.1.10 1.1.1.1]	map00010 Glycolysis / Gluconeogenesis; map00071 Fatty acid degradation; map00350 Tyrosine metabolism; map00620 Pyruvate metabolism; map00625 Chloroalkane and chloroalkene degradation; map00626 Naphthalene degradation; map00650 Butanoate metabolism; map01100 Metabolic pathways; map01110 Biosynthesis of secondary metabolites; map01120 Microbial metabolism in diverse environments; map01220 Degradati…							C	COG1454	Alcohol dehydrogenase, class IV
A0A0D6GK98	272	K	2.02371	0.00157907	Up	Aldehyde-alcohol dehydrogenase OS=Staphylococcus aureus OX=1280 GN=adhE PE=3 SV=1	adhE	_EIYK[malon(K)]DVTNEFK_	0.999998	155.985	142.858	136.429	200.275	158.79	202.66	0.765767	0.705213	0.674575	1.5953	1.21808	1.52859	Unknown	K04072	adhE; acetaldehyde dehydrogenase / alcohol dehydrogenase [EC:1.2.1.10 1.1.1.1]	map00010 Glycolysis / Gluconeogenesis; map00071 Fatty acid degradation; map00350 Tyrosine metabolism; map00620 Pyruvate metabolism; map00625 Chloroalkane and chloroalkene degradation; map00626 Naphthalene degradation; map00650 Butanoate metabolism; map01100 Metabolic pathways; map01110 Biosynthesis of secondary metabolites; map01120 Microbial metabolism in diverse environments; map01220 Degradati…							C	COG1454	Alcohol dehydrogenase, class IV
A0A0D6GTP0	121	K	2.54078	0.00104643	Up	2-dehydropantoate 2-reductase OS=Staphylococcus aureus OX=1280 GN=panE_2 PE=3 SV=1	panE_2	_K[malon(K)]GDVVTHFR_	1	63.0958	90.6644	90.9279	287.481	294.619	277.905	0.420545	0.568748	0.593281	1.30024	1.40286	1.31786	Unknown	K00077	panE, apbA; 2-dehydropantoate 2-reductase [EC:1.1.1.169]	map00770 Pantothenate and CoA biosynthesis; map01100 Metabolic pathways; map01110 Biosynthesis of secondary metabolites; map01240 Biosynthesis of cofactors							H	COG1893	Ketopantoate reductase
A0A0D6H280	466	K	1.59663	3.16064e-05	Up	PTS alpha-glucoside transporter subunit IIBC OS=Staphylococcus aureus OX=1280 GN=glvC PE=4 SV=1	glvC	_ENIK[malon(K)]DVTNC[Carbamidomethyl (C)]TTR_	1	82.3856	83.9897	80.1632	112.615	121.603	124.256	0.788609	0.771278	0.776319	1.22455	1.20898	1.29653	Unknown	K02750	glvC, malP, aglA; alpha-glucoside PTS system EIICB component [EC:2.7.1.208 2.7.1.-]	map00500 Starch and sucrose metabolism; map02060 Phosphotransferase system (PTS)				PF00367	PF00367 phosphotransferase system, EIIB	PF00367 phosphotransferase system, EIIB	G	COG1264	Phosphotransferase system IIB components
A0A0D6H284	404	K	7.85068	0.00929204	Up	Dihydrolipoamide acetyltransferase component of pyruvate dehydrogenase complex OS=Staphylococcus aureus OX=1280 GN=pdhC_2 PE=3 SV=1	pdhC_2	_ILDGLQTGK[malon(K)]FMNHIK_	0.998748		2.89714	3.25719	21.9921	9.38078	24.7289		0.214698	0.229784	2.01751	0.984287	2.23243	Unknown	K09699	DBT, bkdB; 2-oxoisovalerate dehydrogenase E2 component (dihydrolipoyl transacylase) [EC:2.3.1.168]	map00280 Valine, leucine and isoleucine degradation; map00640 Propanoate metabolism; map01100 Metabolic pathways; map01110 Biosynthesis of secondary metabolites				PF00364	PF00364 Biotin-requiring enzyme		C	COG0508	Pyruvate/2-oxoglutarate dehydrogenase complex, dihydrolipoamide acyltransferase (E2) component
A0A0D6HAE7	358	K	1.77875	0.0127795	Up	Sucrose-6-phosphate hydrolase OS=Staphylococcus aureus OX=1280 GN=scrB PE=3 SV=1	scrB	_ETALGYANK[malon(K)]FTR_	1	29.5505	35.7827	31.0583	114.853	95.6465	79.3326	0.627826	0.761642	0.628322	1.42088	1.21355	0.954708	Unknown	K01193	INV, sacA; beta-fructofuranosidase [EC:3.2.1.26]	map00052 Galactose metabolism; map00500 Starch and sucrose metabolism; map01100 Metabolic pathways; map01110 Biosynthesis of secondary metabolites				PF00251; PF08244	PF00251 Glycosyl hydrolases family 32 N-terminal domain; PF08244 Glycosyl hydrolases family 32 C terminal	PF08244 Glycosyl hydrolases family 32 C terminal	G	COG1621	Sucrose-6-phosphate hydrolase SacC, GH32 family
A0A0D6HAE7	362	K	2.84425	0.012528	Up	Sucrose-6-phosphate hydrolase OS=Staphylococcus aureus OX=1280 GN=scrB PE=3 SV=1	scrB	_K[malon(K)]LHPYEGK_	0.999947	17.0434	12.4782	8.25171	52.6399	53.7518	77.0246	0.632276	0.46377	0.291489	1.13711	1.19084	1.61854	Unknown	K01193	INV, sacA; beta-fructofuranosidase [EC:3.2.1.26]	map00052 Galactose metabolism; map00500 Starch and sucrose metabolism; map01100 Metabolic pathways; map01110 Biosynthesis of secondary metabolites				PF00251; PF08244	PF00251 Glycosyl hydrolases family 32 N-terminal domain; PF08244 Glycosyl hydrolases family 32 C terminal	PF08244 Glycosyl hydrolases family 32 C terminal	G	COG1621	Sucrose-6-phosphate hydrolase SacC, GH32 family
A0A0D6HAE7	490	K	2.20294	0.0192569	Up	Sucrose-6-phosphate hydrolase OS=Staphylococcus aureus OX=1280 GN=scrB PE=3 SV=1	scrB	_YDLK[malon(K)]DEHK_	0.999948	29.316	25.6918		126.742	100.906	84.502	0.545989	0.479377		1.37448	1.1223	0.891437	Unknown	K01193	INV, sacA; beta-fructofuranosidase [EC:3.2.1.26]	map00052 Galactose metabolism; map00500 Starch and sucrose metabolism; map01100 Metabolic pathways; map01110 Biosynthesis of secondary metabolites				PF00251; PF08244	PF00251 Glycosyl hydrolases family 32 N-terminal domain; PF08244 Glycosyl hydrolases family 32 C terminal		G	COG1621	Sucrose-6-phosphate hydrolase SacC, GH32 family
A0A0D6HDY6	63	K	0.4599	0.0278064	Down	Phosphoenolpyruvate carboxykinase (ATP) OS=Staphylococcus aureus OX=1280 GN=pckA PE=3 SV=1	pckA	_DK[malon(K)]FFVSEPSYR_	1	95.5923	52.5327	86.223	20.8838	22.4671	32.7383	1.57438	0.861359	1.4235	0.489145	0.542354	0.743366	Cytoplasmic	K01610	E4.1.1.49, pckA; phosphoenolpyruvate carboxykinase (ATP) [EC:4.1.1.49]	map00010 Glycolysis / Gluconeogenesis; map00020 Citrate cycle (TCA cycle); map00620 Pyruvate metabolism; map00710 Carbon fixation in photosynthetic organisms; map01100 Metabolic pathways; map01110 Biosynthesis of secondary metabolites; map01120 Microbial metabolism in diverse environments; map01200 Carbon metabolism	GO:0005975 carbohydrate metabolic process; GO:0005996 monosaccharide metabolic process; GO:0006006 glucose metabolic process; GO:0006094 gluconeogenesis; GO:0008152 metabolic process; GO:0009058 biosynthetic process; GO:0016051 carbohydrate biosynthetic process; GO:0019318 hexose metabolic process; GO:0019319 hexose biosynthetic process; GO:0044238 primary metabolic process; GO:0044281 small mole…	GO:0005622 intracellular anatomical structure; GO:0005737 cytoplasm; GO:0005829 cytosol;	GO:0000166 nucleotide binding; GO:0003824 catalytic activity; GO:0004611 phosphoenolpyruvate carboxykinase activity; GO:0004612 phosphoenolpyruvate carboxykinase (ATP) activity; GO:0005488 binding; GO:0005524 ATP binding; GO:0016829 lyase activity; GO:0016830 carbon-carbon lyase activity; GO:0016831 carboxy-lyase activity; GO:0017076 purine nucleotide binding; GO:0030554 adenyl nucleotide binding…				C	COG1866	Phosphoenolpyruvate carboxykinase, ATP-dependent
A0A0D6HDY6	151	K	1.5363	0.0318774	Up	Phosphoenolpyruvate carboxykinase (ATP) OS=Staphylococcus aureus OX=1280 GN=pckA PE=3 SV=1	pckA	_EEATK[malon(K)]IKPNFTIVSAPHFK_	0.999627		137.272	140.219	167.21	151.494	129.836		0.802001	0.824858	1.39549	1.30307	1.05045	Cytoplasmic	K01610	E4.1.1.49, pckA; phosphoenolpyruvate carboxykinase (ATP) [EC:4.1.1.49]	map00010 Glycolysis / Gluconeogenesis; map00020 Citrate cycle (TCA cycle); map00620 Pyruvate metabolism; map00710 Carbon fixation in photosynthetic organisms; map01100 Metabolic pathways; map01110 Biosynthesis of secondary metabolites; map01120 Microbial metabolism in diverse environments; map01200 Carbon metabolism	GO:0005975 carbohydrate metabolic process; GO:0005996 monosaccharide metabolic process; GO:0006006 glucose metabolic process; GO:0006094 gluconeogenesis; GO:0008152 metabolic process; GO:0009058 biosynthetic process; GO:0016051 carbohydrate biosynthetic process; GO:0019318 hexose metabolic process; GO:0019319 hexose biosynthetic process; GO:0044238 primary metabolic process; GO:0044281 small mole…	GO:0005622 intracellular anatomical structure; GO:0005737 cytoplasm; GO:0005829 cytosol;	GO:0000166 nucleotide binding; GO:0003824 catalytic activity; GO:0004611 phosphoenolpyruvate carboxykinase activity; GO:0004612 phosphoenolpyruvate carboxykinase (ATP) activity; GO:0005488 binding; GO:0005524 ATP binding; GO:0016829 lyase activity; GO:0016830 carbon-carbon lyase activity; GO:0016831 carboxy-lyase activity; GO:0017076 purine nucleotide binding; GO:0030554 adenyl nucleotide binding…				C	COG1866	Phosphoenolpyruvate carboxykinase, ATP-dependent
A0A0D6HDY6	457	K	2.12138	0.00112152	Up	Phosphoenolpyruvate carboxykinase (ATP) OS=Staphylococcus aureus OX=1280 GN=pckA PE=3 SV=1	pckA	_QMVNQAISGK[malon(K)]LK_	0.992677		56.8776	50.415	74.809	78.9373	86.2488		0.694703	0.620008	1.30522	1.41945	1.45882	Cytoplasmic	K01610	E4.1.1.49, pckA; phosphoenolpyruvate carboxykinase (ATP) [EC:4.1.1.49]	map00010 Glycolysis / Gluconeogenesis; map00020 Citrate cycle (TCA cycle); map00620 Pyruvate metabolism; map00710 Carbon fixation in photosynthetic organisms; map01100 Metabolic pathways; map01110 Biosynthesis of secondary metabolites; map01120 Microbial metabolism in diverse environments; map01200 Carbon metabolism	GO:0005975 carbohydrate metabolic process; GO:0005996 monosaccharide metabolic process; GO:0006006 glucose metabolic process; GO:0006094 gluconeogenesis; GO:0008152 metabolic process; GO:0009058 biosynthetic process; GO:0016051 carbohydrate biosynthetic process; GO:0019318 hexose metabolic process; GO:0019319 hexose biosynthetic process; GO:0044238 primary metabolic process; GO:0044281 small mole…	GO:0005622 intracellular anatomical structure; GO:0005737 cytoplasm; GO:0005829 cytosol;	GO:0000166 nucleotide binding; GO:0003824 catalytic activity; GO:0004611 phosphoenolpyruvate carboxykinase activity; GO:0004612 phosphoenolpyruvate carboxykinase (ATP) activity; GO:0005488 binding; GO:0005524 ATP binding; GO:0016829 lyase activity; GO:0016830 carbon-carbon lyase activity; GO:0016831 carboxy-lyase activity; GO:0017076 purine nucleotide binding; GO:0030554 adenyl nucleotide binding…				C	COG1866	Phosphoenolpyruvate carboxykinase, ATP-dependent
A0A0D6HDY6	498	K	1.53119	0.00208899	Up	Phosphoenolpyruvate carboxykinase (ATP) OS=Staphylococcus aureus OX=1280 GN=pckA PE=3 SV=1	pckA	_YK[malon(K)]AQAEDLIQR_	1	255.645	216.95	244.502	256.891	235.609	280.539	0.877144	0.741076	0.840937	1.2535	1.18488	1.32705	Cytoplasmic	K01610	E4.1.1.49, pckA; phosphoenolpyruvate carboxykinase (ATP) [EC:4.1.1.49]	map00010 Glycolysis / Gluconeogenesis; map00020 Citrate cycle (TCA cycle); map00620 Pyruvate metabolism; map00710 Carbon fixation in photosynthetic organisms; map01100 Metabolic pathways; map01110 Biosynthesis of secondary metabolites; map01120 Microbial metabolism in diverse environments; map01200 Carbon metabolism	GO:0005975 carbohydrate metabolic process; GO:0005996 monosaccharide metabolic process; GO:0006006 glucose metabolic process; GO:0006094 gluconeogenesis; GO:0008152 metabolic process; GO:0009058 biosynthetic process; GO:0016051 carbohydrate biosynthetic process; GO:0019318 hexose metabolic process; GO:0019319 hexose biosynthetic process; GO:0044238 primary metabolic process; GO:0044281 small mole…	GO:0005622 intracellular anatomical structure; GO:0005737 cytoplasm; GO:0005829 cytosol;	GO:0000166 nucleotide binding; GO:0003824 catalytic activity; GO:0004611 phosphoenolpyruvate carboxykinase activity; GO:0004612 phosphoenolpyruvate carboxykinase (ATP) activity; GO:0005488 binding; GO:0005524 ATP binding; GO:0016829 lyase activity; GO:0016830 carbon-carbon lyase activity; GO:0016831 carboxy-lyase activity; GO:0017076 purine nucleotide binding; GO:0030554 adenyl nucleotide binding…				C	COG1866	Phosphoenolpyruvate carboxykinase, ATP-dependent
A0A0D6HDY6	518	K	1.5319	0.00624331	Up	Phosphoenolpyruvate carboxykinase (ATP) OS=Staphylococcus aureus OX=1280 GN=pckA PE=3 SV=1	pckA	_FGEK[malon(K)]VEHIAEK_	0.999995	35.8874	33.684	30.7726	31.9826	34.5544	41.6863	0.879743	0.822064	0.756182	1.11498	1.24156	1.40886	Cytoplasmic	K01610	E4.1.1.49, pckA; phosphoenolpyruvate carboxykinase (ATP) [EC:4.1.1.49]	map00010 Glycolysis / Gluconeogenesis; map00020 Citrate cycle (TCA cycle); map00620 Pyruvate metabolism; map00710 Carbon fixation in photosynthetic organisms; map01100 Metabolic pathways; map01110 Biosynthesis of secondary metabolites; map01120 Microbial metabolism in diverse environments; map01200 Carbon metabolism	GO:0005975 carbohydrate metabolic process; GO:0005996 monosaccharide metabolic process; GO:0006006 glucose metabolic process; GO:0006094 gluconeogenesis; GO:0008152 metabolic process; GO:0009058 biosynthetic process; GO:0016051 carbohydrate biosynthetic process; GO:0019318 hexose metabolic process; GO:0019319 hexose biosynthetic process; GO:0044238 primary metabolic process; GO:0044281 small mole…	GO:0005622 intracellular anatomical structure; GO:0005737 cytoplasm; GO:0005829 cytosol;	GO:0000166 nucleotide binding; GO:0003824 catalytic activity; GO:0004611 phosphoenolpyruvate carboxykinase activity; GO:0004612 phosphoenolpyruvate carboxykinase (ATP) activity; GO:0005488 binding; GO:0005524 ATP binding; GO:0016829 lyase activity; GO:0016830 carbon-carbon lyase activity; GO:0016831 carboxy-lyase activity; GO:0017076 purine nucleotide binding; GO:0030554 adenyl nucleotide binding…				C	COG1866	Phosphoenolpyruvate carboxykinase, ATP-dependent
A0A0D6HEP1	110	K	2.41909	7.93825e-05	Up	Uroporphyrinogen decarboxylase OS=Staphylococcus aureus OX=1280 GN=hemE_2 PE=3 SV=1	hemE_2	_TIQDVEK[malon(K)]LSQIDPER_	1	34.923	32.991	37.3123	73.3453	80.238	66.4659	0.628042	0.56089	0.620092	1.47008	1.55264	1.35347	Cytoplasmic	K01599	hemE, UROD; uroporphyrinogen decarboxylase [EC:4.1.1.37]	map00860 Porphyrin metabolism; map01100 Metabolic pathways; map01110 Biosynthesis of secondary metabolites; map01240 Biosynthesis of cofactors	GO:0006725 cellular aromatic compound metabolic process; GO:0006778 porphyrin-containing compound metabolic process; GO:0006779 porphyrin-containing compound biosynthetic process; GO:0006783 heme biosynthetic process; GO:0006807 nitrogen compound metabolic process; GO:0008152 metabolic process; GO:0009058 biosynthetic process; GO:0009987 cellular process; GO:0018130 heterocycle biosynthetic proce…	GO:0005622 intracellular anatomical structure; GO:0005737 cytoplasm; GO:0005829 cytosol;	GO:0003824 catalytic activity; GO:0004853 uroporphyrinogen decarboxylase activity; GO:0016829 lyase activity; GO:0016830 carbon-carbon lyase activity; GO:0016831 carboxy-lyase activity;	PF01208	PF01208 Uroporphyrinogen decarboxylase (URO-D)	PF01208 Uroporphyrinogen decarboxylase (URO-D)	H	COG0407	Uroporphyrinogen-III decarboxylase HemE
A0A0D6HEP1	334	K	2.94347	0.0046329	Up	Uroporphyrinogen decarboxylase OS=Staphylococcus aureus OX=1280 GN=hemE_2 PE=3 SV=1	hemE_2	_K[malon(K)]VSEFVHTYTQR_	1	14.6259	22.7163	13.6336	34.3802	50.562	44.7091	0.473661	0.695487	0.408022	1.24092	1.76191	1.63951	Cytoplasmic	K01599	hemE, UROD; uroporphyrinogen decarboxylase [EC:4.1.1.37]	map00860 Porphyrin metabolism; map01100 Metabolic pathways; map01110 Biosynthesis of secondary metabolites; map01240 Biosynthesis of cofactors	GO:0006725 cellular aromatic compound metabolic process; GO:0006778 porphyrin-containing compound metabolic process; GO:0006779 porphyrin-containing compound biosynthetic process; GO:0006783 heme biosynthetic process; GO:0006807 nitrogen compound metabolic process; GO:0008152 metabolic process; GO:0009058 biosynthetic process; GO:0009987 cellular process; GO:0018130 heterocycle biosynthetic proce…	GO:0005622 intracellular anatomical structure; GO:0005737 cytoplasm; GO:0005829 cytosol;	GO:0003824 catalytic activity; GO:0004853 uroporphyrinogen decarboxylase activity; GO:0016829 lyase activity; GO:0016830 carbon-carbon lyase activity; GO:0016831 carboxy-lyase activity;	PF01208	PF01208 Uroporphyrinogen decarboxylase (URO-D)	PF01208 Uroporphyrinogen decarboxylase (URO-D)	H	COG0407	Uroporphyrinogen-III decarboxylase HemE
A0A0D6HFE6	223	K	1.67083	0.00319374	Up	DUF4352 domain-containing protein OS=Staphylococcus aureus OX=1280 GN=DD547_01872 PE=4 SV=1	DD547_01872	_ITFDLSDAKK[malon(K)]_	0.954393	480.144	477.434	410.586	214.074	182.259	177.036	0.905612	0.992368	0.756722	1.51292	1.4208	1.50185	Unknown
A0A0D6HJL9	526	K	2.29916	4.07743e-05	Up	Elongation factor 4 OS=Staphylococcus aureus OX=1280 GN=lepA PE=3 SV=1	lepA	_LK[malon(K)]TLIPR_	1	432.331	395.651	381.417	792.072	832.266	781.916	0.670232	0.620247	0.581999	1.40095	1.44055	1.46362	CytoplasmicMembrane	K03596	lepA; GTP-binding protein LepA					PF00009; PF03144; PF00679	PF00009 Elongation factor Tu GTP binding domain; PF03144 Elongation factor Tu domain 2; PF00679 Elongation factor G C-terminus		J	COG0481	Translation elongation factor EF-4, membrane-bound GTPase
A0A0D6HQP1	285	K	1.68843	0.030428	Up	Malonyl CoA-acyl carrier protein transacylase OS=Staphylococcus aureus OX=1280 GN=fabD PE=3 SV=1	fabD	_VLSGLIKK[malon(K)]_	0.979021	308.184	350.287		547.753		512.116	0.749862	0.757582		1.30961		1.2356	Unknown	K00645	fabD, MCAT, MCT1; [acyl-carrier-protein] S-malonyltransferase [EC:2.3.1.39]	map00061 Fatty acid biosynthesis; map00333 Prodigiosin biosynthesis; map01100 Metabolic pathways; map01110 Biosynthesis of secondary metabolites; map01212 Fatty acid metabolism				PF00698	PF00698 Acyl transferase domain		I	COG0331	Malonyl CoA-acyl carrier protein transacylase
A0A0D6HRB0	87	K	1.53539	0.0062353	Up	Orotate phosphoribosyltransferase OS=Staphylococcus aureus OX=1280 GN=pyrE PE=3 SV=1	pyrE	_LK[malon(K)]LPMNYVR_	1	142.135	118.454	113.617	382.554	364.512	407.561	0.84098	0.686431	0.68439	1.11054	1.05451	1.23093	Cytoplasmic	K00762	pyrE; orotate phosphoribosyltransferase [EC:2.4.2.10]	map00240 Pyrimidine metabolism; map01100 Metabolic pathways; map01240 Biosynthesis of cofactors				PF00156	PF00156 Phosphoribosyl transferase domain	PF00156 Phosphoribosyl transferase domain	F	COG0461	Orotate phosphoribosyltransferase
A0A0D6HS19	365	K	2.49975	0.00451365	Up	DNA topoisomerase 1 OS=Staphylococcus aureus OX=1280 GN=topA PE=3 SV=1	topA	_SFLTK[malon(K)]DQYR_	1	118.78	84.4512	95.6851	179.649	131.026	134.783	0.774677	0.552263	0.600776	1.99781	1.32844	1.49255	Cytoplasmic	K03168	topA; DNA topoisomerase I [EC:5.6.2.1]					PF01396	PF01396 Topoisomerase DNA binding C4 zinc finger		L	COG0550	DNA topoisomerase IA
A0A0D6HS19	489	K	2.12139	0.00168643	Up	DNA topoisomerase 1 OS=Staphylococcus aureus OX=1280 GN=topA PE=3 SV=1	topA	_PSTYAPTIDTIQK[malon(K)]R_	1	40.8159	49.4342	39.0885	52.0618	52.8882	59.2356	0.675077	0.819814	0.622393	1.46824	1.35984	1.66351	Cytoplasmic	K03168	topA; DNA topoisomerase I [EC:5.6.2.1]					PF01396	PF01396 Topoisomerase DNA binding C4 zinc finger		L	COG0550	DNA topoisomerase IA
A0A0D6HT57	117	K	3.44767	5.22275e-05	Up	Glycerophosphodiester phosphodiesterase OS=Staphylococcus aureus OX=1280 GN=ugpQ_1 PE=4 SV=1	ugpQ_1	_K[malon(K)]LDAAYHFK_	0.999995	17.7941	20.376	16.1388	116.266	119.756	121.742	0.371465	0.431564	0.348093	1.28705	1.29685	1.38479	Unknown	K01126	E3.1.4.46, glpQ, ugpQ; glycerophosphoryl diester phosphodiesterase [EC:3.1.4.46]	map00564 Glycerophospholipid metabolism							I	COG0584	Glycerophosphoryl diester phosphodiesterase
A0A0D6WAS8	106	K	2.75653	0.000853683	Up	Argininosuccinate synthase OS=Staphylococcus aureus OX=1280 GN=argG PE=3 SV=1	argG	_LVEIAEK[malon(K)]TNSVGIAHGC[Carbamidomethyl (C)]TGK_	1	133.341	95.8585	88.7865	296.378	313.543	290.187	0.649738	0.47892	0.456499	1.4493	1.53353	1.38669	Cytoplasmic	K01940	argG, ASS1; argininosuccinate synthase [EC:6.3.4.5]	map00220 Arginine biosynthesis; map00250 Alanine, aspartate and glutamate metabolism; map01100 Metabolic pathways; map01110 Biosynthesis of secondary metabolites; map01230 Biosynthesis of amino acids	GO:0000050 urea cycle; GO:0000053 argininosuccinate metabolic process; GO:0006082 organic acid metabolic process; GO:0006520 cellular amino acid metabolic process; GO:0006525 arginine metabolic process; GO:0006526 arginine biosynthetic process; GO:0006575 cellular modified amino acid metabolic process; GO:0006807 nitrogen compound metabolic process; GO:0008152 metabolic process; GO:0008652 cellul…	GO:0005622 intracellular anatomical structure; GO:0005737 cytoplasm;	GO:0003824 catalytic activity; GO:0004055 argininosuccinate synthase activity; GO:0016874 ligase activity; GO:0016879 ligase activity, forming carbon-nitrogen bonds;				E	COG0137	Argininosuccinate synthase
A0A0D6WAS8	138	K	2.15579	0.000263347	Up	Argininosuccinate synthase OS=Staphylococcus aureus OX=1280 GN=argG PE=3 SV=1	argG	_ALNPSLK[malon(K)]AFAPVR_	1	71.0177	73.5639	64.3165	156.784	165.855	140.911	0.62685	0.665763	0.599014	1.38879	1.46942	1.21974	Cytoplasmic	K01940	argG, ASS1; argininosuccinate synthase [EC:6.3.4.5]	map00220 Arginine biosynthesis; map00250 Alanine, aspartate and glutamate metabolism; map01100 Metabolic pathways; map01110 Biosynthesis of secondary metabolites; map01230 Biosynthesis of amino acids	GO:0000050 urea cycle; GO:0000053 argininosuccinate metabolic process; GO:0006082 organic acid metabolic process; GO:0006520 cellular amino acid metabolic process; GO:0006525 arginine metabolic process; GO:0006526 arginine biosynthetic process; GO:0006575 cellular modified amino acid metabolic process; GO:0006807 nitrogen compound metabolic process; GO:0008152 metabolic process; GO:0008652 cellul…	GO:0005622 intracellular anatomical structure; GO:0005737 cytoplasm;	GO:0003824 catalytic activity; GO:0004055 argininosuccinate synthase activity; GO:0016874 ligase activity; GO:0016879 ligase activity, forming carbon-nitrogen bonds;				E	COG0137	Argininosuccinate synthase
A0A0D6WAS8	352	K	2.44887	7.71868e-05	Up	Argininosuccinate synthase OS=Staphylococcus aureus OX=1280 GN=argG PE=3 SV=1	argG	_K[malon(K)]SPYTLYDEK_	1	162.907	160.434	142.984	378.686	363.648	434.59	0.588426	0.594162	0.544952	1.37268	1.31842	1.53942	Cytoplasmic	K01940	argG, ASS1; argininosuccinate synthase [EC:6.3.4.5]	map00220 Arginine biosynthesis; map00250 Alanine, aspartate and glutamate metabolism; map01100 Metabolic pathways; map01110 Biosynthesis of secondary metabolites; map01230 Biosynthesis of amino acids	GO:0000050 urea cycle; GO:0000053 argininosuccinate metabolic process; GO:0006082 organic acid metabolic process; GO:0006520 cellular amino acid metabolic process; GO:0006525 arginine metabolic process; GO:0006526 arginine biosynthetic process; GO:0006575 cellular modified amino acid metabolic process; GO:0006807 nitrogen compound metabolic process; GO:0008152 metabolic process; GO:0008652 cellul…	GO:0005622 intracellular anatomical structure; GO:0005737 cytoplasm;	GO:0003824 catalytic activity; GO:0004055 argininosuccinate synthase activity; GO:0016874 ligase activity; GO:0016879 ligase activity, forming carbon-nitrogen bonds;				E	COG0137	Argininosuccinate synthase
A0A0D6WAS8	361	K	2.98241	0.00106921	Up	Argininosuccinate synthase OS=Staphylococcus aureus OX=1280 GN=argG PE=3 SV=1	argG	_SPYTLYDEK[malon(K)]LATYTK_	0.999999	24.9472	23.1371	32.8114	91.582	79.3451	78.3749	0.448439	0.426431	0.622335	1.65207	1.4316	1.38161	Cytoplasmic	K01940	argG, ASS1; argininosuccinate synthase [EC:6.3.4.5]	map00220 Arginine biosynthesis; map00250 Alanine, aspartate and glutamate metabolism; map01100 Metabolic pathways; map01110 Biosynthesis of secondary metabolites; map01230 Biosynthesis of amino acids	GO:0000050 urea cycle; GO:0000053 argininosuccinate metabolic process; GO:0006082 organic acid metabolic process; GO:0006520 cellular amino acid metabolic process; GO:0006525 arginine metabolic process; GO:0006526 arginine biosynthetic process; GO:0006575 cellular modified amino acid metabolic process; GO:0006807 nitrogen compound metabolic process; GO:0008152 metabolic process; GO:0008652 cellul…	GO:0005622 intracellular anatomical structure; GO:0005737 cytoplasm;	GO:0003824 catalytic activity; GO:0004055 argininosuccinate synthase activity; GO:0016874 ligase activity; GO:0016879 ligase activity, forming carbon-nitrogen bonds;				E	COG0137	Argininosuccinate synthase
A0A0E0VKB8	163	K	1.7442	0.0102189	Up	DNA gyrase subunit B OS=Staphylococcus aureus subsp. aureus 71193 OX=1155084 GN=gyrB PE=3 SV=1	gyrB	_GVPQFDLK[malon(K)]EVGTTDK_	0.998987	188.361	161.755	152.545	504.508		481.87	0.865488	0.710812	0.692438	1.37737		1.26073	Cytoplasmic	K02470	gyrB; DNA gyrase subunit B [EC:5.6.2.2]		GO:0006139 nucleobase-containing compound metabolic process; GO:0006259 DNA metabolic process; GO:0006265 DNA topological change; GO:0006725 cellular aromatic compound metabolic process; GO:0006807 nitrogen compound metabolic process; GO:0006996 organelle organization; GO:0007059 chromosome segregation; GO:0008152 metabolic process; GO:0009987 cellular process; GO:0016043 cellular component organ…	GO:0009295 nucleoid;	GO:0003824 catalytic activity; GO:0003916 DNA topoisomerase activity; GO:0003918 DNA topoisomerase type II (double strand cut, ATP-hydrolyzing) activity; GO:0008094 ATP-dependent activity, acting on DNA; GO:0016462 pyrophosphatase activity; GO:0016787 hydrolase activity; GO:0016817 hydrolase activity, acting on acid anhydrides; GO:0016818 hydrolase activity, acting on acid anhydrides, in phosphor…	PF02518; PF00204	PF02518 Histidine kinase-, DNA gyrase B-, and HSP90-like ATPase; PF00204 DNA gyrase B	PF02518 Histidine kinase-, DNA gyrase B-, and HSP90-like ATPase	L	COG0187	DNA gyrase/topoisomerase IV, subunit B
A0A0E0VKB8	362	K	2.93462	0.0115135	Up	DNA gyrase subunit B OS=Staphylococcus aureus subsp. aureus 71193 OX=1155084 GN=gyrB PE=3 SV=1	gyrB	_QVVDK[malon(K)]LFSEHFER_	1	26.3198	16.9485	10.9644	92.5792	85.4104	90.8489	0.668871	0.411924	0.275269	1.39793	1.26698	1.31462	Cytoplasmic	K02470	gyrB; DNA gyrase subunit B [EC:5.6.2.2]		GO:0006139 nucleobase-containing compound metabolic process; GO:0006259 DNA metabolic process; GO:0006265 DNA topological change; GO:0006725 cellular aromatic compound metabolic process; GO:0006807 nitrogen compound metabolic process; GO:0006996 organelle organization; GO:0007059 chromosome segregation; GO:0008152 metabolic process; GO:0009987 cellular process; GO:0016043 cellular component organ…	GO:0009295 nucleoid;	GO:0003824 catalytic activity; GO:0003916 DNA topoisomerase activity; GO:0003918 DNA topoisomerase type II (double strand cut, ATP-hydrolyzing) activity; GO:0008094 ATP-dependent activity, acting on DNA; GO:0016462 pyrophosphatase activity; GO:0016787 hydrolase activity; GO:0016817 hydrolase activity, acting on acid anhydrides; GO:0016818 hydrolase activity, acting on acid anhydrides, in phosphor…	PF02518; PF00204	PF02518 Histidine kinase-, DNA gyrase B-, and HSP90-like ATPase; PF00204 DNA gyrase B	PF00204 DNA gyrase B	L	COG0187	DNA gyrase/topoisomerase IV, subunit B
A0A0E0VKB8	460	K	2.03274	0.000598807	Up	DNA gyrase subunit B OS=Staphylococcus aureus subsp. aureus 71193 OX=1155084 GN=gyrB PE=3 SV=1	gyrB	_GK[malon(K)]ILNVEK_	0.999999	45.528	43.8009	37.1835	132.302	144.926	156.588	0.667104	0.613796	0.538243	1.15184	1.23954	1.30645	Cytoplasmic	K02470	gyrB; DNA gyrase subunit B [EC:5.6.2.2]		GO:0006139 nucleobase-containing compound metabolic process; GO:0006259 DNA metabolic process; GO:0006265 DNA topological change; GO:0006725 cellular aromatic compound metabolic process; GO:0006807 nitrogen compound metabolic process; GO:0006996 organelle organization; GO:0007059 chromosome segregation; GO:0008152 metabolic process; GO:0009987 cellular process; GO:0016043 cellular component organ…	GO:0009295 nucleoid;	GO:0003824 catalytic activity; GO:0003916 DNA topoisomerase activity; GO:0003918 DNA topoisomerase type II (double strand cut, ATP-hydrolyzing) activity; GO:0008094 ATP-dependent activity, acting on DNA; GO:0016462 pyrophosphatase activity; GO:0016787 hydrolase activity; GO:0016817 hydrolase activity, acting on acid anhydrides; GO:0016818 hydrolase activity, acting on acid anhydrides, in phosphor…	PF02518; PF00204	PF02518 Histidine kinase-, DNA gyrase B-, and HSP90-like ATPase; PF00204 DNA gyrase B		L	COG0187	DNA gyrase/topoisomerase IV, subunit B
A0A0E0VKB8	553	K	1.65507	0.00275597	Up	DNA gyrase subunit B OS=Staphylococcus aureus subsp. aureus 71193 OX=1155084 GN=gyrB PE=3 SV=1	gyrB	_QK[malon(K)]YYVYNDR_	1	145.27	125.595	144.879	395.602	404.552	359.879	0.756901	0.62584	0.745727	1.22471	1.23037	1.06768	Cytoplasmic	K02470	gyrB; DNA gyrase subunit B [EC:5.6.2.2]		GO:0006139 nucleobase-containing compound metabolic process; GO:0006259 DNA metabolic process; GO:0006265 DNA topological change; GO:0006725 cellular aromatic compound metabolic process; GO:0006807 nitrogen compound metabolic process; GO:0006996 organelle organization; GO:0007059 chromosome segregation; GO:0008152 metabolic process; GO:0009987 cellular process; GO:0016043 cellular component organ…	GO:0009295 nucleoid;	GO:0003824 catalytic activity; GO:0003916 DNA topoisomerase activity; GO:0003918 DNA topoisomerase type II (double strand cut, ATP-hydrolyzing) activity; GO:0008094 ATP-dependent activity, acting on DNA; GO:0016462 pyrophosphatase activity; GO:0016787 hydrolase activity; GO:0016817 hydrolase activity, acting on acid anhydrides; GO:0016818 hydrolase activity, acting on acid anhydrides, in phosphor…	PF02518; PF00204	PF02518 Histidine kinase-, DNA gyrase B-, and HSP90-like ATPase; PF00204 DNA gyrase B		L	COG0187	DNA gyrase/topoisomerase IV, subunit B
A0A0E0VLF1	210	K	1.90255	0.0464327	Up	Dihydropteroate synthase OS=Staphylococcus aureus subsp. aureus 71193 OX=1155084 GN=ST398NM01_0580 PE=3 SV=1	ST398NM01_0580	_FTK[malon(K)]EMMGYDTTPVER_	1	11.832	8.44253	9.54862	15.1477	13.3102	15.7916	0.778298	0.70264	0.726383	1.54211	0.890285	1.76715	Unknown	K00796	folP; dihydropteroate synthase [EC:2.5.1.15]	map00790 Folate biosynthesis; map01100 Metabolic pathways; map01240 Biosynthesis of cofactors	GO:0006082 organic acid metabolic process; GO:0006575 cellular modified amino acid metabolic process; GO:0006725 cellular aromatic compound metabolic process; GO:0006760 folic acid-containing compound metabolic process; GO:0006807 nitrogen compound metabolic process; GO:0008152 metabolic process; GO:0009058 biosynthetic process; GO:0009396 folic acid-containing compound biosynthetic process; GO:0…	GO:0005622 intracellular anatomical structure; GO:0005737 cytoplasm; GO:0005829 cytosol;	GO:0003824 catalytic activity; GO:0004156 dihydropteroate synthase activity; GO:0016740 transferase activity; GO:0016765 transferase activity, transferring alkyl or aryl (other than methyl) groups;	PF00809	PF00809 Pterin binding enzyme	PF00809 Pterin binding enzyme	H	COG0294	Dihydropteroate synthase
A0A0E0VLI7	31	K	2.3117	1.97883e-05	Up	Elongation factor G OS=Staphylococcus aureus subsp. aureus 71193 OX=1155084 GN=fusA PE=3 SV=1	fusA	_EFSLEK[malon(K)]TR_	1	1717.4	1590.78	1661.35	3026.96	3096.19	3160.77	0.664272	0.58906	0.638906	1.44469	1.4738	1.45579	Unknown	K02355	fusA, GFM, EFG; elongation factor G					PF00009; PF03144; PF14492; PF03764; PF00679	PF00009 Elongation factor Tu GTP binding domain; PF03144 Elongation factor Tu domain 2; PF14492 Elongation Factor G, domain III; PF03764 Elongation factor G, domain IV; PF00679 Elongation factor G C-terminus	PF00009 Elongation factor Tu GTP binding domain	J	COG0480	Translation elongation factor EF-G, a GTPase
A0A0E0VLI7	346	K	1.95505	8.17924e-05	Up	Elongation factor G OS=Staphylococcus aureus subsp. aureus 71193 OX=1155084 GN=fusA PE=3 SV=1	fusA	_VMTDPYVGK[malon(K)]LTFFR_	1	27.9454	27.9423	29.2039	42.4951	43.0748	48.9217	0.701625	0.671634	0.72902	1.31652	1.33093	1.46261	Unknown	K02355	fusA, GFM, EFG; elongation factor G					PF00009; PF03144; PF14492; PF03764; PF00679	PF00009 Elongation factor Tu GTP binding domain; PF03144 Elongation factor Tu domain 2; PF14492 Elongation Factor G, domain III; PF03764 Elongation factor G, domain IV; PF00679 Elongation factor G C-terminus	PF03144 Elongation factor Tu domain 2	J	COG0480	Translation elongation factor EF-G, a GTPase
A0A0E0VLI7	444	K	1.59575	0.000535217	Up	Elongation factor G OS=Staphylococcus aureus subsp. aureus 71193 OX=1155084 GN=fusA PE=3 SV=1	fusA	_ADQDK[malon(K)]MTQALVK_	1	320.04	376.779	327.166	423	421.739	473.994	0.753144	0.848859	0.7655	1.22831	1.22139	1.32825	Unknown	K02355	fusA, GFM, EFG; elongation factor G					PF00009; PF03144; PF14492; PF03764; PF00679	PF00009 Elongation factor Tu GTP binding domain; PF03144 Elongation factor Tu domain 2; PF14492 Elongation Factor G, domain III; PF03764 Elongation factor G, domain IV; PF00679 Elongation factor G C-terminus	PF14492 Elongation Factor G, domain III	J	COG0480	Translation elongation factor EF-G, a GTPase
A0A0E0VLI7	517	K	1.61454	0.00359496	Up	Elongation factor G OS=Staphylococcus aureus subsp. aureus 71193 OX=1155084 GN=fusA PE=3 SV=1	fusA	_SSAQVQGK[malon(K)]FSR_	1	203.608	193.5	166.132	254.672	252.716	226.119	0.865632	0.787581	0.702255	1.33602	1.32223	1.14475	Unknown	K02355	fusA, GFM, EFG; elongation factor G					PF00009; PF03144; PF14492; PF03764; PF00679	PF00009 Elongation factor Tu GTP binding domain; PF03144 Elongation factor Tu domain 2; PF14492 Elongation Factor G, domain III; PF03764 Elongation factor G, domain IV; PF00679 Elongation factor G C-terminus	PF03764 Elongation factor G, domain IV	J	COG0480	Translation elongation factor EF-G, a GTPase
A0A0E0VLI7	612	K	1.738	0.00491276	Up	Elongation factor G OS=Staphylococcus aureus subsp. aureus 71193 OX=1155084 GN=fusA PE=3 SV=1	fusA	_IAASLALK[malon(K)]EAAK_	1	409.369	400.418	489.415	628.182	652.713	541.715	0.72294	0.676981	0.859346	1.36888	1.41855	1.13918	Unknown	K02355	fusA, GFM, EFG; elongation factor G					PF00009; PF03144; PF14492; PF03764; PF00679	PF00009 Elongation factor Tu GTP binding domain; PF03144 Elongation factor Tu domain 2; PF14492 Elongation Factor G, domain III; PF03764 Elongation factor G, domain IV; PF00679 Elongation factor G C-terminus	PF03764 Elongation factor G, domain IV	J	COG0480	Translation elongation factor EF-G, a GTPase
A0A0E0VLL3	192	K	1.53811	0.0288462	Up	DNase, TatD family OS=Staphylococcus aureus subsp. aureus 71193 OX=1155084 GN=ST398NM01_0557 PE=4 SV=1	ST398NM01_0557	_EVAK[malon(K)]HVSMER_	1	41.0201	34.1792	46.1925	48.2116	35.9406	32.6809	0.851147	0.688101	0.943014	1.48114	1.25067	1.08618	Unknown	K03424	tatD; TatD DNase family protein [EC:3.1.21.-]		GO:0006139 nucleobase-containing compound metabolic process; GO:0006259 DNA metabolic process; GO:0006308 DNA catabolic process; GO:0006725 cellular aromatic compound metabolic process; GO:0006807 nitrogen compound metabolic process; GO:0008152 metabolic process; GO:0009056 catabolic process; GO:0009057 macromolecule catabolic process; GO:0009987 cellular process; GO:0019439 aromatic compound cat…		GO:0003824 catalytic activity; GO:0004518 nuclease activity; GO:0004536 deoxyribonuclease activity; GO:0016787 hydrolase activity; GO:0016788 hydrolase activity, acting on ester bonds; GO:0140097 catalytic activity, acting on DNA;	PF01026	PF01026 TatD related DNase	PF01026 TatD related DNase	N	COG0084	3'->5' ssDNA/RNA exonuclease TatD
A0A0E0VLL8	37	K	3.53421	0.000599746	Up	Hypoxanthine-guanine phosphoribosyltransferase OS=Staphylococcus aureus subsp. aureus 71193 OX=1155084 GN=ST398NM01_0562 PE=3 SV=1	ST398NM01_0562	_QAK[malon(K)]SSISEDVQIIK_	1	20.4937	17.2665	18.6832	51.277	58.3878	75.0055	0.489082	0.415031	0.449328	1.33396	1.47317	1.97621	Unknown	K09685	purR; purine operon repressor					PF09182; PF00156	PF09182 Bacterial purine repressor, N-terminal; PF00156 Phosphoribosyl transferase domain	PF09182 Bacterial purine repressor, N-terminal	F	COG0503	Adenine/guanine phosphoribosyltransferase or related PRPP-binding protein
A0A0E0VLL8	48	K	4.91707	0.0165565	Up	Hypoxanthine-guanine phosphoribosyltransferase OS=Staphylococcus aureus subsp. aureus 71193 OX=1155084 GN=ST398NM01_0562 PE=3 SV=1	ST398NM01_0562	_SSISEDVQIIK[malon(K)]NTFQK_	0.983232	5.3329	11.3724	2.84459	26.1104	40.9395	22.5483	0.281145	0.603855	0.151125	1.50051	2.28181	1.31238	Unknown	K09685	purR; purine operon repressor					PF09182; PF00156	PF09182 Bacterial purine repressor, N-terminal; PF00156 Phosphoribosyl transferase domain	PF09182 Bacterial purine repressor, N-terminal	F	COG0503	Adenine/guanine phosphoribosyltransferase or related PRPP-binding protein
A0A0E0VLL8	227	K	5.04579	0.00248123	Up	Hypoxanthine-guanine phosphoribosyltransferase OS=Staphylococcus aureus subsp. aureus 71193 OX=1155084 GN=ST398NM01_0562 PE=3 SV=1	ST398NM01_0562	_AHVK[malon(K)]GVSVLVESK_	1	10.4252	23.8767	13.257	73.3607	78.4072	71.0976	0.22183	0.511712	0.284273	1.7016	1.76386	1.67021	Unknown	K09685	purR; purine operon repressor					PF09182; PF00156	PF09182 Bacterial purine repressor, N-terminal; PF00156 Phosphoribosyl transferase domain	PF00156 Phosphoribosyl transferase domain	F	COG0503	Adenine/guanine phosphoribosyltransferase or related PRPP-binding protein
A0A0E0VLM8	73	K	2.30349	0.0358235	Up	Heat shock protein 15 OS=Staphylococcus aureus subsp. aureus 71193 OX=1155084 GN=ST398NM01_0572 PE=4 SV=1	ST398NM01_0572	_DNAK[malon(K)]GMYEIIEER_	1	66.3286	52.391	30.087	60.3597	62.5064	66.7902	0.945253	0.733974	0.400088	1.49351	1.31233	1.98384	Unknown							PF01479	PF01479 S4 domain		J	COG1188	Ribosomal 50S subunit-recycling heat shock protein, contains S4 domain
A0A0E0VLU0	48	K	1.76223	0.00527165	Up	Iron-dependent repressor OS=Staphylococcus aureus subsp. aureus 71193 OX=1155084 GN=ST398NM01_0713 PE=3 SV=1	ST398NM01_0713	_LEK[malon(K)]AGYVETK_	0.999986	18.7972		22.5832	76.6296	90.959	87.8807	0.552444		0.611918	0.93259	1.11655	1.02866	Unknown	K03709	troR; DtxR family transcriptional regulator, Mn-dependent transcriptional regulator					PF01325; PF02742; PF04023	PF01325 Iron dependent repressor, N-terminal DNA binding domain; PF02742 Iron dependent repressor, metal binding and dimerisation domain; PF04023 FeoA domain	PF01325 Iron dependent repressor, N-terminal DNA binding domain	K	COG1321	Mn-dependent transcriptional regulator MntR, DtxR family
A0A0E0VLV0	23	K	3.95398	0.00849052	Up	Phosphoglycerate mutase family protein OS=Staphylococcus aureus subsp. aureus 71193 OX=1155084 GN=ST398NM01_0453 PE=4 SV=1	ST398NM01_0453	_SNYDNK[malon(K)]HFR_	1	26.8061	15.8285	9.51101	95.876	108.404	121.503	0.5486	0.319918	0.199049	1.27628	1.33432	1.61054	Unknown	K01834	PGAM, gpmA; 2,3-bisphosphoglycerate-dependent phosphoglycerate mutase [EC:5.4.2.11]	map00010 Glycolysis / Gluconeogenesis; map00260 Glycine, serine and threonine metabolism; map00680 Methane metabolism; map01100 Metabolic pathways; map01110 Biosynthesis of secondary metabolites; map01120 Microbial metabolism in diverse environments; map01200 Carbon metabolism; map01230 Biosynthesis of amino acids				PF00300	PF00300 Histidine phosphatase superfamily (branch 1)	PF00300 Histidine phosphatase superfamily (branch 1)	G	COG0406	Broad specificity phosphatase PhoE
A0A0E0VLV7	196	K	2.16054	0.000414454	Up	Chromosomal replication initiator protein DnaA OS=Staphylococcus aureus subsp. aureus 71193 OX=1155084 GN=dnaA PE=3 SV=1	dnaA	_FTNEFIK[malon(K)]SIR_	1	84.9011	66.8475	75.55	154.582	172.274	164.948	0.699874	0.568536	0.629124	1.28644	1.46784	1.34542	Unknown	K02313	dnaA; chromosomal replication initiator protein	map02020 Two-component system; map04112 Cell cycle - Caulobacter	GO:0006139 nucleobase-containing compound metabolic process; GO:0006259 DNA metabolic process; GO:0006260 DNA replication; GO:0006261 DNA-dependent DNA replication; GO:0006270 DNA replication initiation; GO:0006725 cellular aromatic compound metabolic process; GO:0006807 nitrogen compound metabolic process; GO:0008152 metabolic process; GO:0009058 biosynthetic process; GO:0009059 macromolecule bi…	GO:0005622 intracellular anatomical structure; GO:0005737 cytoplasm; GO:0005886 plasma membrane; GO:0016020 membrane; GO:0071944 cell periphery;	GO:0003676 nucleic acid binding; GO:0003677 DNA binding; GO:0003688 DNA replication origin binding; GO:0003690 double-stranded DNA binding; GO:0005488 binding; GO:0005515 protein binding; GO:0042802 identical protein binding; GO:0043565 sequence-specific DNA binding; GO:0097159 organic cyclic compound binding; GO:1901363 heterocyclic compound binding; GO:1990837 sequence-specific double-stranded …	PF11638; PF00308; PF08299	PF11638 DnaA N-terminal domain; PF00308 Bacterial dnaA protein; PF08299 Bacterial dnaA protein helix-turn-helix	PF00308 Bacterial dnaA protein	L	COG0593	Chromosomal replication initiation ATPase DnaA
A0A0E0VLV7	358	K	2.26203	0.00515333	Up	Chromosomal replication initiator protein DnaA OS=Staphylococcus aureus subsp. aureus 71193 OX=1155084 GN=dnaA PE=3 SV=1	dnaA	_K[malon(K)]ITIQDIQK_	0.997967	66.3274	43.8242	45.8717	101.816	113.84	138.131	0.771226	0.525738	0.538801	1.19517	1.36816	1.58922	Unknown	K02313	dnaA; chromosomal replication initiator protein	map02020 Two-component system; map04112 Cell cycle - Caulobacter	GO:0006139 nucleobase-containing compound metabolic process; GO:0006259 DNA metabolic process; GO:0006260 DNA replication; GO:0006261 DNA-dependent DNA replication; GO:0006270 DNA replication initiation; GO:0006725 cellular aromatic compound metabolic process; GO:0006807 nitrogen compound metabolic process; GO:0008152 metabolic process; GO:0009058 biosynthetic process; GO:0009059 macromolecule bi…	GO:0005622 intracellular anatomical structure; GO:0005737 cytoplasm; GO:0005886 plasma membrane; GO:0016020 membrane; GO:0071944 cell periphery;	GO:0003676 nucleic acid binding; GO:0003677 DNA binding; GO:0003688 DNA replication origin binding; GO:0003690 double-stranded DNA binding; GO:0005488 binding; GO:0005515 protein binding; GO:0042802 identical protein binding; GO:0043565 sequence-specific DNA binding; GO:0097159 organic cyclic compound binding; GO:1901363 heterocyclic compound binding; GO:1990837 sequence-specific double-stranded …	PF11638; PF00308; PF08299	PF11638 DnaA N-terminal domain; PF00308 Bacterial dnaA protein; PF08299 Bacterial dnaA protein helix-turn-helix		L	COG0593	Chromosomal replication initiation ATPase DnaA
A0A0E0VLV7	386	K	1.92187	0.00308158	Up	Chromosomal replication initiator protein DnaA OS=Staphylococcus aureus subsp. aureus 71193 OX=1155084 GN=dnaA PE=3 SV=1	dnaA	_TK[malon(K)]SIAYPR_	1	237.051	189.139	168.352	355.958	376.171	413.645	0.807441	0.664687	0.579272	1.22403	1.32437	1.39412	Unknown	K02313	dnaA; chromosomal replication initiator protein	map02020 Two-component system; map04112 Cell cycle - Caulobacter	GO:0006139 nucleobase-containing compound metabolic process; GO:0006259 DNA metabolic process; GO:0006260 DNA replication; GO:0006261 DNA-dependent DNA replication; GO:0006270 DNA replication initiation; GO:0006725 cellular aromatic compound metabolic process; GO:0006807 nitrogen compound metabolic process; GO:0008152 metabolic process; GO:0009058 biosynthetic process; GO:0009059 macromolecule bi…	GO:0005622 intracellular anatomical structure; GO:0005737 cytoplasm; GO:0005886 plasma membrane; GO:0016020 membrane; GO:0071944 cell periphery;	GO:0003676 nucleic acid binding; GO:0003677 DNA binding; GO:0003688 DNA replication origin binding; GO:0003690 double-stranded DNA binding; GO:0005488 binding; GO:0005515 protein binding; GO:0042802 identical protein binding; GO:0043565 sequence-specific DNA binding; GO:0097159 organic cyclic compound binding; GO:1901363 heterocyclic compound binding; GO:1990837 sequence-specific double-stranded …	PF11638; PF00308; PF08299	PF11638 DnaA N-terminal domain; PF00308 Bacterial dnaA protein; PF08299 Bacterial dnaA protein helix-turn-helix	PF08299 Bacterial dnaA protein helix-turn-helix	L	COG0593	Chromosomal replication initiation ATPase DnaA
A0A0E0VLV7	428	K	7.73491	0.000436863	Up	Chromosomal replication initiator protein DnaA OS=Staphylococcus aureus subsp. aureus 71193 OX=1155084 GN=dnaA PE=3 SV=1	dnaA	_DHTTVIHAHEK[malon(K)]ISK_	0.999821	11.2966	12.0349	20.4631	110.2	102.347	127.618	0.174405	0.1917	0.319139	1.71758	1.6332	1.94952	Unknown	K02313	dnaA; chromosomal replication initiator protein	map02020 Two-component system; map04112 Cell cycle - Caulobacter	GO:0006139 nucleobase-containing compound metabolic process; GO:0006259 DNA metabolic process; GO:0006260 DNA replication; GO:0006261 DNA-dependent DNA replication; GO:0006270 DNA replication initiation; GO:0006725 cellular aromatic compound metabolic process; GO:0006807 nitrogen compound metabolic process; GO:0008152 metabolic process; GO:0009058 biosynthetic process; GO:0009059 macromolecule bi…	GO:0005622 intracellular anatomical structure; GO:0005737 cytoplasm; GO:0005886 plasma membrane; GO:0016020 membrane; GO:0071944 cell periphery;	GO:0003676 nucleic acid binding; GO:0003677 DNA binding; GO:0003688 DNA replication origin binding; GO:0003690 double-stranded DNA binding; GO:0005488 binding; GO:0005515 protein binding; GO:0042802 identical protein binding; GO:0043565 sequence-specific DNA binding; GO:0097159 organic cyclic compound binding; GO:1901363 heterocyclic compound binding; GO:1990837 sequence-specific double-stranded …	PF11638; PF00308; PF08299	PF11638 DnaA N-terminal domain; PF00308 Bacterial dnaA protein; PF08299 Bacterial dnaA protein helix-turn-helix	PF08299 Bacterial dnaA protein helix-turn-helix	L	COG0593	Chromosomal replication initiation ATPase DnaA
A0A0E0VLV7	434	K	2.45278	0.00992454	Up	Chromosomal replication initiator protein DnaA OS=Staphylococcus aureus subsp. aureus 71193 OX=1155084 GN=dnaA PE=3 SV=1	dnaA	_DLK[malon(K)]EDPIFK_	0.998239	26.7895	39.1541	19.9809	74.3126	66.2529	71.5527	0.532824	0.803459	0.401449	1.49212	1.362	1.40815	Unknown	K02313	dnaA; chromosomal replication initiator protein	map02020 Two-component system; map04112 Cell cycle - Caulobacter	GO:0006139 nucleobase-containing compound metabolic process; GO:0006259 DNA metabolic process; GO:0006260 DNA replication; GO:0006261 DNA-dependent DNA replication; GO:0006270 DNA replication initiation; GO:0006725 cellular aromatic compound metabolic process; GO:0006807 nitrogen compound metabolic process; GO:0008152 metabolic process; GO:0009058 biosynthetic process; GO:0009059 macromolecule bi…	GO:0005622 intracellular anatomical structure; GO:0005737 cytoplasm; GO:0005886 plasma membrane; GO:0016020 membrane; GO:0071944 cell periphery;	GO:0003676 nucleic acid binding; GO:0003677 DNA binding; GO:0003688 DNA replication origin binding; GO:0003690 double-stranded DNA binding; GO:0005488 binding; GO:0005515 protein binding; GO:0042802 identical protein binding; GO:0043565 sequence-specific DNA binding; GO:0097159 organic cyclic compound binding; GO:1901363 heterocyclic compound binding; GO:1990837 sequence-specific double-stranded …	PF11638; PF00308; PF08299	PF11638 DnaA N-terminal domain; PF00308 Bacterial dnaA protein; PF08299 Bacterial dnaA protein helix-turn-helix		L	COG0593	Chromosomal replication initiation ATPase DnaA
A0A0E0VLW2	68	K	1.87943	0.0263297	Up	DNA gyrase subunit A OS=Staphylococcus aureus subsp. aureus 71193 OX=1155084 GN=gyrA PE=3 SV=1	gyrA	_ILYGLNEQGMTPDK[malon(K)]SYK_	0.989902	21.8636	19.2818	35.8654	70.7677	66.1637	76.6199	0.571196	0.481075	0.91644	1.26753	1.16935	1.26319	Cytoplasmic	K02469	gyrA; DNA gyrase subunit A [EC:5.6.2.2]								L	COG0188	DNA gyrase/topoisomerase IV, subunit A
A0A0E0VLW2	350	K	2.21747	0.00629533	Up	DNA gyrase subunit A OS=Staphylococcus aureus subsp. aureus 71193 OX=1155084 GN=gyrA PE=3 SV=1	gyrA	_PK[malon(K)]LINLK_	0.999972	24.4127	18.4267	30.1977	77.5579	82.9152	78.26	0.594406	0.428468	0.719129	1.29465	1.36572	1.20246	Cytoplasmic	K02469	gyrA; DNA gyrase subunit A [EC:5.6.2.2]								L	COG0188	DNA gyrase/topoisomerase IV, subunit A
A0A0E0VLW2	411	K	3.9799	0.000751491	Up	DNA gyrase subunit A OS=Staphylococcus aureus subsp. aureus 71193 OX=1155084 GN=gyrA PE=3 SV=1	gyrA	_ESDTDK[malon(K)]VAMESLQQR_	1	14.8672	11.4032	14.7412	92.6687	63.9931	84.0981	0.40053	0.293381	0.388421	1.71158	1.16627	1.42973	Cytoplasmic	K02469	gyrA; DNA gyrase subunit A [EC:5.6.2.2]								L	COG0188	DNA gyrase/topoisomerase IV, subunit A
A0A0E0VLW2	426	K	1.55634	0.0328737	Up	DNA gyrase subunit A OS=Staphylococcus aureus subsp. aureus 71193 OX=1155084 GN=gyrA PE=3 SV=1	gyrA	_LSEK[malon(K)]QAQAILDMR_	1	40.2151	61.1525	48.0035	119.171	121.217	99.5902	0.623838	0.90594	0.728317	1.2674	1.27206	0.974904	Cytoplasmic	K02469	gyrA; DNA gyrase subunit A [EC:5.6.2.2]								L	COG0188	DNA gyrase/topoisomerase IV, subunit A
A0A0E0VLW2	577	K	1.52883	0.0321819	Up	DNA gyrase subunit A OS=Staphylococcus aureus subsp. aureus 71193 OX=1155084 GN=gyrA PE=3 SV=1	gyrA	_LK[malon(K)]GYEVPELSR_	1	29.1073	25.9742	27.676	75.2302	54.2007	56.357	0.822785	0.701179	0.765159	1.45793	1.03646	1.0053	Cytoplasmic	K02469	gyrA; DNA gyrase subunit A [EC:5.6.2.2]								L	COG0188	DNA gyrase/topoisomerase IV, subunit A
A0A0E0VLW2	697	K	2.19893	0.00401902	Up	DNA gyrase subunit A OS=Staphylococcus aureus subsp. aureus 71193 OX=1155084 GN=gyrA PE=3 SV=1	gyrA	_TATGVK[malon(K)]GITLR_	1	42.2116	55.7187	49.7248	186.953	150.159	137.894	0.514615	0.648714	0.592909	1.56257	1.23841	1.06086	Cytoplasmic	K02469	gyrA; DNA gyrase subunit A [EC:5.6.2.2]								L	COG0188	DNA gyrase/topoisomerase IV, subunit A
A0A0E0VLW2	749	K	2.22633	0.0131209	Up	DNA gyrase subunit A OS=Staphylococcus aureus subsp. aureus 71193 OX=1155084 GN=gyrA PE=3 SV=1	gyrA	_GIK[malon(K)]TATITER_	1	48.0824	36.3028	27.2295	129.579	129.225	106.597	0.765169	0.551712	0.423813	1.41372	1.39116	1.07048	Cytoplasmic	K02469	gyrA; DNA gyrase subunit A [EC:5.6.2.2]								L	COG0188	DNA gyrase/topoisomerase IV, subunit A
A0A0E0VLX0	66	K	1.99607	0.00600709	Up	Probable transcriptional regulatory protein ST398NM01_0747 OS=Staphylococcus aureus subsp. aureus 71193 OX=1155084 GN=ST398NM01_0747 PE=3 SV=1	ST398NM01_0747	_TYSVPNHIIEK[malon(K)]AIDK_	0.999986	493.864	555.527	538.883	400.058	322.87	300.159	0.699648	0.885584	0.840543	1.97507	1.44649	1.42046	Unknown					GO:0005622 intracellular anatomical structure; GO:0005737 cytoplasm; GO:0005829 cytosol;					KJ	COG0217	Transcriptional and/or translational regulatory protein YebC/TACO1
A0A0E0VM15	166	K	2.6036	0.00130215	Up	DAGKc domain-containing protein OS=Staphylococcus aureus subsp. aureus 71193 OX=1155084 GN=ST398NM01_0803 PE=3 SV=1	ST398NM01_0803	_DIFGK[malon(K)]LSYIGSTVK_	1	9.69486	8.07169	6.92806	33.8503	31.3616	37.9066	0.590892	0.504777	0.415548	1.3546	1.155	1.425	Unknown							PF19279	PF19279 YegS C-terminal NAD kinase beta sandwich-like domain	PF19279 YegS C-terminal NAD kinase beta sandwich-like domain	IR	COG1597	Phosphatidylglycerol kinase, diacylglycerol kinase family
A0A0E0VM57	81	K	2.19755	0.0422993	Up	Probable cell division protein WhiA OS=Staphylococcus aureus subsp. aureus 71193 OX=1155084 GN=whiA PE=3 SV=1	whiA	_K[malon(K)]NNIYIC[Carbamidomethyl (C)]R_	1	42.5595	28.3991	28.9974	77.8478	41.2336	66.8255	0.705213	0.603742	0.656125	1.48967	0.856622	1.97206	Unknown	K09762	whiA; cell division protein WhiA		GO:0043937 regulation of sporulation; GO:0050789 regulation of biological process; GO:0050793 regulation of developmental process; GO:0065007 biological regulation;			PF10298; PF14527; PF02650	PF10298 WhiA N-terminal LAGLIDADG-like domain; PF14527 WhiA LAGLIDADG-like domain; PF02650 WhiA C-terminal HTH domain	PF10298 WhiA N-terminal LAGLIDADG-like domain	K	COG1481	DNA-binding transcriptional regulator WhiA, involved in cell division
A0A0E0VM57	249	K	3.67918	0.00396267	Up	Probable cell division protein WhiA OS=Staphylococcus aureus subsp. aureus 71193 OX=1155084 GN=whiA PE=3 SV=1	whiA	_LIDK[malon(K)]EIGIENLPDR_	1	19.3294	8.43699	8.96727	35.0915	40.8826	36.0546	0.615469	0.344667	0.389899	1.29036	1.63208	2.04458	Unknown	K09762	whiA; cell division protein WhiA		GO:0043937 regulation of sporulation; GO:0050789 regulation of biological process; GO:0050793 regulation of developmental process; GO:0065007 biological regulation;			PF10298; PF14527; PF02650	PF10298 WhiA N-terminal LAGLIDADG-like domain; PF14527 WhiA LAGLIDADG-like domain; PF02650 WhiA C-terminal HTH domain	PF02650 WhiA C-terminal HTH domain	K	COG1481	DNA-binding transcriptional regulator WhiA, involved in cell division
A0A0E0VM89	22	K	3.07128	0.0435427	Up	Transcription termination/antitermination protein NusG OS=Staphylococcus aureus subsp. aureus 71193 OX=1155084 GN=nusG PE=3 SV=1	nusG	_WYAVHTYSGYENK[malon(K)]VK_	0.997969	49.6318	32.8798	19.7189	107.977		129.918	0.792876	0.521662	0.311237	1.54019		1.78862	Unknown	K02601	nusG; transcription termination/antitermination protein NusG		GO:0006355 regulation of transcription, DNA-templated; GO:0009889 regulation of biosynthetic process; GO:0010468 regulation of gene expression; GO:0010556 regulation of macromolecule biosynthetic process; GO:0019219 regulation of nucleobase-containing compound metabolic process; GO:0019222 regulation of metabolic process; GO:0031323 regulation of cellular metabolic process; GO:0031326 regulation …	GO:0005622 intracellular anatomical structure; GO:0005737 cytoplasm; GO:0005829 cytosol;		PF02357	PF02357 Transcription termination factor nusG	PF02357 Transcription termination factor nusG	K	COG0250	Transcription termination/antitermination protein NusG
A0A0E0VM99	11	K	2.95715	0.0124673	Up	Glycine cleavage system H protein OS=Staphylococcus aureus subsp. aureus 71193 OX=1155084 GN=gcvH PE=3 SV=1	gcvH	_YSK[malon(K)]EHEWVK_	1	435.59	392.153	825.616	792.866	861.299	569.506	0.49832	0.414465	0.971388	2.0913	1.69025	1.79024	Unknown	K02437	gcvH, GCSH; glycine cleavage system H protein	map00260 Glycine, serine and threonine metabolism; map00630 Glyoxylate and dicarboxylate metabolism; map01100 Metabolic pathways; map01110 Biosynthesis of secondary metabolites; map01200 Carbon metabolism				PF01597	PF01597 Glycine cleavage H-protein	PF01597 Glycine cleavage H-protein	E	COG0509	Glycine cleavage system protein H (lipoate-binding)
A0A0E0VMG9	98	K	2.10826	0.000803769	Up	L-lactate dehydrogenase OS=Staphylococcus aureus subsp. aureus 71193 OX=1155084 GN=ldh PE=3 SV=1	ldh	_LDLVSK[malon(K)]NLK_	0.999998	1042.93	1139.34	1114.77	1299.38	1351.96	1397.08	0.637179	0.773314	0.728999	1.4343	1.39431	1.68199	Cytoplasmic	K00016	LDH, ldh; L-lactate dehydrogenase [EC:1.1.1.27]	map00010 Glycolysis / Gluconeogenesis; map00270 Cysteine and methionine metabolism; map00620 Pyruvate metabolism; map00640 Propanoate metabolism; map01100 Metabolic pathways; map01110 Biosynthesis of secondary metabolites; map01120 Microbial metabolism in diverse environments				PF00056; PF02866	PF00056 lactate/malate dehydrogenase, NAD binding domain; PF02866 lactate/malate dehydrogenase, alpha/beta C-terminal domain	PF00056 lactate/malate dehydrogenase, NAD binding domain	C	COG0039	Malate/lactate dehydrogenase
A0A0E0VMG9	304	K	1.97943	0.000468382	Up	L-lactate dehydrogenase OS=Staphylococcus aureus subsp. aureus 71193 OX=1155084 GN=ldh PE=3 SV=1	ldh	_FAHSAK[malon(K)]TLK_	0.999912	313.357	337.619	325.977	365.027	387.977	374.98	0.668076	0.799671	0.74389	1.40607	1.3963	1.5754	Cytoplasmic	K00016	LDH, ldh; L-lactate dehydrogenase [EC:1.1.1.27]	map00010 Glycolysis / Gluconeogenesis; map00270 Cysteine and methionine metabolism; map00620 Pyruvate metabolism; map00640 Propanoate metabolism; map01100 Metabolic pathways; map01110 Biosynthesis of secondary metabolites; map01120 Microbial metabolism in diverse environments				PF00056; PF02866	PF00056 lactate/malate dehydrogenase, NAD binding domain; PF02866 lactate/malate dehydrogenase, alpha/beta C-terminal domain	PF02866 lactate/malate dehydrogenase, alpha/beta C-terminal domain	C	COG0039	Malate/lactate dehydrogenase
A0A0E0VMH2	5	K	0.536159	0.0286512	Down	SsrA-binding protein OS=Staphylococcus aureus subsp. aureus 71193 OX=1155084 GN=smpB PE=3 SV=1	smpB	_K[malon(K)]SPGTLAENR_	1	49.0145	52.0021	42.1186	36.502	33.72	32.5151	1.11786	1.9004	1.16538	0.70133	0.715858	0.825906	Unknown	K03664	smpB; SsrA-binding protein		GO:0006464 cellular protein modification process; GO:0006807 nitrogen compound metabolic process; GO:0008152 metabolic process; GO:0009987 cellular process; GO:0019538 protein metabolic process; GO:0036211 protein modification process; GO:0043170 macromolecule metabolic process; GO:0043412 macromolecule modification; GO:0044237 cellular metabolic process; GO:0044238 primary metabolic process; GO:…						O	COG0691	tmRNA-binding protein
A0A0E0VMJ6	230	K	4.00206	0.0145267	Up	NAD kinase OS=Staphylococcus aureus subsp. aureus 71193 OX=1155084 GN=nadK PE=3 SV=1	nadK	_HK[malon(K)]NVNSIQYR_	1	1		1.11259	11.523	6.95195	6.88372	0.307171		0.283032	1.69582	0.926031	0.921199	Cytoplasmic	K00858	ppnK, NADK; NAD+ kinase [EC:2.7.1.23]	map00760 Nicotinate and nicotinamide metabolism; map01100 Metabolic pathways; map01240 Biosynthesis of cofactors	GO:0006139 nucleobase-containing compound metabolic process; GO:0006725 cellular aromatic compound metabolic process; GO:0006739 NADP metabolic process; GO:0006741 NADP biosynthetic process; GO:0006753 nucleoside phosphate metabolic process; GO:0006766 vitamin metabolic process; GO:0006767 water-soluble vitamin metabolic process; GO:0006769 nicotinamide metabolic process; GO:0006793 phosphorus me…		GO:0000166 nucleotide binding; GO:0003824 catalytic activity; GO:0003951 NAD+ kinase activity; GO:0005488 binding; GO:0005524 ATP binding; GO:0008976 polyphosphate kinase activity; GO:0016301 kinase activity; GO:0016740 transferase activity; GO:0016772 transferase activity, transferring phosphorus-containing groups; GO:0016773 phosphotransferase activity, alcohol group as acceptor; GO:0016776 pho…	PF01513; PF20143	PF01513 ATP-NAD kinase N-terminal domain; PF20143 ATP-NAD kinase C-terminal domain	PF20143 ATP-NAD kinase C-terminal domain	H	COG0061	NAD kinase
A0A0E0VMK9	140	K	1.66899	0.00603682	Up	3-oxoadipate enol-lactonase OS=Staphylococcus aureus subsp. aureus 71193 OX=1155084 GN=ST398NM01_0693 PE=3 SV=1	ST398NM01_0693	_K[malon(K)]YAHIIR_	1	11.0816	11.4775	11.3812	21.0351	23.6943	22.9021	0.688974	0.752439	0.776618	1.11515	1.12669	1.46003	Unknown							PF00561	PF00561 alpha/beta hydrolase fold	PF00561 alpha/beta hydrolase fold	I	COG2267	Lysophospholipase, alpha-beta hydrolase superfamily
A0A0E0VMK9	155	K	2.13841	0.00710161	Up	3-oxoadipate enol-lactonase OS=Staphylococcus aureus subsp. aureus 71193 OX=1155084 GN=ST398NM01_0693 PE=3 SV=1	ST398NM01_0693	_NWDPEKQDK[malon(K)]_	0.986504	24.2667	20.7866	26.0634	57.6641		56.0302	0.690994	0.624124	0.814546	1.4001		1.63596	Unknown							PF00561	PF00561 alpha/beta hydrolase fold		I	COG2267	Lysophospholipase, alpha-beta hydrolase superfamily
A0A0E0VMK9	191	K	2.59436	0.0102186	Up	3-oxoadipate enol-lactonase OS=Staphylococcus aureus subsp. aureus 71193 OX=1155084 GN=ST398NM01_0693 PE=3 SV=1	ST398NM01_0693	_EEIQAVK[malon(K)]EVFK_	0.814961	10.3963	13.2322	18.8718	44.5525	44.4065	43.8404	0.374518	0.502629	0.746149	1.36853	1.22349	1.61939	Unknown							PF00561	PF00561 alpha/beta hydrolase fold		I	COG2267	Lysophospholipase, alpha-beta hydrolase superfamily
A0A0E0VMK9	266	K	1.84148	0.0040366	Up	3-oxoadipate enol-lactonase OS=Staphylococcus aureus subsp. aureus 71193 OX=1155084 GN=ST398NM01_0693 PE=3 SV=1	ST398NM01_0693	_FVEDTAAFINK[malon(K)]HHDEK_	0.999827	71.7576	68.2872	86.0181	174.84	173.221	153.134	0.623092	0.625241	0.819777	1.29454	1.15039	1.36346	Unknown							PF00561	PF00561 alpha/beta hydrolase fold		I	COG2267	Lysophospholipase, alpha-beta hydrolase superfamily
A0A0E0VMP9	18	K	2.17795	0.000846567	Up	Manganese transport system ATP-binding protein OS=Staphylococcus aureus subsp. aureus 71193 OX=1155084 GN=ST398NM01_0712 PE=4 SV=1	ST398NM01_0712	_HVLK[malon(K)]NISLSIPVR_	1	10.6741	13.5253	11.9736	87.1484	97.1484	102.611	0.449189	0.571709	0.538529	1.03391	1.14388	1.21855	Unknown	K19973	mntA; manganese transport system ATP-binding protein [EC:7.2.2.5]	map02010 ABC transporters				PF00005	PF00005 ABC transporter	PF00005 ABC transporter	P	COG1121	ABC-type Mn2+/Zn2+ transport system, ATPase component
A0A0E0VMR3	126	K	2.73598	0.000216139	Up	3-oxoacyl-[acyl-carrier-protein] synthase 2 OS=Staphylococcus aureus subsp. aureus 71193 OX=1155084 GN=ST398NM01_0980 PE=3 SV=1	ST398NM01_0980	_QLMDK[malon(K)]GPR_	1	90.9573	116.437	96.9841	191.919	196.941	212.301	0.519381	0.660029	0.556796	1.48583	1.59102	1.67337	Unknown	K09458	fabF, OXSM, CEM1; 3-oxoacyl-[acyl-carrier-protein] synthase II [EC:2.3.1.179]	map00061 Fatty acid biosynthesis; map00780 Biotin metabolism; map01100 Metabolic pathways; map01212 Fatty acid metabolism; map01240 Biosynthesis of cofactors				PF00109; PF02801	PF00109 Beta-ketoacyl synthase, N-terminal domain; PF02801 Beta-ketoacyl synthase, C-terminal domain	PF00109 Beta-ketoacyl synthase, N-terminal domain	IQ	COG0304	3-oxoacyl-(acyl-carrier-protein) synthase
A0A0E0VMR3	328	K	1.76014	0.000173255	Up	3-oxoacyl-[acyl-carrier-protein] synthase 2 OS=Staphylococcus aureus subsp. aureus 71193 OX=1155084 GN=ST398NM01_0980 PE=3 SV=1	ST398NM01_0980	_NTFGEAAK[malon(K)]HLK_	0.999955	620.779	565.607	607.402	767.978	783.007	729.396	0.787869	0.712616	0.775068	1.32151	1.40596	1.27783	Unknown	K09458	fabF, OXSM, CEM1; 3-oxoacyl-[acyl-carrier-protein] synthase II [EC:2.3.1.179]	map00061 Fatty acid biosynthesis; map00780 Biotin metabolism; map01100 Metabolic pathways; map01212 Fatty acid metabolism; map01240 Biosynthesis of cofactors				PF00109; PF02801	PF00109 Beta-ketoacyl synthase, N-terminal domain; PF02801 Beta-ketoacyl synthase, C-terminal domain	PF02801 Beta-ketoacyl synthase, C-terminal domain	IQ	COG0304	3-oxoacyl-(acyl-carrier-protein) synthase
A0A0E0VMV5	136	K	2.70541	0.00215686	Up	Pyridoxal 5'-phosphate synthase subunit PdxT OS=Staphylococcus aureus subsp. aureus 71193 OX=1155084 GN=pdxT PE=3 SV=1	pdxT	_APHIEK[malon(K)]VGQGVDILC[Carbamidomethyl (C)]K_	0.999998	23.6057	32.6376	21.1309	55.283	65.6066	75.9624	0.521147	0.665228	0.452131	1.24194	1.52622	1.66466	Cytoplasmic	K08681	pdxT, pdx2; pyridoxal 5'-phosphate synthase pdxT subunit [EC:4.3.3.6]	map00750 Vitamin B6 metabolism; map01100 Metabolic pathways; map01240 Biosynthesis of cofactors	GO:0006081 cellular aldehyde metabolic process; GO:0006725 cellular aromatic compound metabolic process; GO:0006766 vitamin metabolic process; GO:0006767 water-soluble vitamin metabolic process; GO:0006793 phosphorus metabolic process; GO:0006796 phosphate-containing compound metabolic process; GO:0006807 nitrogen compound metabolic process; GO:0008152 metabolic process; GO:0008614 pyridoxine met…	GO:0005622 intracellular anatomical structure; GO:0005737 cytoplasm; GO:0005829 cytosol; GO:0032991 protein-containing complex; GO:1902494 catalytic complex; GO:1903600 glutaminase complex;	GO:0005488 binding; GO:0005515 protein binding; GO:0042802 identical protein binding;	PF01174	PF01174 SNO glutamine amidotransferase family	PF01174 SNO glutamine amidotransferase family	H	COG0311	Pyridoxal 5'-phosphate synthase subunit PdxT (glutamine amidotransferase)
A0A0E0VMV5	146	K	1.57807	0.0121209	Up	Pyridoxal 5'-phosphate synthase subunit PdxT OS=Staphylococcus aureus subsp. aureus 71193 OX=1155084 GN=pdxT PE=3 SV=1	pdxT	_VGQGVDILC[Carbamidomethyl (C)]K[malon(K)]VNEK_	0.969642	53.1139	62.1655	72.8183	86.2194	101.941	91.2782	0.687772	0.743182	0.91386	1.13608	1.39096	1.17324	Cytoplasmic	K08681	pdxT, pdx2; pyridoxal 5'-phosphate synthase pdxT subunit [EC:4.3.3.6]	map00750 Vitamin B6 metabolism; map01100 Metabolic pathways; map01240 Biosynthesis of cofactors	GO:0006081 cellular aldehyde metabolic process; GO:0006725 cellular aromatic compound metabolic process; GO:0006766 vitamin metabolic process; GO:0006767 water-soluble vitamin metabolic process; GO:0006793 phosphorus metabolic process; GO:0006796 phosphate-containing compound metabolic process; GO:0006807 nitrogen compound metabolic process; GO:0008152 metabolic process; GO:0008614 pyridoxine met…	GO:0005622 intracellular anatomical structure; GO:0005737 cytoplasm; GO:0005829 cytosol; GO:0032991 protein-containing complex; GO:1902494 catalytic complex; GO:1903600 glutaminase complex;	GO:0005488 binding; GO:0005515 protein binding; GO:0042802 identical protein binding;	PF01174	PF01174 SNO glutamine amidotransferase family	PF01174 SNO glutamine amidotransferase family	H	COG0311	Pyridoxal 5'-phosphate synthase subunit PdxT (glutamine amidotransferase)
A0A0E0VMV5	150	K	2.64461	0.000186671	Up	Pyridoxal 5'-phosphate synthase subunit PdxT OS=Staphylococcus aureus subsp. aureus 71193 OX=1155084 GN=pdxT PE=3 SV=1	pdxT	_VNEK[malon(K)]IVAVQQGK_	0.999997	32.0298	38.696	38.764	101.299	85.5213	85.9808	0.507239	0.565763	0.594962	1.63241	1.42712	1.35159	Cytoplasmic	K08681	pdxT, pdx2; pyridoxal 5'-phosphate synthase pdxT subunit [EC:4.3.3.6]	map00750 Vitamin B6 metabolism; map01100 Metabolic pathways; map01240 Biosynthesis of cofactors	GO:0006081 cellular aldehyde metabolic process; GO:0006725 cellular aromatic compound metabolic process; GO:0006766 vitamin metabolic process; GO:0006767 water-soluble vitamin metabolic process; GO:0006793 phosphorus metabolic process; GO:0006796 phosphate-containing compound metabolic process; GO:0006807 nitrogen compound metabolic process; GO:0008152 metabolic process; GO:0008614 pyridoxine met…	GO:0005622 intracellular anatomical structure; GO:0005737 cytoplasm; GO:0005829 cytosol; GO:0032991 protein-containing complex; GO:1902494 catalytic complex; GO:1903600 glutaminase complex;	GO:0005488 binding; GO:0005515 protein binding; GO:0042802 identical protein binding;	PF01174	PF01174 SNO glutamine amidotransferase family	PF01174 SNO glutamine amidotransferase family	H	COG0311	Pyridoxal 5'-phosphate synthase subunit PdxT (glutamine amidotransferase)
A0A0E0VMV6	137	K	1.58845	0.0176047	Up	Dihydrolipoamide acetyltransferase component of pyruvate dehydrogenase complex OS=Staphylococcus aureus subsp. aureus 71193 OX=1155084 GN=ST398NM01_1092 PE=3 SV=1	ST398NM01_1092	_EK[malon(K)]GVNIK_	0.999874	239.917	198.066	261.37	452.484	501.987	513.276	0.816019	0.582717	0.857831	1.17662	1.23093	1.17688	Unknown	K00627	DLAT, aceF, pdhC; pyruvate dehydrogenase E2 component (dihydrolipoamide acetyltransferase) [EC:2.3.1.12]	map00010 Glycolysis / Gluconeogenesis; map00020 Citrate cycle (TCA cycle); map00620 Pyruvate metabolism; map01100 Metabolic pathways; map01110 Biosynthesis of secondary metabolites; map01120 Microbial metabolism in diverse environments; map01200 Carbon metabolism				PF00364	PF00364 Biotin-requiring enzyme		C	COG0508	Pyruvate/2-oxoglutarate dehydrogenase complex, dihydrolipoamide acyltransferase (E2) component
A0A0E0VMV6	142	K	1.5947	0.00958346	Up	Dihydrolipoamide acetyltransferase component of pyruvate dehydrogenase complex OS=Staphylococcus aureus subsp. aureus 71193 OX=1155084 GN=ST398NM01_1092 PE=3 SV=1	ST398NM01_1092	_GVNIK[malon(K)]AVSGSGK_	1	305.421	255.129	299.589	586.306	582.988	639.989	0.843334	0.609354	0.798239	1.23771	1.16055	1.19129	Unknown	K00627	DLAT, aceF, pdhC; pyruvate dehydrogenase E2 component (dihydrolipoamide acetyltransferase) [EC:2.3.1.12]	map00010 Glycolysis / Gluconeogenesis; map00020 Citrate cycle (TCA cycle); map00620 Pyruvate metabolism; map01100 Metabolic pathways; map01110 Biosynthesis of secondary metabolites; map01120 Microbial metabolism in diverse environments; map01200 Carbon metabolism				PF00364	PF00364 Biotin-requiring enzyme		C	COG0508	Pyruvate/2-oxoglutarate dehydrogenase complex, dihydrolipoamide acyltransferase (E2) component
A0A0E0VMV6	214	K	1.69794	0.0161381	Up	Dihydrolipoamide acetyltransferase component of pyruvate dehydrogenase complex OS=Staphylococcus aureus subsp. aureus 71193 OX=1155084 GN=ST398NM01_1092 PE=3 SV=1	ST398NM01_1092	_AIAK[malon(K)]AMVNSK_	1	489.731	389.79	504.179	998.59	1111.07	987.349	0.805616	0.554641	0.800317	1.2559	1.3177	1.09493	Unknown	K00627	DLAT, aceF, pdhC; pyruvate dehydrogenase E2 component (dihydrolipoamide acetyltransferase) [EC:2.3.1.12]	map00010 Glycolysis / Gluconeogenesis; map00020 Citrate cycle (TCA cycle); map00620 Pyruvate metabolism; map01100 Metabolic pathways; map01110 Biosynthesis of secondary metabolites; map01120 Microbial metabolism in diverse environments; map01200 Carbon metabolism				PF00364	PF00364 Biotin-requiring enzyme		C	COG0508	Pyruvate/2-oxoglutarate dehydrogenase complex, dihydrolipoamide acyltransferase (E2) component
A0A0E0VMV6	245	K	1.56142	0.00254755	Up	Dihydrolipoamide acetyltransferase component of pyruvate dehydrogenase complex OS=Staphylococcus aureus subsp. aureus 71193 OX=1155084 GN=ST398NM01_1092 PE=3 SV=1	ST398NM01_1092	_FK[malon(K)]EIAAEQGTK_	1	2308.86	2210.14	2289.83	4460.08	4860.09	4637.83	0.819492	0.678543	0.784254	1.21028	1.24364	1.1097	Unknown	K00627	DLAT, aceF, pdhC; pyruvate dehydrogenase E2 component (dihydrolipoamide acetyltransferase) [EC:2.3.1.12]	map00010 Glycolysis / Gluconeogenesis; map00020 Citrate cycle (TCA cycle); map00620 Pyruvate metabolism; map01100 Metabolic pathways; map01110 Biosynthesis of secondary metabolites; map01120 Microbial metabolism in diverse environments; map01200 Carbon metabolism				PF00364	PF00364 Biotin-requiring enzyme		C	COG0508	Pyruvate/2-oxoglutarate dehydrogenase complex, dihydrolipoamide acyltransferase (E2) component
A0A0E0VMV6	310	K	0.492856	0.0159179	Down	Dihydrolipoamide acetyltransferase component of pyruvate dehydrogenase complex OS=Staphylococcus aureus subsp. aureus 71193 OX=1155084 GN=ST398NM01_1092 PE=3 SV=1	ST398NM01_1092	_GLLVPVVK[malon(K)]HADR_	1	118.024	155.727	197.974	108.334	83.1269	112.672	1.12126	1.2797	1.81489	0.786859	0.569351	0.721597	Unknown	K00627	DLAT, aceF, pdhC; pyruvate dehydrogenase E2 component (dihydrolipoamide acetyltransferase) [EC:2.3.1.12]	map00010 Glycolysis / Gluconeogenesis; map00020 Citrate cycle (TCA cycle); map00620 Pyruvate metabolism; map01100 Metabolic pathways; map01110 Biosynthesis of secondary metabolites; map01120 Microbial metabolism in diverse environments; map01200 Carbon metabolism				PF00364	PF00364 Biotin-requiring enzyme		C	COG0508	Pyruvate/2-oxoglutarate dehydrogenase complex, dihydrolipoamide acyltransferase (E2) component
A0A0E0VMV7	129	K	2.44204	0.00303466	Up	Inosine-5'-monophosphate dehydrogenase OS=Staphylococcus aureus subsp. aureus 71193 OX=1155084 GN=guaB PE=3 SV=1	guaB	_ISGVPIVDNK[malon(K)]EDR_	1	79.3359	102.688	103.556	164.363	140.567	198.943	0.513961	0.678658	0.678162	1.49277	1.26548	1.81027	Cytoplasmic	K00088	IMPDH, guaB; IMP dehydrogenase [EC:1.1.1.205]	map00230 Purine metabolism; map00983 Drug metabolism - other enzymes; map01100 Metabolic pathways; map01110 Biosynthesis of secondary metabolites	GO:0006139 nucleobase-containing compound metabolic process; GO:0006163 purine nucleotide metabolic process; GO:0006164 purine nucleotide biosynthetic process; GO:0006183 GTP biosynthetic process; GO:0006725 cellular aromatic compound metabolic process; GO:0006753 nucleoside phosphate metabolic process; GO:0006793 phosphorus metabolic process; GO:0006796 phosphate-containing compound metabolic pr…	GO:0005622 intracellular anatomical structure; GO:0005737 cytoplasm;	GO:0003824 catalytic activity; GO:0003938 IMP dehydrogenase activity; GO:0016491 oxidoreductase activity; GO:0016614 oxidoreductase activity, acting on CH-OH group of donors; GO:0016616 oxidoreductase activity, acting on the CH-OH group of donors, NAD or NADP as acceptor;	PF00478; PF00571	PF00478 IMP dehydrogenase / GMP reductase domain; PF00571 CBS domain	PF00478 IMP dehydrogenase / GMP reductase domain; PF00571 CBS domain	T	COG0517	CBS domain
A0A0E0VMV7	190	K	1.94892	0.000226741	Up	Inosine-5'-monophosphate dehydrogenase OS=Staphylococcus aureus subsp. aureus 71193 OX=1155084 GN=guaB PE=3 SV=1	guaB	_LPLVK[malon(K)]DGR_	1	659.245	671.921	629.445	838.047	997.499	925.346	0.714092	0.7425	0.689229	1.27263	1.50152	1.40787	Cytoplasmic	K00088	IMPDH, guaB; IMP dehydrogenase [EC:1.1.1.205]	map00230 Purine metabolism; map00983 Drug metabolism - other enzymes; map01100 Metabolic pathways; map01110 Biosynthesis of secondary metabolites	GO:0006139 nucleobase-containing compound metabolic process; GO:0006163 purine nucleotide metabolic process; GO:0006164 purine nucleotide biosynthetic process; GO:0006183 GTP biosynthetic process; GO:0006725 cellular aromatic compound metabolic process; GO:0006753 nucleoside phosphate metabolic process; GO:0006793 phosphorus metabolic process; GO:0006796 phosphate-containing compound metabolic pr…	GO:0005622 intracellular anatomical structure; GO:0005737 cytoplasm;	GO:0003824 catalytic activity; GO:0003938 IMP dehydrogenase activity; GO:0016491 oxidoreductase activity; GO:0016614 oxidoreductase activity, acting on CH-OH group of donors; GO:0016616 oxidoreductase activity, acting on the CH-OH group of donors, NAD or NADP as acceptor;	PF00478; PF00571	PF00478 IMP dehydrogenase / GMP reductase domain; PF00571 CBS domain	PF00478 IMP dehydrogenase / GMP reductase domain; PF00571 CBS domain	T	COG0517	CBS domain
A0A0E0VMV7	264	K	2.61115	0.000669937	Up	Inosine-5'-monophosphate dehydrogenase OS=Staphylococcus aureus subsp. aureus 71193 OX=1155084 GN=guaB PE=3 SV=1	guaB	_GVIDQVK[malon(K)]HIK_	0.999901	222.268	255.979	184.647	435.236	396.969	418.489	0.59404	0.697935	0.49886	1.63077	1.47437	1.571	Cytoplasmic	K00088	IMPDH, guaB; IMP dehydrogenase [EC:1.1.1.205]	map00230 Purine metabolism; map00983 Drug metabolism - other enzymes; map01100 Metabolic pathways; map01110 Biosynthesis of secondary metabolites	GO:0006139 nucleobase-containing compound metabolic process; GO:0006163 purine nucleotide metabolic process; GO:0006164 purine nucleotide biosynthetic process; GO:0006183 GTP biosynthetic process; GO:0006725 cellular aromatic compound metabolic process; GO:0006753 nucleoside phosphate metabolic process; GO:0006793 phosphorus metabolic process; GO:0006796 phosphate-containing compound metabolic pr…	GO:0005622 intracellular anatomical structure; GO:0005737 cytoplasm;	GO:0003824 catalytic activity; GO:0003938 IMP dehydrogenase activity; GO:0016491 oxidoreductase activity; GO:0016614 oxidoreductase activity, acting on CH-OH group of donors; GO:0016616 oxidoreductase activity, acting on the CH-OH group of donors, NAD or NADP as acceptor;	PF00478; PF00571	PF00478 IMP dehydrogenase / GMP reductase domain; PF00571 CBS domain	PF00478 IMP dehydrogenase / GMP reductase domain	T	COG0517	CBS domain
A0A0E0VMV7	398	K	1.70714	0.010282	Up	Inosine-5'-monophosphate dehydrogenase OS=Staphylococcus aureus subsp. aureus 71193 OX=1155084 GN=guaB PE=3 SV=1	guaB	_GMGSLGAMEK[malon(K)]GSNDR_	1	106.898	76.2135	74.9749	97.8087	115.29	104.847	0.949096	0.690309	0.672906	1.21743	1.42247	1.30752	Cytoplasmic	K00088	IMPDH, guaB; IMP dehydrogenase [EC:1.1.1.205]	map00230 Purine metabolism; map00983 Drug metabolism - other enzymes; map01100 Metabolic pathways; map01110 Biosynthesis of secondary metabolites	GO:0006139 nucleobase-containing compound metabolic process; GO:0006163 purine nucleotide metabolic process; GO:0006164 purine nucleotide biosynthetic process; GO:0006183 GTP biosynthetic process; GO:0006725 cellular aromatic compound metabolic process; GO:0006753 nucleoside phosphate metabolic process; GO:0006793 phosphorus metabolic process; GO:0006796 phosphate-containing compound metabolic pr…	GO:0005622 intracellular anatomical structure; GO:0005737 cytoplasm;	GO:0003824 catalytic activity; GO:0003938 IMP dehydrogenase activity; GO:0016491 oxidoreductase activity; GO:0016614 oxidoreductase activity, acting on CH-OH group of donors; GO:0016616 oxidoreductase activity, acting on the CH-OH group of donors, NAD or NADP as acceptor;	PF00478; PF00571	PF00478 IMP dehydrogenase / GMP reductase domain; PF00571 CBS domain	PF00478 IMP dehydrogenase / GMP reductase domain	T	COG0517	CBS domain
A0A0E0VMV7	409	K	1.78393	0.0017296	Up	Inosine-5'-monophosphate dehydrogenase OS=Staphylococcus aureus subsp. aureus 71193 OX=1155084 GN=guaB PE=3 SV=1	guaB	_YFQEDK[malon(K)]APK_	0.998788	727.122	628.092		854.457	857.609	904.613	0.780218	0.687548		1.28537	1.27882	1.3634	Cytoplasmic	K00088	IMPDH, guaB; IMP dehydrogenase [EC:1.1.1.205]	map00230 Purine metabolism; map00983 Drug metabolism - other enzymes; map01100 Metabolic pathways; map01110 Biosynthesis of secondary metabolites	GO:0006139 nucleobase-containing compound metabolic process; GO:0006163 purine nucleotide metabolic process; GO:0006164 purine nucleotide biosynthetic process; GO:0006183 GTP biosynthetic process; GO:0006725 cellular aromatic compound metabolic process; GO:0006753 nucleoside phosphate metabolic process; GO:0006793 phosphorus metabolic process; GO:0006796 phosphate-containing compound metabolic pr…	GO:0005622 intracellular anatomical structure; GO:0005737 cytoplasm;	GO:0003824 catalytic activity; GO:0003938 IMP dehydrogenase activity; GO:0016491 oxidoreductase activity; GO:0016614 oxidoreductase activity, acting on CH-OH group of donors; GO:0016616 oxidoreductase activity, acting on the CH-OH group of donors, NAD or NADP as acceptor;	PF00478; PF00571	PF00478 IMP dehydrogenase / GMP reductase domain; PF00571 CBS domain	PF00478 IMP dehydrogenase / GMP reductase domain	T	COG0517	CBS domain
A0A0E0VMW9	144	K	0.599293	0.00703695	Down	DM13 domain-containing protein OS=Staphylococcus aureus subsp. aureus 71193 OX=1155084 GN=ST398NM01_0785 PE=4 SV=1	ST398NM01_0785	_AHVIFGGAK[malon(K)]LK_	0.910044	83.5745	92.1813	92.9802	71.3152		75.8224	1.15905	1.35403	1.32857	0.72165		0.813201	Unknown							PF10517	PF10517 Electron transfer DM13	PF10517 Electron transfer DM13
A0A0E0VN14	88	K	5.39316	0.00388512	Up	YigZ family protein OS=Staphylococcus aureus subsp. aureus 71193 OX=1155084 GN=ST398NM01_0824 PE=3 SV=1	ST398NM01_0824	_K[malon(K)]LDVHNAC[Carbamidomethyl (C)]VVVTR_	1	1.81103	3.60949	4.64104	18.8288	20.7423	25.3496	0.160392	0.308792	0.415435	1.49043	1.43255	1.84791	Unknown							PF09186	PF09186 Domain of unknown function (DUF1949)		R	COG1739	Putative translation regulator, IMPACT (imprinted ancient) protein family
A0A0E0VN21	3	K	2.398	0.00568903	Up	KtrA OS=Staphylococcus aureus subsp. aureus 71193 OX=1155084 GN=ST398NM01_1085 PE=4 SV=1	ST398NM01_1085	_GK[malon(K)]EYVVIGLGR_	1	28.2934	24.9764	21.3653	56.1903	45.3792	51.5301	0.716845	0.653963	0.471874	1.73134	1.21579	1.47163	Unknown	K03499	trkA, ktrA, ktrC; trk/ktr system potassium uptake protein					PF02254; PF02080	PF02254 TrkA-N domain; PF02080 TrkA-C domain		PT	COG0569	Trk/Ktr K+ transport system regulatory component TrkA/KtrA/KtrC, RCK domain
A0A0E0VN34	112	K	1.71701	0.00799313	Up	Uncharacterized N-acetyltransferase ST398NM01_1173 OS=Staphylococcus aureus subsp. aureus 71193 OX=1155084 GN=ST398NM01_1173 PE=3 SV=1	ST398NM01_1173	_SFNMPIK[malon(K)]AIGR_	1	170.075	121.544	127.965	784.231	808.853	799.417	0.785361	0.552901	0.599061	1.04739	1.18546	1.09355	Unknown										KR	COG0454	N-acetyltransferase, GNAT superfamily (includes histone acetyltransferase HPA2)
A0A0E0VN55	164	K	2.76364	0.000314832	Up	Nucleoside permease OS=Staphylococcus aureus subsp. aureus 71193 OX=1155084 GN=ST398NM01_0596 PE=3 SV=1	ST398NM01_0596	_QLPYIPK[malon(K)]QR_	1	209.527	259.91	269.271	704.44	770.951	725.269	0.439872	0.560145	0.568157	1.47325	1.49849	1.36214	Unknown	K11535	nupC; nucleoside transport protein		GO:0006810 transport; GO:0006811 ion transport; GO:0006812 cation transport; GO:0015858 nucleoside transport; GO:0015861 cytidine transport; GO:0015862 uridine transport; GO:0015864 pyrimidine nucleoside transport; GO:0015931 nucleobase-containing compound transport; GO:0034220 ion transmembrane transport; GO:0051179 localization; GO:0051234 establishment of localization; GO:0055085 transmembrane…	GO:0005886 plasma membrane; GO:0005887 integral component of plasma membrane; GO:0016020 membrane; GO:0016021 integral component of membrane; GO:0031224 intrinsic component of membrane; GO:0031226 intrinsic component of plasma membrane; GO:0071944 cell periphery;	GO:0005215 transporter activity; GO:0005337 nucleoside transmembrane transporter activity; GO:0008324 cation transmembrane transporter activity; GO:0015075 ion transmembrane transporter activity; GO:0015078 proton transmembrane transporter activity; GO:0015212 cytidine transmembrane transporter activity; GO:0015213 uridine transmembrane transporter activity; GO:0015214 pyrimidine nucleoside trans…				F	COG1972	Nucleoside permease NupC
A0A0E0VN75	6	K	0.477268	0.00129607	Down	CsbD domain-containing protein OS=Staphylococcus aureus subsp. aureus 71193 OX=1155084 GN=ST398NM01_0895 PE=3 SV=1	ST398NM01_0895	_ADESK[malon(K)]FEQAK_	1	26059.3	24436.9	23188.4	8256.22	8778.27	8826.99	1.23708	1.2928	1.35126	0.523988	0.713881	0.614477	Unknown							PF05532	PF05532 CsbD-like	PF05532 CsbD-like	S	COG3237	Uncharacterized conserved protein YjbJ, UPF0337 family
A0A0E0VN75	11	K	0.0907025	6.62795e-05	Down	CsbD domain-containing protein OS=Staphylococcus aureus subsp. aureus 71193 OX=1155084 GN=ST398NM01_0895 PE=3 SV=1	ST398NM01_0895	_FEQAK[malon(K)]GNVK_	1	721.285	623.467	678.042	42.9615	35.1329	58.8606	1.5782	1.52027	1.82114	0.125673	0.13169	0.188859	Unknown							PF05532	PF05532 CsbD-like	PF05532 CsbD-like	S	COG3237	Uncharacterized conserved protein YjbJ, UPF0337 family
A0A0E0VN75	15	K	0.0940104	1.11083e-05	Down	CsbD domain-containing protein OS=Staphylococcus aureus subsp. aureus 71193 OX=1155084 GN=ST398NM01_0895 PE=3 SV=1	ST398NM01_0895	_GNVK[malon(K)]ETVGNVTDNK_	1	17983.8	16814.8	16809.1	1214.58	1215.84	1149.36	1.53993	1.60458	1.76683	0.139044	0.178351	0.144322	Unknown							PF05532	PF05532 CsbD-like	PF05532 CsbD-like	S	COG3237	Uncharacterized conserved protein YjbJ, UPF0337 family
A0A0E0VN75	32	K	1.51007	0.0371008	Up	CsbD domain-containing protein OS=Staphylococcus aureus subsp. aureus 71193 OX=1155084 GN=ST398NM01_0895 PE=3 SV=1	ST398NM01_0895	_NLENEGK[malon(K)]EDK_	1	4296.93	3693.71	3722.08	3913.95	4711.9	4295.91	0.82428	0.789641	0.876463	1.00378	1.54844	1.20845	Unknown							PF05532	PF05532 CsbD-like	PF05532 CsbD-like	S	COG3237	Uncharacterized conserved protein YjbJ, UPF0337 family
A0A0E0VN75	41	K	0.124733	4.27891e-05	Down	CsbD domain-containing protein OS=Staphylococcus aureus subsp. aureus 71193 OX=1155084 GN=ST398NM01_0895 PE=3 SV=1	ST398NM01_0895	_AK[malon(K)]EFVENAK_	1	21303.5	20519.8	20880	1811.54	1954.11	2002.98	1.47027	1.57823	1.76892	0.167147	0.231035	0.202713	Unknown							PF05532	PF05532 CsbD-like	PF05532 CsbD-like	S	COG3237	Uncharacterized conserved protein YjbJ, UPF0337 family
A0A0E0VN75	48	K	0.105355	0.0302823	Down	CsbD domain-containing protein OS=Staphylococcus aureus subsp. aureus 71193 OX=1155084 GN=ST398NM01_0895 PE=3 SV=1	ST398NM01_0895	_EFVENAK[malon(K)]EK_	0.999985	780.531	779.239		54.3292	59.0104		1.46972	1.63518		0.136767	0.190351		Unknown							PF05532	PF05532 CsbD-like	PF05532 CsbD-like	S	COG3237	Uncharacterized conserved protein YjbJ, UPF0337 family
A0A0E0VN75	50	K	0.150053	7.4245e-05	Down	CsbD domain-containing protein OS=Staphylococcus aureus subsp. aureus 71193 OX=1155084 GN=ST398NM01_0895 PE=3 SV=1	ST398NM01_0895	_EK[malon(K)]ATDFIDK_	1	48119.9	48622.3	49127	5156.81	5549.07	5455.43	1.40342	1.58034	1.75879	0.201071	0.277246	0.233319	Unknown							PF05532	PF05532 CsbD-like	PF05532 CsbD-like	S	COG3237	Uncharacterized conserved protein YjbJ, UPF0337 family
A0A0E0VNA4	85	K	2.19226	0.00257492	Up	NADH dehydrogenase family OS=Staphylococcus aureus subsp. aureus 71193 OX=1155084 GN=ST398NM01_0924 PE=4 SV=1	ST398NM01_0924	_VNFVQAEVTK[malon(K)]IDR_	1	125.412	103.74	129.701	333.424	246.92	318.92	0.635505	0.527295	0.671097	1.50055	1.11247	1.40735	Unknown	K03885	ndh; NADH:quinone reductase (non-electrogenic) [EC:1.6.5.9]	map00190 Oxidative phosphorylation; map01100 Metabolic pathways	GO:0006091 generation of precursor metabolites and energy; GO:0008152 metabolic process; GO:0009060 aerobic respiration; GO:0009987 cellular process; GO:0015980 energy derivation by oxidation of organic compounds; GO:0019646 aerobic electron transport chain; GO:0022900 electron transport chain; GO:0022904 respiratory electron transport chain; GO:0044237 cellular metabolic process; GO:0045333 cell…		GO:0003824 catalytic activity; GO:0003955 NAD(P)H dehydrogenase (quinone) activity; GO:0016491 oxidoreductase activity; GO:0016651 oxidoreductase activity, acting on NAD(P)H; GO:0016655 oxidoreductase activity, acting on NAD(P)H, quinone or similar compound as acceptor;	PF07992	PF07992 Pyridine nucleotide-disulphide oxidoreductase	PF07992 Pyridine nucleotide-disulphide oxidoreductase	C	COG1252	NADH dehydrogenase, FAD-containing subunit
A0A0E0VNA4	154	K	3.12956	0.00154558	Up	NADH dehydrogenase family OS=Staphylococcus aureus subsp. aureus 71193 OX=1155084 GN=ST398NM01_0924 PE=4 SV=1	ST398NM01_0924	_FANYAASKEK[malon(K)]_	0.997912	85.2497	88.6856			297.763	322.041	0.456482	0.476335			1.41761	1.5017	Unknown	K03885	ndh; NADH:quinone reductase (non-electrogenic) [EC:1.6.5.9]	map00190 Oxidative phosphorylation; map01100 Metabolic pathways	GO:0006091 generation of precursor metabolites and energy; GO:0008152 metabolic process; GO:0009060 aerobic respiration; GO:0009987 cellular process; GO:0015980 energy derivation by oxidation of organic compounds; GO:0019646 aerobic electron transport chain; GO:0022900 electron transport chain; GO:0022904 respiratory electron transport chain; GO:0044237 cellular metabolic process; GO:0045333 cell…		GO:0003824 catalytic activity; GO:0003955 NAD(P)H dehydrogenase (quinone) activity; GO:0016491 oxidoreductase activity; GO:0016651 oxidoreductase activity, acting on NAD(P)H; GO:0016655 oxidoreductase activity, acting on NAD(P)H, quinone or similar compound as acceptor;	PF07992	PF07992 Pyridine nucleotide-disulphide oxidoreductase	PF07992 Pyridine nucleotide-disulphide oxidoreductase	C	COG1252	NADH dehydrogenase, FAD-containing subunit
A0A0E0VNA4	187	K	1.77962	0.0231083	Up	NADH dehydrogenase family OS=Staphylococcus aureus subsp. aureus 71193 OX=1155084 GN=ST398NM01_0924 PE=4 SV=1	ST398NM01_0924	_IPELC[Carbamidomethyl (C)]SK[malon(K)]YGVDQNK_	0.999999	64.8725	39.6902	58.3172	96.0765	121.598	113.485	0.837141	0.513747	0.768421	1.10111	1.39514	1.27532	Unknown	K03885	ndh; NADH:quinone reductase (non-electrogenic) [EC:1.6.5.9]	map00190 Oxidative phosphorylation; map01100 Metabolic pathways	GO:0006091 generation of precursor metabolites and energy; GO:0008152 metabolic process; GO:0009060 aerobic respiration; GO:0009987 cellular process; GO:0015980 energy derivation by oxidation of organic compounds; GO:0019646 aerobic electron transport chain; GO:0022900 electron transport chain; GO:0022904 respiratory electron transport chain; GO:0044237 cellular metabolic process; GO:0045333 cell…		GO:0003824 catalytic activity; GO:0003955 NAD(P)H dehydrogenase (quinone) activity; GO:0016491 oxidoreductase activity; GO:0016651 oxidoreductase activity, acting on NAD(P)H; GO:0016655 oxidoreductase activity, acting on NAD(P)H, quinone or similar compound as acceptor;	PF07992	PF07992 Pyridine nucleotide-disulphide oxidoreductase	PF07992 Pyridine nucleotide-disulphide oxidoreductase	C	COG1252	NADH dehydrogenase, FAD-containing subunit
A0A0E0VNA4	241	K	0.172029	0.000259077	Down	NADH dehydrogenase family OS=Staphylococcus aureus subsp. aureus 71193 OX=1155084 GN=ST398NM01_0924 PE=4 SV=1	ST398NM01_0924	_IATPIVAC[Carbamidomethyl (C)]NEK[malon(K)]_	1	121.533	118.216	119.694	27.3366	25.6439	17.5146	1.80213	1.75832	1.81231	0.36001	0.338091	0.22617	Unknown	K03885	ndh; NADH:quinone reductase (non-electrogenic) [EC:1.6.5.9]	map00190 Oxidative phosphorylation; map01100 Metabolic pathways	GO:0006091 generation of precursor metabolites and energy; GO:0008152 metabolic process; GO:0009060 aerobic respiration; GO:0009987 cellular process; GO:0015980 energy derivation by oxidation of organic compounds; GO:0019646 aerobic electron transport chain; GO:0022900 electron transport chain; GO:0022904 respiratory electron transport chain; GO:0044237 cellular metabolic process; GO:0045333 cell…		GO:0003824 catalytic activity; GO:0003955 NAD(P)H dehydrogenase (quinone) activity; GO:0016491 oxidoreductase activity; GO:0016651 oxidoreductase activity, acting on NAD(P)H; GO:0016655 oxidoreductase activity, acting on NAD(P)H, quinone or similar compound as acceptor;	PF07992	PF07992 Pyridine nucleotide-disulphide oxidoreductase	PF07992 Pyridine nucleotide-disulphide oxidoreductase	C	COG1252	NADH dehydrogenase, FAD-containing subunit
A0A0E0VNA4	269	K	2.90893	4.85776e-06	Up	NADH dehydrogenase family OS=Staphylococcus aureus subsp. aureus 71193 OX=1155084 GN=ST398NM01_0924 PE=4 SV=1	ST398NM01_0924	_GSK[malon(K)]LMEESFEGVK_	1	474.78	505.643	467.888	1597.14	1656.75	1555.68	0.483687	0.516708	0.48672	1.44508	1.50066	1.38017	Unknown	K03885	ndh; NADH:quinone reductase (non-electrogenic) [EC:1.6.5.9]	map00190 Oxidative phosphorylation; map01100 Metabolic pathways	GO:0006091 generation of precursor metabolites and energy; GO:0008152 metabolic process; GO:0009060 aerobic respiration; GO:0009987 cellular process; GO:0015980 energy derivation by oxidation of organic compounds; GO:0019646 aerobic electron transport chain; GO:0022900 electron transport chain; GO:0022904 respiratory electron transport chain; GO:0044237 cellular metabolic process; GO:0045333 cell…		GO:0003824 catalytic activity; GO:0003955 NAD(P)H dehydrogenase (quinone) activity; GO:0016491 oxidoreductase activity; GO:0016651 oxidoreductase activity, acting on NAD(P)H; GO:0016655 oxidoreductase activity, acting on NAD(P)H, quinone or similar compound as acceptor;	PF07992	PF07992 Pyridine nucleotide-disulphide oxidoreductase	PF07992 Pyridine nucleotide-disulphide oxidoreductase	C	COG1252	NADH dehydrogenase, FAD-containing subunit
A0A0E0VNA4	279	K	2.53664	0.000189654	Up	NADH dehydrogenase family OS=Staphylococcus aureus subsp. aureus 71193 OX=1155084 GN=ST398NM01_0924 PE=4 SV=1	ST398NM01_0924	_LMEESFEGVK[malon(K)]R_	1	33.8369	42.8203	37.795	112.519	106.449	112.653	0.483598	0.613864	0.55156	1.42822	1.35266	1.4021	Unknown	K03885	ndh; NADH:quinone reductase (non-electrogenic) [EC:1.6.5.9]	map00190 Oxidative phosphorylation; map01100 Metabolic pathways	GO:0006091 generation of precursor metabolites and energy; GO:0008152 metabolic process; GO:0009060 aerobic respiration; GO:0009987 cellular process; GO:0015980 energy derivation by oxidation of organic compounds; GO:0019646 aerobic electron transport chain; GO:0022900 electron transport chain; GO:0022904 respiratory electron transport chain; GO:0044237 cellular metabolic process; GO:0045333 cell…		GO:0003824 catalytic activity; GO:0003955 NAD(P)H dehydrogenase (quinone) activity; GO:0016491 oxidoreductase activity; GO:0016651 oxidoreductase activity, acting on NAD(P)H; GO:0016655 oxidoreductase activity, acting on NAD(P)H, quinone or similar compound as acceptor;	PF07992	PF07992 Pyridine nucleotide-disulphide oxidoreductase	PF07992 Pyridine nucleotide-disulphide oxidoreductase	C	COG1252	NADH dehydrogenase, FAD-containing subunit
A0A0E0VNC2	21	K	2.40148	0.00448491	Up	Cytokinin riboside 5'-monophosphate phosphoribohydrolase OS=Staphylococcus aureus subsp. aureus 71193 OX=1155084 GN=ST398NM01_0758 PE=3 SV=1	ST398NM01_0758	_GHDPSYVQK[malon(K)]AYDLGK_	0.997361	27.8478	33.282	50.3174	114.426	98.6705	104.296	0.43414	0.528464	0.735507	1.41342	1.29466	1.36991	Unknown										F	COG1611	Nucleotide monophosphate nucleosidase PpnN/YdgH, Lonely Guy (LOG) family
A0A0E0VNC8	140	K	4.30433	0.0275916	Up	UDP-N-acetylmuramoylalanine--D-glutamate ligase OS=Staphylococcus aureus subsp. aureus 71193 OX=1155084 GN=murD PE=3 SV=1	murD	_TTVTSLIGDMFKK[malon(K)]_	0.997739		19.8511	18.6215	76.1139	73.1729			0.413105	0.363906	1.67298	1.67153		Cytoplasmic	K01925	murD; UDP-N-acetylmuramoylalanine--D-glutamate ligase [EC:6.3.2.9]	map00470 D-Amino acid metabolism; map00550 Peptidoglycan biosynthesis; map01100 Metabolic pathways				PF08245; PF02875	PF08245 Mur ligase middle domain; PF02875 Mur ligase family, glutamate ligase domain	PF08245 Mur ligase middle domain	M	COG0771	UDP-N-acetylmuramoylalanine-D-glutamate ligase
A0A0E0VNE4	551	K	1.66634	0.0371388	Up	DNA polymerase III PolC-type OS=Staphylococcus aureus subsp. aureus 71193 OX=1155084 GN=polC PE=3 SV=1	polC	_TINTEYGK[malon(K)]HGLNFLAK_	0.99788	113.792	92.5667	76.5114	193.648	213.094	156.319	0.915665	0.704289	0.589491	1.27706	1.41951	0.985125	Unknown	K03763	polC; DNA polymerase III subunit alpha, Gram-positive type [EC:2.7.7.7]	map03030 DNA replication; map03430 Mismatch repair; map03440 Homologous recombination		GO:0005622 intracellular anatomical structure; GO:0005737 cytoplasm;		PF11490; PF07733; PF17657; PF14579	PF11490 DNA polymerase III polC-type N-terminus II; PF07733 Bacterial DNA polymerase III alpha NTPase domain; PF17657 Bacterial DNA polymerase III alpha subunit finger domain; PF14579 Helix-hairpin-helix motif		L	COG2176	DNA polymerase III, alpha subunit (gram-positive type)
A0A0E0VNF5	106	K	1.89317	0.00406772	Up	Rqc2 homolog RqcH OS=Staphylococcus aureus subsp. aureus 71193 OX=1155084 GN=rqcH PE=3 SV=1	rqcH	_SK[malon(K)]DEIGDTIYR_	1	31.5358	27.2168	34.7943	65.9455	82.6034	68.9161	0.730712	0.563231	0.719208	1.16502	1.4464	1.19982	Unknown							PF05670	PF05670 NFACT protein RNA binding domain		JO	COG1293	Ribosome quality control (RQC) protein RqcH, Rqc2/NEMF/Tae2 family, contains fibronectin-(FbpA) and RNA- (NFACT) binding domains
A0A0E0VNF8	111	K	1.54644	0.0215974	Up	RelA_SpoT domain-containing protein OS=Staphylococcus aureus subsp. aureus 71193 OX=1155084 GN=ST398NM01_1001 PE=4 SV=1	ST398NM01_1001	_NTK[malon(K)]ESGYR_	1	43.2924	48.4233	57.6419	134.573	149.883	182.126	0.673134	0.684148	0.840599	0.976213	1.0801	1.34257	Unknown	K07816	E2.7.6.5; GTP pyrophosphokinase [EC:2.7.6.5]	map00230 Purine metabolism; map01100 Metabolic pathways	GO:0006139 nucleobase-containing compound metabolic process; GO:0006163 purine nucleotide metabolic process; GO:0006725 cellular aromatic compound metabolic process; GO:0006753 nucleoside phosphate metabolic process; GO:0006793 phosphorus metabolic process; GO:0006796 phosphate-containing compound metabolic process; GO:0006807 nitrogen compound metabolic process; GO:0006950 response to stress; GO…	GO:0005618 cell wall; GO:0005886 plasma membrane; GO:0016020 membrane; GO:0030312 external encapsulating structure; GO:0071944 cell periphery;	GO:0003824 catalytic activity; GO:0008728 GTP diphosphokinase activity; GO:0008893 guanosine-3',5'-bis(diphosphate) 3'-diphosphatase activity; GO:0016740 transferase activity; GO:0016772 transferase activity, transferring phosphorus-containing groups; GO:0016778 diphosphotransferase activity; GO:0016787 hydrolase activity; GO:0016788 hydrolase activity, acting on ester bonds; GO:0016794 diphospho…				FT	COG2357	ppGpp synthetase catalytic domain (RelA/SpoT-type nucleotidyltranferase)
A0A0E0VNG4	17	K	2.30086	1.08085e-05	Up	Enoyl-[acyl-carrier-protein] reductase [NADPH] OS=Staphylococcus aureus subsp. aureus 71193 OX=1155084 GN=ST398NM01_1006 PE=3 SV=1	ST398NM01_1006	_TYVIMGIANK[malon(K)]R_	1	195.416	207.962	208.139	387.16	396.292	384.75	0.592754	0.657221	0.637374	1.44844	1.44438	1.44971	Unknown	K00208	fabI; enoyl-[acyl-carrier protein] reductase I [EC:1.3.1.9 1.3.1.10]	map00061 Fatty acid biosynthesis; map00333 Prodigiosin biosynthesis; map00780 Biotin metabolism; map01100 Metabolic pathways; map01110 Biosynthesis of secondary metabolites; map01212 Fatty acid metabolism; map01240 Biosynthesis of cofactors	GO:0006082 organic acid metabolic process; GO:0006629 lipid metabolic process; GO:0006631 fatty acid metabolic process; GO:0006633 fatty acid biosynthetic process; GO:0006950 response to stress; GO:0008152 metabolic process; GO:0008610 lipid biosynthetic process; GO:0009058 biosynthetic process; GO:0009266 response to temperature stimulus; GO:0009409 response to cold; GO:0009628 response to abiot…		GO:0000166 nucleotide binding; GO:0003824 catalytic activity; GO:0004312 fatty acid synthase activity; GO:0004318 enoyl-[acyl-carrier-protein] reductase (NADH) activity; GO:0005488 binding; GO:0016491 oxidoreductase activity; GO:0016627 oxidoreductase activity, acting on the CH-CH group of donors; GO:0016628 oxidoreductase activity, acting on the CH-CH group of donors, NAD or NADP as acceptor; GO…	PF13561	PF13561 Enoyl-(Acyl carrier protein) reductase	PF13561 Enoyl-(Acyl carrier protein) reductase	I	COG0623	Enoyl-[acyl-carrier-protein] reductase FabI
A0A0E0VNG4	26	K	3.7549	0.0205641	Up	Enoyl-[acyl-carrier-protein] reductase [NADPH] OS=Staphylococcus aureus subsp. aureus 71193 OX=1155084 GN=ST398NM01_1006 PE=3 SV=1	ST398NM01_1006	_SIAFGVAK[malon(K)]VLDQLGAK_	0.999997	5.29677		6.51487	15.5622	13.0588	25.7548	0.360014		0.447034	1.30459	1.06651	2.17448	Unknown	K00208	fabI; enoyl-[acyl-carrier protein] reductase I [EC:1.3.1.9 1.3.1.10]	map00061 Fatty acid biosynthesis; map00333 Prodigiosin biosynthesis; map00780 Biotin metabolism; map01100 Metabolic pathways; map01110 Biosynthesis of secondary metabolites; map01212 Fatty acid metabolism; map01240 Biosynthesis of cofactors	GO:0006082 organic acid metabolic process; GO:0006629 lipid metabolic process; GO:0006631 fatty acid metabolic process; GO:0006633 fatty acid biosynthetic process; GO:0006950 response to stress; GO:0008152 metabolic process; GO:0008610 lipid biosynthetic process; GO:0009058 biosynthetic process; GO:0009266 response to temperature stimulus; GO:0009409 response to cold; GO:0009628 response to abiot…		GO:0000166 nucleotide binding; GO:0003824 catalytic activity; GO:0004312 fatty acid synthase activity; GO:0004318 enoyl-[acyl-carrier-protein] reductase (NADH) activity; GO:0005488 binding; GO:0016491 oxidoreductase activity; GO:0016627 oxidoreductase activity, acting on the CH-CH group of donors; GO:0016628 oxidoreductase activity, acting on the CH-CH group of donors, NAD or NADP as acceptor; GO…	PF13561	PF13561 Enoyl-(Acyl carrier protein) reductase	PF13561 Enoyl-(Acyl carrier protein) reductase	I	COG0623	Enoyl-[acyl-carrier-protein] reductase FabI
A0A0E0VNG4	199	K	0.457823	0.000784884	Down	Enoyl-[acyl-carrier-protein] reductase [NADPH] OS=Staphylococcus aureus subsp. aureus 71193 OX=1155084 GN=ST398NM01_1006 PE=3 SV=1	ST398NM01_1006	_TLSAK[malon(K)]GVGGFNTILK_	1	1480.21	1357.5	1326.2	598.944	464.774	515.998	1.39124	1.32933	1.25839	0.69432	0.524898	0.602442	Unknown	K00208	fabI; enoyl-[acyl-carrier protein] reductase I [EC:1.3.1.9 1.3.1.10]	map00061 Fatty acid biosynthesis; map00333 Prodigiosin biosynthesis; map00780 Biotin metabolism; map01100 Metabolic pathways; map01110 Biosynthesis of secondary metabolites; map01212 Fatty acid metabolism; map01240 Biosynthesis of cofactors	GO:0006082 organic acid metabolic process; GO:0006629 lipid metabolic process; GO:0006631 fatty acid metabolic process; GO:0006633 fatty acid biosynthetic process; GO:0006950 response to stress; GO:0008152 metabolic process; GO:0008610 lipid biosynthetic process; GO:0009058 biosynthetic process; GO:0009266 response to temperature stimulus; GO:0009409 response to cold; GO:0009628 response to abiot…		GO:0000166 nucleotide binding; GO:0003824 catalytic activity; GO:0004312 fatty acid synthase activity; GO:0004318 enoyl-[acyl-carrier-protein] reductase (NADH) activity; GO:0005488 binding; GO:0016491 oxidoreductase activity; GO:0016627 oxidoreductase activity, acting on the CH-CH group of donors; GO:0016628 oxidoreductase activity, acting on the CH-CH group of donors, NAD or NADP as acceptor; GO…	PF13561	PF13561 Enoyl-(Acyl carrier protein) reductase	PF13561 Enoyl-(Acyl carrier protein) reductase	I	COG0623	Enoyl-[acyl-carrier-protein] reductase FabI
A0A0E0VNH1	114	K	2.15998	0.00296873	Up	DUF1934 family protein OS=Staphylococcus aureus subsp. aureus 71193 OX=1155084 GN=ST398NM01_0687 PE=4 SV=1	ST398NM01_0687	_ILHFVSGDGGK[malon(K)]LK_	0.838015	41.5465	67.1971	58.4285	75.1635	52.6157	53.6782	0.606889	0.790937	0.747262	1.8116	1.47554	1.34621	Unknown							PF09148	PF09148 Domain of unknown function (DUF1934)	PF09148 Domain of unknown function (DUF1934)	S	COG4506	Uncharacterized beta-barrel protein YwiB, DUF1934 family
A0A0E0VNK0	211	K	2.43943	0.0164962	Up	1,4-dihydroxy-2-naphthoyl-CoA synthase OS=Staphylococcus aureus subsp. aureus 71193 OX=1155084 GN=menB PE=3 SV=1	menB	_EIMK[malon(K)]HSPTALR_	1	208.875	152.049	125.699	189.409	299.232	295.732	0.833222	0.589225	0.490469	1.09769	1.79001	1.77872	Cytoplasmic	K01661	menB; naphthoate synthase [EC:4.1.3.36]	map00130 Ubiquinone and other terpenoid-quinone biosynthesis; map01100 Metabolic pathways; map01110 Biosynthesis of secondary metabolites; map01240 Biosynthesis of cofactors				PF00378	PF00378 Enoyl-CoA hydratase/isomerase	PF00378 Enoyl-CoA hydratase/isomerase	H	COG0447	1,4-Dihydroxy-2-naphthoyl-CoA synthase
A0A0E0VNK2	42	K	3.46544	0.00226898	Up	TagH OS=Staphylococcus aureus subsp. aureus 71193 OX=1155084 GN=ST398NM01_0716 PE=3 SV=1	ST398NM01_0716	_NK[malon(K)]TFFALDDISLK_	0.999979	6.16315	6.37894	10.6779	30.5908	31.448	27.2832	0.360904	0.349582	0.596117	1.59432	1.60166	1.33198	Unknown	K09693	tagH; teichoic acid transport system ATP-binding protein [EC:7.5.2.4]	map02010 ABC transporters	GO:0006810 transport; GO:0006869 lipid transport; GO:0010876 lipid localization; GO:0015920 lipopolysaccharide transport; GO:0015921 lipopolysaccharide export; GO:0033036 macromolecule localization; GO:0051179 localization; GO:0051234 establishment of localization; GO:0055085 transmembrane transport; GO:0071702 organic substance transport; GO:1901264 carbohydrate derivative transport;		GO:0003824 catalytic activity; GO:0005215 transporter activity; GO:0005319 lipid transporter activity; GO:0015221 lipopolysaccharide transmembrane transporter activity; GO:0015399 primary active transmembrane transporter activity; GO:0015437 lipopolysaccharide floppase activity; GO:0016462 pyrophosphatase activity; GO:0016787 hydrolase activity; GO:0016817 hydrolase activity, acting on acid anhyd…	PF00005	PF00005 ABC transporter		G	COG1134	ABC-type polysaccharide/polyol phosphate transport system, ATPase component
A0A0E0VNK2	250	K	0.445036	0.0427025	Down	TagH OS=Staphylococcus aureus subsp. aureus 71193 OX=1155084 GN=ST398NM01_0716 PE=3 SV=1	ST398NM01_0716	_YEAFLNDFKK[malon(K)]_	0.812655		20.0589	15.4956	7.3484	9.64513			1.56955	1.23515	0.546818	0.701376		Unknown	K09693	tagH; teichoic acid transport system ATP-binding protein [EC:7.5.2.4]	map02010 ABC transporters	GO:0006810 transport; GO:0006869 lipid transport; GO:0010876 lipid localization; GO:0015920 lipopolysaccharide transport; GO:0015921 lipopolysaccharide export; GO:0033036 macromolecule localization; GO:0051179 localization; GO:0051234 establishment of localization; GO:0055085 transmembrane transport; GO:0071702 organic substance transport; GO:1901264 carbohydrate derivative transport;		GO:0003824 catalytic activity; GO:0005215 transporter activity; GO:0005319 lipid transporter activity; GO:0015221 lipopolysaccharide transmembrane transporter activity; GO:0015399 primary active transmembrane transporter activity; GO:0015437 lipopolysaccharide floppase activity; GO:0016462 pyrophosphatase activity; GO:0016787 hydrolase activity; GO:0016817 hydrolase activity, acting on acid anhyd…	PF00005	PF00005 ABC transporter		G	COG1134	ABC-type polysaccharide/polyol phosphate transport system, ATPase component
A0A0E0VNL1	162	K	1.55662	0.00457985	Up	2,3-bisphosphoglycerate-independent phosphoglycerate mutase OS=Staphylococcus aureus subsp. aureus 71193 OX=1155084 GN=gpmI PE=3 SV=1	gpmI	_SALK[malon(K)]YIEETEAK_	0.999174	144.618	120.438	125.284	70.4444	87.6224	88.0704	0.951166	0.809106	0.822815	1.19095	1.41853	1.41141	Cytoplasmic	K15633	gpmI; 2,3-bisphosphoglycerate-independent phosphoglycerate mutase [EC:5.4.2.12]	map00010 Glycolysis / Gluconeogenesis; map00260 Glycine, serine and threonine metabolism; map00680 Methane metabolism; map01100 Metabolic pathways; map01110 Biosynthesis of secondary metabolites; map01120 Microbial metabolism in diverse environments; map01200 Carbon metabolism; map01230 Biosynthesis of amino acids	GO:0005975 carbohydrate metabolic process; GO:0006082 organic acid metabolic process; GO:0006090 pyruvate metabolic process; GO:0006091 generation of precursor metabolites and energy; GO:0006096 glycolytic process; GO:0006139 nucleobase-containing compound metabolic process; GO:0006163 purine nucleotide metabolic process; GO:0006164 purine nucleotide biosynthetic process; GO:0006165 nucleoside di…		GO:0003824 catalytic activity; GO:0004619 phosphoglycerate mutase activity; GO:0005488 binding; GO:0016853 isomerase activity; GO:0016866 intramolecular transferase activity; GO:0016868 intramolecular transferase activity, phosphotransferases; GO:0030145 manganese ion binding; GO:0043167 ion binding; GO:0043169 cation binding; GO:0046537 2,3-bisphosphoglycerate-independent phosphoglycerate mutase…	PF06415	PF06415 BPG-independent PGAM N-terminus (iPGM_N)	PF06415 BPG-independent PGAM N-terminus (iPGM_N)	G	COG0696	Phosphoglycerate mutase (BPG-independent), AlkP superfamily
A0A0E0VNL1	277	K	1.68096	0.00312504	Up	2,3-bisphosphoglycerate-independent phosphoglycerate mutase OS=Staphylococcus aureus subsp. aureus 71193 OX=1155084 GN=gpmI PE=3 SV=1	gpmI	_AFEGFK[malon(K)]VEQVK_	0.99991	188.91	203.815	233.489	140.521	154.837	130.135	0.75193	0.82864	0.92803	1.43772	1.517	1.26213	Cytoplasmic	K15633	gpmI; 2,3-bisphosphoglycerate-independent phosphoglycerate mutase [EC:5.4.2.12]	map00010 Glycolysis / Gluconeogenesis; map00260 Glycine, serine and threonine metabolism; map00680 Methane metabolism; map01100 Metabolic pathways; map01110 Biosynthesis of secondary metabolites; map01120 Microbial metabolism in diverse environments; map01200 Carbon metabolism; map01230 Biosynthesis of amino acids	GO:0005975 carbohydrate metabolic process; GO:0006082 organic acid metabolic process; GO:0006090 pyruvate metabolic process; GO:0006091 generation of precursor metabolites and energy; GO:0006096 glycolytic process; GO:0006139 nucleobase-containing compound metabolic process; GO:0006163 purine nucleotide metabolic process; GO:0006164 purine nucleotide biosynthetic process; GO:0006165 nucleoside di…		GO:0003824 catalytic activity; GO:0004619 phosphoglycerate mutase activity; GO:0005488 binding; GO:0016853 isomerase activity; GO:0016866 intramolecular transferase activity; GO:0016868 intramolecular transferase activity, phosphotransferases; GO:0030145 manganese ion binding; GO:0043167 ion binding; GO:0043169 cation binding; GO:0046537 2,3-bisphosphoglycerate-independent phosphoglycerate mutase…	PF06415	PF06415 BPG-independent PGAM N-terminus (iPGM_N)	PF06415 BPG-independent PGAM N-terminus (iPGM_N)	G	COG0696	Phosphoglycerate mutase (BPG-independent), AlkP superfamily
A0A0E0VNL1	347	K	1.71248	0.010503	Up	2,3-bisphosphoglycerate-independent phosphoglycerate mutase OS=Staphylococcus aureus subsp. aureus 71193 OX=1155084 GN=gpmI PE=3 SV=1	gpmI	_NEEFK[malon(K)]GER_	1	164.109	133.479	151.225	81.8364	106.618	123.25	0.903317	0.750461	0.831197	1.15789	1.44454	1.65304	Cytoplasmic	K15633	gpmI; 2,3-bisphosphoglycerate-independent phosphoglycerate mutase [EC:5.4.2.12]	map00010 Glycolysis / Gluconeogenesis; map00260 Glycine, serine and threonine metabolism; map00680 Methane metabolism; map01100 Metabolic pathways; map01110 Biosynthesis of secondary metabolites; map01120 Microbial metabolism in diverse environments; map01200 Carbon metabolism; map01230 Biosynthesis of amino acids	GO:0005975 carbohydrate metabolic process; GO:0006082 organic acid metabolic process; GO:0006090 pyruvate metabolic process; GO:0006091 generation of precursor metabolites and energy; GO:0006096 glycolytic process; GO:0006139 nucleobase-containing compound metabolic process; GO:0006163 purine nucleotide metabolic process; GO:0006164 purine nucleotide biosynthetic process; GO:0006165 nucleoside di…		GO:0003824 catalytic activity; GO:0004619 phosphoglycerate mutase activity; GO:0005488 binding; GO:0016853 isomerase activity; GO:0016866 intramolecular transferase activity; GO:0016868 intramolecular transferase activity, phosphotransferases; GO:0030145 manganese ion binding; GO:0043167 ion binding; GO:0043169 cation binding; GO:0046537 2,3-bisphosphoglycerate-independent phosphoglycerate mutase…	PF06415	PF06415 BPG-independent PGAM N-terminus (iPGM_N)		G	COG0696	Phosphoglycerate mutase (BPG-independent), AlkP superfamily
A0A0E0VNL4	96	K	4.97551	0.000134768	Up	Transcriptional regulator OS=Staphylococcus aureus subsp. aureus 71193 OX=1155084 GN=ST398NM01_1334 PE=4 SV=1	ST398NM01_1334	_GK[malon(K)]HDWTQTAK_	0.999992	48.7311	43.4017	39.4455	138.503	114.512	114.168	0.46304	0.418159	0.357234	2.40227	1.87696	1.8826	Unknown
A0A0E0VNM3	29	K	2.55188	0.00618808	Up	UPF0291 protein ST398NM01_1343 OS=Staphylococcus aureus subsp. aureus 71193 OX=1155084 GN=ST398NM01_1343 PE=3 SV=1	ST398NM01_1343	_EVGLTQEEAK[malon(K)]EQTALR_	1	10.6485	8.38734	9.37368	6.92968	4.89039	6.257	0.678729	0.741101	0.91459	2.32601	1.43966	2.19148	Unknown							PF05979	PF05979 Bacterial protein of unknown function (DUF896)	PF05979 Bacterial protein of unknown function (DUF896)	S	COG4224	Uncharacterized conserved protein YnzC, UPF0291/DUF896 family
A0A0E0VNM3	36	K	0.280772	0.0107678	Down	UPF0291 protein ST398NM01_1343 OS=Staphylococcus aureus subsp. aureus 71193 OX=1155084 GN=ST398NM01_1343 PE=3 SV=1	ST398NM01_1343	_K[malon(K)]AYLESFR_	1	258.166	247.088	244.337	23.0087	10.8125	18.666	0.953714	1.26537	1.38171	0.447612	0.184481	0.378908	Unknown							PF05979	PF05979 Bacterial protein of unknown function (DUF896)	PF05979 Bacterial protein of unknown function (DUF896)	S	COG4224	Uncharacterized conserved protein YnzC, UPF0291/DUF896 family
A0A0E0VNN2	118	K	1.76264	0.00300707	Up	Thioesterase OS=Staphylococcus aureus subsp. aureus 71193 OX=1155084 GN=ST398NM01_1353 PE=3 SV=1	ST398NM01_1353	_EDTFK[malon(K)]PIR_	1	233.441	225.881	199.356	418.685	396.423	461.681	0.76233	0.734305	0.652044	1.20076	1.13628	1.45031	Unknown	K07107	ybgC; acyl-CoA thioester hydrolase [EC:3.1.2.-]								I	COG0824	Acyl-CoA thioesterase FadM
A0A0E0VNP2	310	K	1.76339	0.00387019	Up	Phosphatidylglycerol lysyltransferase OS=Staphylococcus aureus subsp. aureus 71193 OX=1155084 GN=mprF PE=3 SV=1	mprF	_YIEGSK[malon(K)]YFIPAK_	0.999902	56.64	48.8768	42.8994	126.72	136.41	117.683	0.772978	0.69598	0.599804	1.12201	1.36274	1.16329	Unknown	K14205	mprF, fmtC; phosphatidylglycerol lysyltransferase [EC:2.3.2.3]	map02020 Two-component system		GO:0005886 plasma membrane; GO:0016020 membrane; GO:0071944 cell periphery;					I	COG2898	Lysylphosphatidylglycerol synthetase MprF, lysyl-tRNA-binding C-terminal domain
A0A0E0VNP8	107	K	3.74174	0.0143914	Up	Ribonuclease J OS=Staphylococcus aureus subsp. aureus 71193 OX=1155084 GN=rnj PE=3 SV=1	rnj	_NK[malon(K)]LEEHHLLR_	1	9.96691	13.1886	31.4986	95.9983	80.6759	85.7031	0.221708	0.278321	0.680672	1.64994	1.33783	1.43011	Unknown	K12574	rnj; ribonuclease J [EC:3.1.-.-]	map03018 RNA degradation	GO:0006139 nucleobase-containing compound metabolic process; GO:0006364 rRNA processing; GO:0006396 RNA processing; GO:0006397 mRNA processing; GO:0006725 cellular aromatic compound metabolic process; GO:0006807 nitrogen compound metabolic process; GO:0008152 metabolic process; GO:0009987 cellular process; GO:0010467 gene expression; GO:0016070 RNA metabolic process; GO:0016071 mRNA metabolic pro…		GO:0003824 catalytic activity; GO:0004518 nuclease activity; GO:0004519 endonuclease activity; GO:0004521 endoribonuclease activity; GO:0004527 exonuclease activity; GO:0004532 exoribonuclease activity; GO:0004534 5'-3' exoribonuclease activity; GO:0004540 ribonuclease activity; GO:0005488 binding; GO:0005515 protein binding; GO:0008409 5'-3' exonuclease activity; GO:0016787 hydrolase activity; G…	PF00753; PF17770	PF00753 Metallo-beta-lactamase superfamily; PF17770 Ribonuclease J C-terminal domain	PF00753 Metallo-beta-lactamase superfamily	J	COG0595	mRNA degradation ribonuclease J1/J2
A0A0E0VNP8	118	K	1.74966	0.000744839	Up	Ribonuclease J OS=Staphylococcus aureus subsp. aureus 71193 OX=1155084 GN=rnj PE=3 SV=1	rnj	_TAK[malon(K)]LNEINEDSVIK_	1	61.3519	54.7078	63.1319	134.044	130.311	139.633	0.741906	0.627617	0.741642	1.25242	1.17473	1.26666	Unknown	K12574	rnj; ribonuclease J [EC:3.1.-.-]	map03018 RNA degradation	GO:0006139 nucleobase-containing compound metabolic process; GO:0006364 rRNA processing; GO:0006396 RNA processing; GO:0006397 mRNA processing; GO:0006725 cellular aromatic compound metabolic process; GO:0006807 nitrogen compound metabolic process; GO:0008152 metabolic process; GO:0009987 cellular process; GO:0010467 gene expression; GO:0016070 RNA metabolic process; GO:0016071 mRNA metabolic pro…		GO:0003824 catalytic activity; GO:0004518 nuclease activity; GO:0004519 endonuclease activity; GO:0004521 endoribonuclease activity; GO:0004527 exonuclease activity; GO:0004532 exoribonuclease activity; GO:0004534 5'-3' exoribonuclease activity; GO:0004540 ribonuclease activity; GO:0005488 binding; GO:0005515 protein binding; GO:0008409 5'-3' exonuclease activity; GO:0016787 hydrolase activity; G…	PF00753; PF17770	PF00753 Metallo-beta-lactamase superfamily; PF17770 Ribonuclease J C-terminal domain	PF00753 Metallo-beta-lactamase superfamily	J	COG0595	mRNA degradation ribonuclease J1/J2
A0A0E0VNP8	129	K	1.70814	0.00425373	Up	Ribonuclease J OS=Staphylococcus aureus subsp. aureus 71193 OX=1155084 GN=rnj PE=3 SV=1	rnj	_LNEINEDSVIK[malon(K)]SK_	0.999971	177.305	179.316	150.634	335.997	351.445	428.981	0.770095	0.738869	0.635583	1.12757	1.13793	1.3977	Unknown	K12574	rnj; ribonuclease J [EC:3.1.-.-]	map03018 RNA degradation	GO:0006139 nucleobase-containing compound metabolic process; GO:0006364 rRNA processing; GO:0006396 RNA processing; GO:0006397 mRNA processing; GO:0006725 cellular aromatic compound metabolic process; GO:0006807 nitrogen compound metabolic process; GO:0008152 metabolic process; GO:0009987 cellular process; GO:0010467 gene expression; GO:0016070 RNA metabolic process; GO:0016071 mRNA metabolic pro…		GO:0003824 catalytic activity; GO:0004518 nuclease activity; GO:0004519 endonuclease activity; GO:0004521 endoribonuclease activity; GO:0004527 exonuclease activity; GO:0004532 exoribonuclease activity; GO:0004534 5'-3' exoribonuclease activity; GO:0004540 ribonuclease activity; GO:0005488 binding; GO:0005515 protein binding; GO:0008409 5'-3' exonuclease activity; GO:0016787 hydrolase activity; G…	PF00753; PF17770	PF00753 Metallo-beta-lactamase superfamily; PF17770 Ribonuclease J C-terminal domain	PF00753 Metallo-beta-lactamase superfamily	J	COG0595	mRNA degradation ribonuclease J1/J2
A0A0E0VNP8	174	K	2.50642	0.000217779	Up	Ribonuclease J OS=Staphylococcus aureus subsp. aureus 71193 OX=1155084 GN=rnj PE=3 SV=1	rnj	_FDFTPVGK[malon(K)]PANIAK_	0.999976	88.5084	101.055	78.3941	294.785	279.15	289.465	0.551706	0.597594	0.474714	1.41975	1.29717	1.35354	Unknown	K12574	rnj; ribonuclease J [EC:3.1.-.-]	map03018 RNA degradation	GO:0006139 nucleobase-containing compound metabolic process; GO:0006364 rRNA processing; GO:0006396 RNA processing; GO:0006397 mRNA processing; GO:0006725 cellular aromatic compound metabolic process; GO:0006807 nitrogen compound metabolic process; GO:0008152 metabolic process; GO:0009987 cellular process; GO:0010467 gene expression; GO:0016070 RNA metabolic process; GO:0016071 mRNA metabolic pro…		GO:0003824 catalytic activity; GO:0004518 nuclease activity; GO:0004519 endonuclease activity; GO:0004521 endoribonuclease activity; GO:0004527 exonuclease activity; GO:0004532 exoribonuclease activity; GO:0004534 5'-3' exoribonuclease activity; GO:0004540 ribonuclease activity; GO:0005488 binding; GO:0005515 protein binding; GO:0008409 5'-3' exonuclease activity; GO:0016787 hydrolase activity; G…	PF00753; PF17770	PF00753 Metallo-beta-lactamase superfamily; PF17770 Ribonuclease J C-terminal domain		J	COG0595	mRNA degradation ribonuclease J1/J2
A0A0E0VNP8	217	K	1.80297	0.00436137	Up	Ribonuclease J OS=Staphylococcus aureus subsp. aureus 71193 OX=1155084 GN=rnj PE=3 SV=1	rnj	_EVGQNVDK[malon(K)]IFR_	1	74.2791	102.734	91.9312	193.405	237.316	192.382	0.587222	0.770507	0.70603	1.18137	1.39861	1.14091	Unknown	K12574	rnj; ribonuclease J [EC:3.1.-.-]	map03018 RNA degradation	GO:0006139 nucleobase-containing compound metabolic process; GO:0006364 rRNA processing; GO:0006396 RNA processing; GO:0006397 mRNA processing; GO:0006725 cellular aromatic compound metabolic process; GO:0006807 nitrogen compound metabolic process; GO:0008152 metabolic process; GO:0009987 cellular process; GO:0010467 gene expression; GO:0016070 RNA metabolic process; GO:0016071 mRNA metabolic pro…		GO:0003824 catalytic activity; GO:0004518 nuclease activity; GO:0004519 endonuclease activity; GO:0004521 endoribonuclease activity; GO:0004527 exonuclease activity; GO:0004532 exoribonuclease activity; GO:0004534 5'-3' exoribonuclease activity; GO:0004540 ribonuclease activity; GO:0005488 binding; GO:0005515 protein binding; GO:0008409 5'-3' exonuclease activity; GO:0016787 hydrolase activity; G…	PF00753; PF17770	PF00753 Metallo-beta-lactamase superfamily; PF17770 Ribonuclease J C-terminal domain		J	COG0595	mRNA degradation ribonuclease J1/J2
A0A0E0VNP8	247	K	2.01431	0.0190672	Up	Ribonuclease J OS=Staphylococcus aureus subsp. aureus 71193 OX=1155084 GN=rnj PE=3 SV=1	rnj	_VQQAVEAAIK[malon(K)]NNR_	1	18.8994	29.1438	33.5984	56.2969	79.4607	75.6821	0.45476	0.665283	0.785379	1.04665	1.42536	1.36609	Unknown	K12574	rnj; ribonuclease J [EC:3.1.-.-]	map03018 RNA degradation	GO:0006139 nucleobase-containing compound metabolic process; GO:0006364 rRNA processing; GO:0006396 RNA processing; GO:0006397 mRNA processing; GO:0006725 cellular aromatic compound metabolic process; GO:0006807 nitrogen compound metabolic process; GO:0008152 metabolic process; GO:0009987 cellular process; GO:0010467 gene expression; GO:0016070 RNA metabolic process; GO:0016071 mRNA metabolic pro…		GO:0003824 catalytic activity; GO:0004518 nuclease activity; GO:0004519 endonuclease activity; GO:0004521 endoribonuclease activity; GO:0004527 exonuclease activity; GO:0004532 exoribonuclease activity; GO:0004534 5'-3' exoribonuclease activity; GO:0004540 ribonuclease activity; GO:0005488 binding; GO:0005515 protein binding; GO:0008409 5'-3' exonuclease activity; GO:0016787 hydrolase activity; G…	PF00753; PF17770	PF00753 Metallo-beta-lactamase superfamily; PF17770 Ribonuclease J C-terminal domain		J	COG0595	mRNA degradation ribonuclease J1/J2
A0A0E0VNP8	350	K	2.36662	0.0247616	Up	Ribonuclease J OS=Staphylococcus aureus subsp. aureus 71193 OX=1155084 GN=rnj PE=3 SV=1	rnj	_TINSLYK[malon(K)]AGADVIHSK_	0.996322	17.278	12.2227	11.2676	47.0852	27.574	49.7256	0.737787	0.495141	0.467406	1.55347	0.877752	1.59283	Unknown	K12574	rnj; ribonuclease J [EC:3.1.-.-]	map03018 RNA degradation	GO:0006139 nucleobase-containing compound metabolic process; GO:0006364 rRNA processing; GO:0006396 RNA processing; GO:0006397 mRNA processing; GO:0006725 cellular aromatic compound metabolic process; GO:0006807 nitrogen compound metabolic process; GO:0008152 metabolic process; GO:0009987 cellular process; GO:0010467 gene expression; GO:0016070 RNA metabolic process; GO:0016071 mRNA metabolic pro…		GO:0003824 catalytic activity; GO:0004518 nuclease activity; GO:0004519 endonuclease activity; GO:0004521 endoribonuclease activity; GO:0004527 exonuclease activity; GO:0004532 exoribonuclease activity; GO:0004534 5'-3' exoribonuclease activity; GO:0004540 ribonuclease activity; GO:0005488 binding; GO:0005515 protein binding; GO:0008409 5'-3' exonuclease activity; GO:0016787 hydrolase activity; G…	PF00753; PF17770	PF00753 Metallo-beta-lactamase superfamily; PF17770 Ribonuclease J C-terminal domain		J	COG0595	mRNA degradation ribonuclease J1/J2
A0A0E0VNP8	384	K	2.67342	3.70576e-05	Up	Ribonuclease J OS=Staphylococcus aureus subsp. aureus 71193 OX=1155084 GN=rnj PE=3 SV=1	rnj	_LIKPK[malon(K)]YFLPIHGEYR_	0.869783	22.9721	27.3962	26.6707	82.2167	93.8444	88.8894	0.473708	0.535952	0.534282	1.30995	1.44263	1.37503	Unknown	K12574	rnj; ribonuclease J [EC:3.1.-.-]	map03018 RNA degradation	GO:0006139 nucleobase-containing compound metabolic process; GO:0006364 rRNA processing; GO:0006396 RNA processing; GO:0006397 mRNA processing; GO:0006725 cellular aromatic compound metabolic process; GO:0006807 nitrogen compound metabolic process; GO:0008152 metabolic process; GO:0009987 cellular process; GO:0010467 gene expression; GO:0016070 RNA metabolic process; GO:0016071 mRNA metabolic pro…		GO:0003824 catalytic activity; GO:0004518 nuclease activity; GO:0004519 endonuclease activity; GO:0004521 endoribonuclease activity; GO:0004527 exonuclease activity; GO:0004532 exoribonuclease activity; GO:0004534 5'-3' exoribonuclease activity; GO:0004540 ribonuclease activity; GO:0005488 binding; GO:0005515 protein binding; GO:0008409 5'-3' exonuclease activity; GO:0016787 hydrolase activity; G…	PF00753; PF17770	PF00753 Metallo-beta-lactamase superfamily; PF17770 Ribonuclease J C-terminal domain		J	COG0595	mRNA degradation ribonuclease J1/J2
A0A0E0VNP8	509	K	2.07013	0.000427911	Up	Ribonuclease J OS=Staphylococcus aureus subsp. aureus 71193 OX=1155084 GN=rnj PE=3 SV=1	rnj	_IK[malon(K)]TDVISK_	1	450.663	446.214	547.715	1251.26	1306.84	1292.71	0.600172	0.563758	0.708605	1.28753	1.29743	1.29145	Unknown	K12574	rnj; ribonuclease J [EC:3.1.-.-]	map03018 RNA degradation	GO:0006139 nucleobase-containing compound metabolic process; GO:0006364 rRNA processing; GO:0006396 RNA processing; GO:0006397 mRNA processing; GO:0006725 cellular aromatic compound metabolic process; GO:0006807 nitrogen compound metabolic process; GO:0008152 metabolic process; GO:0009987 cellular process; GO:0010467 gene expression; GO:0016070 RNA metabolic process; GO:0016071 mRNA metabolic pro…		GO:0003824 catalytic activity; GO:0004518 nuclease activity; GO:0004519 endonuclease activity; GO:0004521 endoribonuclease activity; GO:0004527 exonuclease activity; GO:0004532 exoribonuclease activity; GO:0004534 5'-3' exoribonuclease activity; GO:0004540 ribonuclease activity; GO:0005488 binding; GO:0005515 protein binding; GO:0008409 5'-3' exonuclease activity; GO:0016787 hydrolase activity; G…	PF00753; PF17770	PF00753 Metallo-beta-lactamase superfamily; PF17770 Ribonuclease J C-terminal domain	PF17770 Ribonuclease J C-terminal domain	J	COG0595	mRNA degradation ribonuclease J1/J2
A0A0E0VNP8	520	K	2.52686	0.00047329	Up	Ribonuclease J OS=Staphylococcus aureus subsp. aureus 71193 OX=1155084 GN=rnj PE=3 SV=1	rnj	_LNQNK[malon(K)]DIQWHQIK_	1	112.635	88.6357	96.4706	311.293	316.499	343.179	0.626088	0.467405	0.520931	1.33694	1.3115	1.43098	Unknown	K12574	rnj; ribonuclease J [EC:3.1.-.-]	map03018 RNA degradation	GO:0006139 nucleobase-containing compound metabolic process; GO:0006364 rRNA processing; GO:0006396 RNA processing; GO:0006397 mRNA processing; GO:0006725 cellular aromatic compound metabolic process; GO:0006807 nitrogen compound metabolic process; GO:0008152 metabolic process; GO:0009987 cellular process; GO:0010467 gene expression; GO:0016070 RNA metabolic process; GO:0016071 mRNA metabolic pro…		GO:0003824 catalytic activity; GO:0004518 nuclease activity; GO:0004519 endonuclease activity; GO:0004521 endoribonuclease activity; GO:0004527 exonuclease activity; GO:0004532 exoribonuclease activity; GO:0004534 5'-3' exoribonuclease activity; GO:0004540 ribonuclease activity; GO:0005488 binding; GO:0005515 protein binding; GO:0008409 5'-3' exonuclease activity; GO:0016787 hydrolase activity; G…	PF00753; PF17770	PF00753 Metallo-beta-lactamase superfamily; PF17770 Ribonuclease J C-terminal domain	PF17770 Ribonuclease J C-terminal domain	J	COG0595	mRNA degradation ribonuclease J1/J2
A0A0E0VNR0	54	K	2.94159	0.00208764	Up	XRE family transcriptional regulator OS=Staphylococcus aureus subsp. aureus 71193 OX=1155084 GN=ST398NM01_1313 PE=4 SV=1	ST398NM01_1313	_TIIK[malon(K)]LYEYQK_	1	85.8638	63.4442	54.8019	273.834	239.234	217.762	0.611419	0.448311	0.394254	1.65727	1.35838	1.26138	Unknown
A0A0E0VNS1	262	K	1.63265	0.000761469	Up	50S ribosomal subunit assembly factor BipA OS=Staphylococcus aureus subsp. aureus 71193 OX=1155084 GN=bipA PE=3 SV=1	bipA	_LDGTVK[malon(K)]NFR_	1	54.9532	59.9091	65.4063	72.6289	65.4356	66.2458	0.733348	0.803591	0.845046	1.36707	1.30249	1.2194	CytoplasmicMembrane	K06207	typA, bipA; GTP-binding protein					PF00009; PF03144; PF14492; PF00679	PF00009 Elongation factor Tu GTP binding domain; PF03144 Elongation factor Tu domain 2; PF14492 Elongation Factor G, domain III; PF00679 Elongation factor G C-terminus	PF03144 Elongation factor Tu domain 2	T	COG1217	Predicted membrane GTPase TypA/BipA involved in stress response
A0A0E0VNS1	492	K	1.78149	0.00115221	Up	50S ribosomal subunit assembly factor BipA OS=Staphylococcus aureus subsp. aureus 71193 OX=1155084 GN=bipA PE=3 SV=1	bipA	_IK[malon(K)]AQIGGR_	1	477.629	543.849	584.687	637.4	693.422	652.381	0.682928	0.781607	0.809378	1.28547	1.47886	1.28664	CytoplasmicMembrane	K06207	typA, bipA; GTP-binding protein					PF00009; PF03144; PF14492; PF00679	PF00009 Elongation factor Tu GTP binding domain; PF03144 Elongation factor Tu domain 2; PF14492 Elongation Factor G, domain III; PF00679 Elongation factor G C-terminus		T	COG1217	Predicted membrane GTPase TypA/BipA involved in stress response
A0A0E0VNT3	86	K	3.13656	0.00462087	Up	2,3,4,5-tetrahydropyridine-2,6-dicarboxylate N-acetyltransferase OS=Staphylococcus aureus subsp. aureus 71193 OX=1155084 GN=dapH PE=3 SV=1	dapH	_NSAIPLK[malon(K)]DLTNTNAR_	1	27.4993	15.0685	26.8904	59.006	70.3663	58.3062	0.590074	0.323726	0.595657	1.59712	1.68193	1.45546	Unknown	K05822	dapH, dapD; tetrahydrodipicolinate N-acetyltransferase [EC:2.3.1.89]	map00300 Lysine biosynthesis; map01100 Metabolic pathways; map01110 Biosynthesis of secondary metabolites; map01230 Biosynthesis of amino acids							E	COG2171	Tetrahydrodipicolinate N-succinyltransferase
A0A0E0VNU1	37	K	2.18878	0.0150226	Up	Kinase-associated protein B OS=Staphylococcus aureus subsp. aureus 71193 OX=1155084 GN=ST398NM01_0936 PE=4 SV=1	ST398NM01_0936	_HPK[malon(K)]QGDLHNPTETEGVFFHER_	1	25.5377	35.0574	43.2242	124.201	113.475	129.935	0.398135	0.557196	0.78727	1.20802	1.23394	1.3722	Unknown	K06347	kapB; kinase-associated protein B	map02020 Two-component system		GO:0005886 plasma membrane; GO:0016020 membrane; GO:0071944 cell periphery;		PF08810	PF08810 Kinase associated protein B	PF08810 Kinase associated protein B
A0A0E0VNU1	63	K	1.84945	0.00313029	Up	Kinase-associated protein B OS=Staphylococcus aureus subsp. aureus 71193 OX=1155084 GN=ST398NM01_0936 PE=4 SV=1	ST398NM01_0936	_ALSHFEK[malon(K)]R_	1	94.2168	109.789	112.081	340.402	283.937	314.449	0.551816	0.655547	0.76691	1.24383	1.15994	1.24755	Unknown	K06347	kapB; kinase-associated protein B	map02020 Two-component system		GO:0005886 plasma membrane; GO:0016020 membrane; GO:0071944 cell periphery;		PF08810	PF08810 Kinase associated protein B	PF08810 Kinase associated protein B
A0A0E0VNW2	34	K	2.62466	0.000361988	Up	Dihydrofolate reductase OS=Staphylococcus aureus subsp. aureus 71193 OX=1155084 GN=ST398NM01_1427 PE=3 SV=1	ST398NM01_1427	_K[malon(K)]LSTGHTLVMGR_	1	95.001	94.6515	118.537	324.635	387.867	358.572	0.483486	0.479503	0.595007	1.28231	1.50119	1.30571	Unknown	K00287	DHFR, folA; dihydrofolate reductase [EC:1.5.1.3]	map00670 One carbon pool by folate; map00790 Folate biosynthesis; map01100 Metabolic pathways; map01240 Biosynthesis of cofactors				PF00186	PF00186 Dihydrofolate reductase	PF00186 Dihydrofolate reductase	H	COG0262	Dihydrofolate reductase
A0A0E0VNW2	46	K	2.75257	0.00235795	Up	Dihydrofolate reductase OS=Staphylococcus aureus subsp. aureus 71193 OX=1155084 GN=ST398NM01_1427 PE=3 SV=1	ST398NM01_1427	_K[malon(K)]TFESIGKPLPNR_	0.999996	96.1067	107.672	69.1773	348.585	337.64	307.53	0.532572	0.593933	0.378094	1.49925	1.4229	1.21935	Unknown	K00287	DHFR, folA; dihydrofolate reductase [EC:1.5.1.3]	map00670 One carbon pool by folate; map00790 Folate biosynthesis; map01100 Metabolic pathways; map01240 Biosynthesis of cofactors				PF00186	PF00186 Dihydrofolate reductase	PF00186 Dihydrofolate reductase	H	COG0262	Dihydrofolate reductase
A0A0E0VNZ1	38	K	3.53454	0.0102152	Up	Bifunctional ligase/repressor BirA OS=Staphylococcus aureus subsp. aureus 71193 OX=1155084 GN=birA PE=3 SV=1	birA	_K[malon(K)]VIDQLK_	0.99997	39.0445	17.4773	47.1355	179.489	197.451	223.523	0.441509	0.206062	0.514668	1.29341	1.25931	1.55525	Cytoplasmic	K03524	birA; BirA family transcriptional regulator, biotin operon repressor / biotin---[acetyl-CoA-carboxylase] ligase [EC:6.3.4.15]	map00780 Biotin metabolism; map01100 Metabolic pathways				PF08279; PF03099	PF08279 HTH domain; PF03099 Biotin/lipoate A/B protein ligase family	PF08279 HTH domain	K	COG1654	Biotin operon repressor
A0A0E0VP02	10	K	7.58956	6.95745e-05	Up	Alanine racemase OS=Staphylococcus aureus subsp. aureus 71193 OX=1155084 GN=ST398NM01_1400 PE=3 SV=1	ST398NM01_1400	_K[malon(K)]IFLQNAITVK_	0.999997	3.89419	3.77902	4.76613	31.209	30.8353	38.114	0.237976	0.212526	0.236459	1.71649	1.41227	2.08497	Unknown	K01775	alr; alanine racemase [EC:5.1.1.1]	map00470 D-Amino acid metabolism; map01100 Metabolic pathways				PF01168; PF00842	PF01168 Alanine racemase, N-terminal domain; PF00842 Alanine racemase, C-terminal domain		M	COG0787	Alanine racemase
A0A0E0VP44	98	K	3.02701	0.0296782	Up	Methyltransferase OS=Staphylococcus aureus subsp. aureus 71193 OX=1155084 GN=ST398NM01_1443 PE=4 SV=1	ST398NM01_1443	_SVK[malon(K)]STLHSVPDC[Carbamidomethyl (C)]QAITK_	1	20.1187	13.279	6.11426	39.76	39.0646	39.3736	0.780988	0.505155	0.219835	1.58857	1.47421	1.49583	Unknown	K07444	ypsC; putative N6-adenine-specific DNA methylase [EC:2.1.1.-]		GO:0000154 rRNA modification; GO:0001510 RNA methylation; GO:0006139 nucleobase-containing compound metabolic process; GO:0006364 rRNA processing; GO:0006396 RNA processing; GO:0006725 cellular aromatic compound metabolic process; GO:0006807 nitrogen compound metabolic process; GO:0008152 metabolic process; GO:0009451 RNA modification; GO:0009987 cellular process; GO:0010467 gene expression; GO:0…	GO:0005622 intracellular anatomical structure; GO:0005737 cytoplasm; GO:0005829 cytosol;	GO:0003824 catalytic activity; GO:0008168 methyltransferase activity; GO:0008170 N-methyltransferase activity; GO:0008173 RNA methyltransferase activity; GO:0008649 rRNA methyltransferase activity; GO:0008757 S-adenosylmethionine-dependent methyltransferase activity; GO:0008990 rRNA (guanine-N2-)-methyltransferase activity; GO:0016435 rRNA (guanine) methyltransferase activity; GO:0016740 transfer…	PF02926; PF01170	PF02926 THUMP domain; PF01170 Putative RNA methylase family UPF0020	PF02926 THUMP domain	J	COG0116	23S rRNA G2445 N2-methylase RlmL
A0A0E0VP44	126	K	1.59682	0.0390535	Up	Methyltransferase OS=Staphylococcus aureus subsp. aureus 71193 OX=1155084 GN=ST398NM01_1443 PE=4 SV=1	ST398NM01_1443	_AYNEK[malon(K)]GWLNESGAK_	0.999858	56.5372	51.6178	37.0533	77.8487	69.1833	80.1845	0.929395	0.831533	0.564157	1.31714	1.1056	1.29	Unknown	K07444	ypsC; putative N6-adenine-specific DNA methylase [EC:2.1.1.-]		GO:0000154 rRNA modification; GO:0001510 RNA methylation; GO:0006139 nucleobase-containing compound metabolic process; GO:0006364 rRNA processing; GO:0006396 RNA processing; GO:0006725 cellular aromatic compound metabolic process; GO:0006807 nitrogen compound metabolic process; GO:0008152 metabolic process; GO:0009451 RNA modification; GO:0009987 cellular process; GO:0010467 gene expression; GO:0…	GO:0005622 intracellular anatomical structure; GO:0005737 cytoplasm; GO:0005829 cytosol;	GO:0003824 catalytic activity; GO:0008168 methyltransferase activity; GO:0008170 N-methyltransferase activity; GO:0008173 RNA methyltransferase activity; GO:0008649 rRNA methyltransferase activity; GO:0008757 S-adenosylmethionine-dependent methyltransferase activity; GO:0008990 rRNA (guanine-N2-)-methyltransferase activity; GO:0016435 rRNA (guanine) methyltransferase activity; GO:0016740 transfer…	PF02926; PF01170	PF02926 THUMP domain; PF01170 Putative RNA methylase family UPF0020	PF02926 THUMP domain	J	COG0116	23S rRNA G2445 N2-methylase RlmL
A0A0E0VP44	173	K	1.99673	0.00345039	Up	Methyltransferase OS=Staphylococcus aureus subsp. aureus 71193 OX=1155084 GN=ST398NM01_1443 PE=4 SV=1	ST398NM01_1443	_LAQGEAPIK[malon(K)]ETLAASLIR_	1	15.8489	16.405	22.6674	34.2058	32.1655	40.0462	0.601404	0.610036	0.796663	1.33592	1.18656	1.48717	Unknown	K07444	ypsC; putative N6-adenine-specific DNA methylase [EC:2.1.1.-]		GO:0000154 rRNA modification; GO:0001510 RNA methylation; GO:0006139 nucleobase-containing compound metabolic process; GO:0006364 rRNA processing; GO:0006396 RNA processing; GO:0006725 cellular aromatic compound metabolic process; GO:0006807 nitrogen compound metabolic process; GO:0008152 metabolic process; GO:0009451 RNA modification; GO:0009987 cellular process; GO:0010467 gene expression; GO:0…	GO:0005622 intracellular anatomical structure; GO:0005737 cytoplasm; GO:0005829 cytosol;	GO:0003824 catalytic activity; GO:0008168 methyltransferase activity; GO:0008170 N-methyltransferase activity; GO:0008173 RNA methyltransferase activity; GO:0008649 rRNA methyltransferase activity; GO:0008757 S-adenosylmethionine-dependent methyltransferase activity; GO:0008990 rRNA (guanine-N2-)-methyltransferase activity; GO:0016435 rRNA (guanine) methyltransferase activity; GO:0016740 transfer…	PF02926; PF01170	PF02926 THUMP domain; PF01170 Putative RNA methylase family UPF0020	PF01170 Putative RNA methylase family UPF0020	J	COG0116	23S rRNA G2445 N2-methylase RlmL
A0A0E0VP55	16	K	0.296474	0.00374813	Down	DNA-directed RNA polymerase subunit omega OS=Staphylococcus aureus subsp. aureus 71193 OX=1155084 GN=rpoZ PE=3 SV=1	rpoZ	_SK[malon(K)]YLIATTAAK_	0.999908	274.133	231.906	274.45	68.634	44.6555	35.6757	1.42279	1.25438	1.47255	0.585036	0.340658	0.304592	Unknown	K03060	rpoZ; DNA-directed RNA polymerase subunit omega [EC:2.7.7.6]	map03020 RNA polymerase							K	COG1758	DNA-directed RNA polymerase, subunit K/omega
A0A0E0VP55	25	K	0.285501	0.000228708	Down	DNA-directed RNA polymerase subunit omega OS=Staphylococcus aureus subsp. aureus 71193 OX=1155084 GN=rpoZ PE=3 SV=1	rpoZ	_YLIATTAAK[malon(K)]R_	1	108.569	82.0142	89.6062	14.5031	18.8447	18.437	1.57765	1.24203	1.34607	0.346121	0.402491	0.440716	Unknown	K03060	rpoZ; DNA-directed RNA polymerase subunit omega [EC:2.7.7.6]	map03020 RNA polymerase							K	COG1758	DNA-directed RNA polymerase, subunit K/omega
A0A0E0VP55	71	K	1.81437	6.6387e-05	Up	DNA-directed RNA polymerase subunit omega OS=Staphylococcus aureus subsp. aureus 71193 OX=1155084 GN=rpoZ PE=3 SV=1	rpoZ	_IRPVISSDYYGK[malon(K)]E_	1	224.067	225.358	243.979	260.166	292.549	263.23	0.716138	0.750638	0.806116	1.36563	1.3743	1.38395	Unknown	K03060	rpoZ; DNA-directed RNA polymerase subunit omega [EC:2.7.7.6]	map03020 RNA polymerase							K	COG1758	DNA-directed RNA polymerase, subunit K/omega
A0A0E0VP57	58	K	1.6613	0.0368426	Up	Xaa-Pro dipeptidase OS=Staphylococcus aureus subsp. aureus 71193 OX=1155084 GN=ST398NM01_1595 PE=3 SV=1	ST398NM01_1595	_DK[malon(K)]QYLITDFR_	1	36.42	41.1306	24.0456	45.4989	44.9099	35.0558	0.841277	0.928677	0.564911	1.4	1.37458	1.10433	Unknown	K01262	pepP; Xaa-Pro aminopeptidase [EC:3.4.11.9]					PF01321; PF00557	PF01321 Creatinase/Prolidase N-terminal domain; PF00557 Metallopeptidase family M24	PF01321 Creatinase/Prolidase N-terminal domain	E	COG0006	Xaa-Pro aminopeptidase
A0A0E0VP57	247	K	1.71192	0.00174466	Up	Xaa-Pro dipeptidase OS=Staphylococcus aureus subsp. aureus 71193 OX=1155084 GN=ST398NM01_1595 PE=3 SV=1	ST398NM01_1595	_TFAIGEPDPK[malon(K)]LK_	0.98113	107.315	104.612	114.525	137.55	142.549		0.77331	0.736843	0.839337	1.32033	1.36109		Unknown	K01262	pepP; Xaa-Pro aminopeptidase [EC:3.4.11.9]					PF01321; PF00557	PF01321 Creatinase/Prolidase N-terminal domain; PF00557 Metallopeptidase family M24	PF00557 Metallopeptidase family M24	E	COG0006	Xaa-Pro aminopeptidase
A0A0E0VP65	212	K	3.20076	0.00442669	Up	Tetratricopeptide repeat family protein OS=Staphylococcus aureus subsp. aureus 71193 OX=1155084 GN=ST398NM01_1463 PE=4 SV=1	ST398NM01_1463	_AISYDK[malon(K)]NDITQEAIK_	0.999999	7.04939	5.11774	5.63029	26.1633	33.6899	21.4092	0.528425	0.355566	0.434288	1.40337	1.79336	1.02276	Unknown										R	COG0457	Tetratricopeptide (TPR) repeat
A0A0E0VP82	60	K	0.628148	0.020823	Down	S1-type RNA-binding domain protein OS=Staphylococcus aureus subsp. aureus 71193 OX=1155084 GN=ST398NM01_0938 PE=4 SV=1	ST398NM01_0938	_FLSEGQIVKAK[malon(K)]_	0.886819	237.577	238.201	215.249	72.3536	61.0435	95.6909	0.983038	1.39727	1.09889	0.746929	0.637257	0.801266	Unknown	K07570	GSP13; general stress protein 13					PF00575	PF00575 S1 RNA binding domain	PF00575 S1 RNA binding domain	R	COG1098	Predicted RNA-binding protein, contains ribosomal protein S1 (RPS1) domain
A0A0E0VP90	9	K	2.09207	1.03605e-05	Up	UPF0637 protein ST398NM01_1103 OS=Staphylococcus aureus subsp. aureus 71193 OX=1155084 GN=ST398NM01_1103 PE=3 SV=1	ST398NM01_1103	_YTFKPK[malon(K)]DFK_	0.999976	202.645	188.906	181.791	754.965	789.442	823.73	0.590687	0.573648	0.574863	1.18091	1.1832	1.27442	Unknown										S	COG4493	Uncharacterized conserved protein YktB, UPF0637 family
A0A0E0VP90	12	K	0.626215	0.000720012	Down	UPF0637 protein ST398NM01_1103 OS=Staphylococcus aureus subsp. aureus 71193 OX=1155084 GN=ST398NM01_1103 PE=3 SV=1	ST398NM01_1103	_DFK[malon(K)]AFNVEGLDAR_	1	115.517	111.445	114.358	139.26	132.908	150.091	1.29712	1.30369	1.39306	0.839127	0.767362	0.89453	Unknown										S	COG4493	Uncharacterized conserved protein YktB, UPF0637 family
A0A0E0VP90	79	K	1.66985	0.00248425	Up	UPF0637 protein ST398NM01_1103 OS=Staphylococcus aureus subsp. aureus 71193 OX=1155084 GN=ST398NM01_1103 PE=3 SV=1	ST398NM01_1103	_DTWVAFATNK[malon(K)]R_	1	66.7214	73.8265	55.2125	204.092	217.017	223.748	0.680542	0.784476	0.610936	1.11708	1.13815	1.21131	Unknown										S	COG4493	Uncharacterized conserved protein YktB, UPF0637 family
A0A0E0VP90	179	K	1.53136	0.000716163	Up	UPF0637 protein ST398NM01_1103 OS=Staphylococcus aureus subsp. aureus 71193 OX=1155084 GN=ST398NM01_1103 PE=3 SV=1	ST398NM01_1103	_AITPQDK[malon(K)]R_	1	648	705.967	641.964	1935.11	1998.54	2108.35	0.691223	0.784524	0.742887	1.10769	1.09616	1.19369	Unknown										S	COG4493	Uncharacterized conserved protein YktB, UPF0637 family
A0A0E0VPA2	220	K	2.60491	8.65659e-05	Up	Transporter OS=Staphylococcus aureus subsp. aureus 71193 OX=1155084 GN=ST398NM01_1640 PE=4 SV=1	ST398NM01_1640	_TVK[malon(K)]ILEVEGTR_	1	133.018	104.708	125.317	673.625	661.611	616.753	0.463103	0.450612	0.529304	1.27708	1.30757	1.17429	Unknown										O	COG1030	Membrane-bound serine protease NfeD, ClpP class
A0A0E0VPA6	341	K	0.511037	0.00053167	Down	Chaperone protein DnaJ OS=Staphylococcus aureus subsp. aureus 71193 OX=1155084 GN=dnaJ PE=3 SV=1	dnaJ	_VVTPTK[malon(K)]LTDR_	1	395.856	415.172	378.217	182.676	178.486	162.925	1.36849	1.28388	1.23335	0.702805	0.696797	0.586146	Cytoplasmic	K03686	dnaJ; molecular chaperone DnaJ					PF00226; PF01556; PF00684	PF00226 DnaJ domain; PF01556 DnaJ C terminal domain; PF00684 DnaJ central domain		O	COG0484	DnaJ-class molecular chaperone with C-terminal Zn finger domain
A0A0E0VPB0	9	K	1.66801	3.00311e-05	Up	Ribosome-recycling factor OS=Staphylococcus aureus subsp. aureus 71193 OX=1155084 GN=frr PE=3 SV=1	frr	_SDIINETK[malon(K)]SR_	1	902.17	851.223	781.005	609.337	662.41	549.353	0.816641	0.845435	0.835763	1.3963	1.43741	1.3327	Unknown	K02838	frr, MRRF, RRF; ribosome recycling factor		GO:0002181 cytoplasmic translation; GO:0002184 cytoplasmic translational termination; GO:0006412 translation; GO:0006415 translational termination; GO:0006518 peptide metabolic process; GO:0006807 nitrogen compound metabolic process; GO:0008152 metabolic process; GO:0009058 biosynthetic process; GO:0009059 macromolecule biosynthetic process; GO:0009987 cellular process; GO:0010467 gene expression…	GO:0005622 intracellular anatomical structure; GO:0005737 cytoplasm;	GO:0005488 binding; GO:0043021 ribonucleoprotein complex binding; GO:0043023 ribosomal large subunit binding; GO:0044877 protein-containing complex binding;	PF01765	PF01765 Ribosome recycling factor		J	COG0233	Ribosome recycling factor
A0A0E0VPB0	14	K	1.66606	0.00375493	Up	Ribosome-recycling factor OS=Staphylococcus aureus subsp. aureus 71193 OX=1155084 GN=frr PE=3 SV=1	frr	_MQK[malon(K)]SIESLSR_	1	876.358	820.791	934.138	624.2	621.625	645.522	0.76396	0.785084	0.962691	1.3775	1.29906	1.50813	Unknown	K02838	frr, MRRF, RRF; ribosome recycling factor		GO:0002181 cytoplasmic translation; GO:0002184 cytoplasmic translational termination; GO:0006412 translation; GO:0006415 translational termination; GO:0006518 peptide metabolic process; GO:0006807 nitrogen compound metabolic process; GO:0008152 metabolic process; GO:0009058 biosynthetic process; GO:0009059 macromolecule biosynthetic process; GO:0009987 cellular process; GO:0010467 gene expression…	GO:0005622 intracellular anatomical structure; GO:0005737 cytoplasm;	GO:0005488 binding; GO:0043021 ribonucleoprotein complex binding; GO:0043023 ribosomal large subunit binding; GO:0044877 protein-containing complex binding;	PF01765	PF01765 Ribosome recycling factor		J	COG0233	Ribosome recycling factor
A0A0E0VPB0	143	K	1.68205	0.0201926	Up	Ribosome-recycling factor OS=Staphylococcus aureus subsp. aureus 71193 OX=1155084 GN=frr PE=3 SV=1	frr	_DEK[malon(K)]NGDITEDELR_	1	25.9884	33.7549	19.8006	20.591	19.0997	17.7132	0.748178	1.06624	0.673892	1.50065	1.31815	1.36667	Unknown	K02838	frr, MRRF, RRF; ribosome recycling factor		GO:0002181 cytoplasmic translation; GO:0002184 cytoplasmic translational termination; GO:0006412 translation; GO:0006415 translational termination; GO:0006518 peptide metabolic process; GO:0006807 nitrogen compound metabolic process; GO:0008152 metabolic process; GO:0009058 biosynthetic process; GO:0009059 macromolecule biosynthetic process; GO:0009987 cellular process; GO:0010467 gene expression…	GO:0005622 intracellular anatomical structure; GO:0005737 cytoplasm;	GO:0005488 binding; GO:0043021 ribonucleoprotein complex binding; GO:0043023 ribosomal large subunit binding; GO:0044877 protein-containing complex binding;	PF01765	PF01765 Ribosome recycling factor	PF01765 Ribosome recycling factor	J	COG0233	Ribosome recycling factor
A0A0E0VPD6	16	K	2.22938	0.000139268	Up	Transcription elongation factor GreA OS=Staphylococcus aureus subsp. aureus 71193 OX=1155084 GN=greA PE=3 SV=1	greA	_QYPMTQEGFEK[malon(K)]LER_	1	121.195	98.6578	102.531	90.5319	99.4096	98.5345	0.808735	0.698718	0.708929	1.55007	1.72523	1.66585	Unknown	K03624	greA; transcription elongation factor GreA		GO:0006139 nucleobase-containing compound metabolic process; GO:0006351 transcription, DNA-templated; GO:0006354 DNA-templated transcription, elongation; GO:0006725 cellular aromatic compound metabolic process; GO:0006807 nitrogen compound metabolic process; GO:0008152 metabolic process; GO:0009058 biosynthetic process; GO:0009059 macromolecule biosynthetic process; GO:0009987 cellular process; G…			PF03449; PF01272	PF03449 Transcription elongation factor, N-terminal; PF01272 Transcription elongation factor, GreA/GreB, C-term	PF03449 Transcription elongation factor, N-terminal	K	COG0782	Transcription elongation factor, GreA/GreB family
A0A0E0VPD6	129	K	1.81721	0.00122565	Up	Transcription elongation factor GreA OS=Staphylococcus aureus subsp. aureus 71193 OX=1155084 GN=greA PE=3 SV=1	greA	_ISNESPMAK[malon(K)]ALIGK_	0.99999	204.11	164.49	192.486	124.006	147.752	137.415	0.857508	0.73344	0.837914	1.33674	1.61438	1.46264	Unknown	K03624	greA; transcription elongation factor GreA		GO:0006139 nucleobase-containing compound metabolic process; GO:0006351 transcription, DNA-templated; GO:0006354 DNA-templated transcription, elongation; GO:0006725 cellular aromatic compound metabolic process; GO:0006807 nitrogen compound metabolic process; GO:0008152 metabolic process; GO:0009058 biosynthetic process; GO:0009059 macromolecule biosynthetic process; GO:0009987 cellular process; G…			PF03449; PF01272	PF03449 Transcription elongation factor, N-terminal; PF01272 Transcription elongation factor, GreA/GreB, C-term	PF01272 Transcription elongation factor, GreA/GreB, C-term	K	COG0782	Transcription elongation factor, GreA/GreB family
A0A0E0VPD8	129	K	2.8737	6.63126e-05	Up	Aminomethyltransferase OS=Staphylococcus aureus subsp. aureus 71193 OX=1155084 GN=gcvT PE=3 SV=1	gcvT	_DFNWILK[malon(K)]HK_	0.999924	153.4	141.144		615.768	646.279	577.517	0.43101	0.409599		1.18771	1.25815	1.17762	Unknown	K00605	gcvT, AMT; aminomethyltransferase [EC:2.1.2.10]	map00260 Glycine, serine and threonine metabolism; map00630 Glyoxylate and dicarboxylate metabolism; map00670 One carbon pool by folate; map01100 Metabolic pathways; map01110 Biosynthesis of secondary metabolites; map01200 Carbon metabolism				PF01571; PF08669	PF01571 Aminomethyltransferase folate-binding domain; PF08669 Glycine cleavage T-protein C-terminal barrel domain	PF01571 Aminomethyltransferase folate-binding domain	E	COG0404	Glycine cleavage system protein T (aminomethyltransferase)
A0A0E0VPE2	83	K	1.54322	0.00666824	Up	TIGR00282 family metallophosphoesterase OS=Staphylococcus aureus subsp. aureus 71193 OX=1155084 GN=ST398NM01_1290 PE=4 SV=1	ST398NM01_1290	_EIYDFIDEAK[malon(K)]R_	1	120.708	116.466	138.845	217.124	195.095	227.999	0.789736	0.686167	0.862188	1.2317	1.08538	1.29112	Unknown	K09769	ymdB; 2',3'-cyclic-nucleotide 2'-phosphodiesterase [EC:3.1.4.16]	map00230 Purine metabolism; map00240 Pyrimidine metabolism; map01100 Metabolic pathways			GO:0003824 catalytic activity; GO:0004112 cyclic-nucleotide phosphodiesterase activity; GO:0004113 2',3'-cyclic-nucleotide 3'-phosphodiesterase activity; GO:0008081 phosphoric diester hydrolase activity; GO:0016787 hydrolase activity; GO:0016788 hydrolase activity, acting on ester bonds; GO:0042578 phosphoric ester hydrolase activity;	PF13277	PF13277 YmdB-like protein	PF13277 YmdB-like protein	T	COG1692	2',3'- and 3',5'-cNMP phosphodiesterase YmdB, calcineurin family
A0A0E0VPE8	28	K	2.36067	0.0188727	Up	Putative cytosolic protein OS=Staphylococcus aureus subsp. aureus 71193 OX=1155084 GN=ST398NM01_1611 PE=3 SV=1	ST398NM01_1611	_YIADIQKK[malon(K)]_	0.990316	204.784	167.874	126.913	336.682		323.442	0.826505	0.60134	0.611141	1.33332		1.87559	Unknown					GO:0005622 intracellular anatomical structure; GO:0005737 cytoplasm; GO:0005829 cytosol;		PF01910	PF01910 Thiamine-binding protein	PF01910 Thiamine-binding protein	H	COG0011	Thiamin-binding stress-response protein YqgV, UPF0045 family
A0A0E0VPE8	94	K	1.89856	0.021087	Up	Putative cytosolic protein OS=Staphylococcus aureus subsp. aureus 71193 OX=1155084 GN=ST398NM01_1611 PE=3 SV=1	ST398NM01_1611	_MNDK[malon(K)]LTSVQK_	0.995662	41.255		34.8252	72.296	64.0223	67.1812	0.690661		0.695609	1.18759	1.14434	1.61595	Unknown					GO:0005622 intracellular anatomical structure; GO:0005737 cytoplasm; GO:0005829 cytosol;		PF01910	PF01910 Thiamine-binding protein	PF01910 Thiamine-binding protein	H	COG0011	Thiamin-binding stress-response protein YqgV, UPF0045 family
A0A0E0VPK0	52	K	3.19792	0.00191803	Up	Bifunctional protein PyrR OS=Staphylococcus aureus subsp. aureus 71193 OX=1155084 GN=pyrR PE=3 SV=1	pyrR	_IQDK[malon(K)]IHQIEQQR_	1	36.2284	47.4734	29.0826	278.399	295.787	274.26	0.378296	0.513119	0.291031	1.24855	1.27467	1.25815	Cytoplasmic	K02825	pyrR; pyrimidine operon attenuation protein / uracil phosphoribosyltransferase [EC:2.4.2.9]	map00240 Pyrimidine metabolism; map01100 Metabolic pathways	GO:0006139 nucleobase-containing compound metabolic process; GO:0006220 pyrimidine nucleotide metabolic process; GO:0006221 pyrimidine nucleotide biosynthetic process; GO:0006355 regulation of transcription, DNA-templated; GO:0006725 cellular aromatic compound metabolic process; GO:0006753 nucleoside phosphate metabolic process; GO:0006793 phosphorus metabolic process; GO:0006796 phosphate-contai…		GO:0003700 DNA-binding transcription factor activity; GO:0140110 transcription regulator activity;	PF00156	PF00156 Phosphoribosyl transferase domain	PF00156 Phosphoribosyl transferase domain	F	COG2065	Pyrimidine operon attenuation protein PyrR/uracil phosphoribosyltransferase
A0A0E0VPK0	149	K	1.61853	0.00647744	Up	Bifunctional protein PyrR OS=Staphylococcus aureus subsp. aureus 71193 OX=1155084 GN=pyrR PE=3 SV=1	pyrR	_ADFVGK[malon(K)]NIPTSK_	1	413.737	311.048	338.797	1302.9	1296.87	1414.6	0.817797	0.636406	0.641777	1.10608	1.05793	1.22841	Cytoplasmic	K02825	pyrR; pyrimidine operon attenuation protein / uracil phosphoribosyltransferase [EC:2.4.2.9]	map00240 Pyrimidine metabolism; map01100 Metabolic pathways	GO:0006139 nucleobase-containing compound metabolic process; GO:0006220 pyrimidine nucleotide metabolic process; GO:0006221 pyrimidine nucleotide biosynthetic process; GO:0006355 regulation of transcription, DNA-templated; GO:0006725 cellular aromatic compound metabolic process; GO:0006753 nucleoside phosphate metabolic process; GO:0006793 phosphorus metabolic process; GO:0006796 phosphate-contai…		GO:0003700 DNA-binding transcription factor activity; GO:0140110 transcription regulator activity;	PF00156	PF00156 Phosphoribosyl transferase domain	PF00156 Phosphoribosyl transferase domain	F	COG2065	Pyrimidine operon attenuation protein PyrR/uracil phosphoribosyltransferase
A0A0E0VPK4	493	K	5.1573	0.000186856	Up	Carbamoyl-phosphate synthase large chain OS=Staphylococcus aureus subsp. aureus 71193 OX=1155084 GN=carB PE=3 SV=1	carB	_DYGFSDK[malon(K)]TIAHR_	1	13.5183	18.4975	13.8813	153.307	172.331	198.171	0.234754	0.313659	0.228027	1.1851	1.30607	1.51317	Cytoplasmic	K01955	carB, CPA2; carbamoyl-phosphate synthase large subunit [EC:6.3.5.5]	map00240 Pyrimidine metabolism; map00250 Alanine, aspartate and glutamate metabolism; map01100 Metabolic pathways; map01240 Biosynthesis of cofactors	GO:0000050 urea cycle; GO:0006082 organic acid metabolic process; GO:0006520 cellular amino acid metabolic process; GO:0006525 arginine metabolic process; GO:0006526 arginine biosynthetic process; GO:0006807 nitrogen compound metabolic process; GO:0008152 metabolic process; GO:0008652 cellular amino acid biosynthetic process; GO:0009058 biosynthetic process; GO:0009064 glutamine family amino acid…	GO:0005622 intracellular anatomical structure; GO:0005737 cytoplasm;	GO:0003824 catalytic activity; GO:0004087 carbamoyl-phosphate synthase (ammonia) activity; GO:0004088 carbamoyl-phosphate synthase (glutamine-hydrolyzing) activity; GO:0016874 ligase activity; GO:0016879 ligase activity, forming carbon-nitrogen bonds; GO:0016884 carbon-nitrogen ligase activity, with glutamine as amido-N-donor;	PF02786; PF02787; PF02142	PF02786 Carbamoyl-phosphate synthase L chain, ATP binding domain; PF02787 Carbamoyl-phosphate synthetase large chain, oligomerisation domain; PF02142 MGS-like domain	PF02787 Carbamoyl-phosphate synthetase large chain, oligomerisation domain	EF	COG0458	Carbamoylphosphate synthase large subunit
A0A0E0VPK4	668	K	2.53035	0.00025983	Up	Carbamoyl-phosphate synthase large chain OS=Staphylococcus aureus subsp. aureus 71193 OX=1155084 GN=carB PE=3 SV=1	carB	_K[malon(K)]EFEALLR_	1	16.0743	15.7207	20.2187	90.1811	104.402	95.9833	0.464209	0.443309	0.552331	1.1593	1.31583	1.2188	Cytoplasmic	K01955	carB, CPA2; carbamoyl-phosphate synthase large subunit [EC:6.3.5.5]	map00240 Pyrimidine metabolism; map00250 Alanine, aspartate and glutamate metabolism; map01100 Metabolic pathways; map01240 Biosynthesis of cofactors	GO:0000050 urea cycle; GO:0006082 organic acid metabolic process; GO:0006520 cellular amino acid metabolic process; GO:0006525 arginine metabolic process; GO:0006526 arginine biosynthetic process; GO:0006807 nitrogen compound metabolic process; GO:0008152 metabolic process; GO:0008652 cellular amino acid biosynthetic process; GO:0009058 biosynthetic process; GO:0009064 glutamine family amino acid…	GO:0005622 intracellular anatomical structure; GO:0005737 cytoplasm;	GO:0003824 catalytic activity; GO:0004087 carbamoyl-phosphate synthase (ammonia) activity; GO:0004088 carbamoyl-phosphate synthase (glutamine-hydrolyzing) activity; GO:0016874 ligase activity; GO:0016879 ligase activity, forming carbon-nitrogen bonds; GO:0016884 carbon-nitrogen ligase activity, with glutamine as amido-N-donor;	PF02786; PF02787; PF02142	PF02786 Carbamoyl-phosphate synthase L chain, ATP binding domain; PF02787 Carbamoyl-phosphate synthetase large chain, oligomerisation domain; PF02142 MGS-like domain	PF02786 Carbamoyl-phosphate synthase L chain, ATP binding domain	EF	COG0458	Carbamoylphosphate synthase large subunit
A0A0E0VPK4	676	K	1.9857	0.0113718	Up	Carbamoyl-phosphate synthase large chain OS=Staphylococcus aureus subsp. aureus 71193 OX=1155084 GN=carB PE=3 SV=1	carB	_K[malon(K)]INVPQPQGK_	1	110.241	96.089	76.3816	456.677	448.044	340.833	0.713654	0.607396	0.467734	1.31599	1.26583	0.970153	Cytoplasmic	K01955	carB, CPA2; carbamoyl-phosphate synthase large subunit [EC:6.3.5.5]	map00240 Pyrimidine metabolism; map00250 Alanine, aspartate and glutamate metabolism; map01100 Metabolic pathways; map01240 Biosynthesis of cofactors	GO:0000050 urea cycle; GO:0006082 organic acid metabolic process; GO:0006520 cellular amino acid metabolic process; GO:0006525 arginine metabolic process; GO:0006526 arginine biosynthetic process; GO:0006807 nitrogen compound metabolic process; GO:0008152 metabolic process; GO:0008652 cellular amino acid biosynthetic process; GO:0009058 biosynthetic process; GO:0009064 glutamine family amino acid…	GO:0005622 intracellular anatomical structure; GO:0005737 cytoplasm;	GO:0003824 catalytic activity; GO:0004087 carbamoyl-phosphate synthase (ammonia) activity; GO:0004088 carbamoyl-phosphate synthase (glutamine-hydrolyzing) activity; GO:0016874 ligase activity; GO:0016879 ligase activity, forming carbon-nitrogen bonds; GO:0016884 carbon-nitrogen ligase activity, with glutamine as amido-N-donor;	PF02786; PF02787; PF02142	PF02786 Carbamoyl-phosphate synthase L chain, ATP binding domain; PF02787 Carbamoyl-phosphate synthetase large chain, oligomerisation domain; PF02142 MGS-like domain	PF02786 Carbamoyl-phosphate synthase L chain, ATP binding domain	EF	COG0458	Carbamoylphosphate synthase large subunit
A0A0E0VPL3	4	K	0.600672	0.0141132	Down	Pyruvate dehydrogenase E1 component subunit alpha OS=Staphylococcus aureus subsp. aureus 71193 OX=1155084 GN=pdhA PE=4 SV=1	pdhA	_APK[malon(K)]LQAQFDAVK_	1	168.356	241.158	191.4	123.668	135.343	140.225	1.04817	1.55236	1.19923	0.718021	0.764028	0.800364	Unknown	K00161	PDHA, pdhA; pyruvate dehydrogenase E1 component alpha subunit [EC:1.2.4.1]	map00010 Glycolysis / Gluconeogenesis; map00020 Citrate cycle (TCA cycle); map00620 Pyruvate metabolism; map01100 Metabolic pathways; map01110 Biosynthesis of secondary metabolites; map01120 Microbial metabolism in diverse environments; map01200 Carbon metabolism							C	COG1071	TPP-dependent pyruvate or acetoin dehydrogenase subunit alpha
A0A0E0VPL3	13	K	1.9537	0.0119287	Up	Pyruvate dehydrogenase E1 component subunit alpha OS=Staphylococcus aureus subsp. aureus 71193 OX=1155084 GN=pdhA PE=4 SV=1	pdhA	_LQAQFDAVK[malon(K)]VLNDTQSK_	1	9.22845	6.57924	8.61323	13.403	19.2266	19.986	0.745936	0.549841	0.700643	1.0103	1.4091	1.481	Unknown	K00161	PDHA, pdhA; pyruvate dehydrogenase E1 component alpha subunit [EC:1.2.4.1]	map00010 Glycolysis / Gluconeogenesis; map00020 Citrate cycle (TCA cycle); map00620 Pyruvate metabolism; map01100 Metabolic pathways; map01110 Biosynthesis of secondary metabolites; map01120 Microbial metabolism in diverse environments; map01200 Carbon metabolism							C	COG1071	TPP-dependent pyruvate or acetoin dehydrogenase subunit alpha
A0A0E0VPL3	214	K	1.78501	0.000141971	Up	Pyruvate dehydrogenase E1 component subunit alpha OS=Staphylococcus aureus subsp. aureus 71193 OX=1155084 GN=pdhA PE=4 SV=1	pdhA	_SK[malon(K)]QTAAETLAQK_	1	524.486	465.591	461.516	946.222	991.578	919.609	0.757925	0.695641	0.671177	1.27515	1.29924	1.2183	Unknown	K00161	PDHA, pdhA; pyruvate dehydrogenase E1 component alpha subunit [EC:1.2.4.1]	map00010 Glycolysis / Gluconeogenesis; map00020 Citrate cycle (TCA cycle); map00620 Pyruvate metabolism; map01100 Metabolic pathways; map01110 Biosynthesis of secondary metabolites; map01120 Microbial metabolism in diverse environments; map01200 Carbon metabolism							C	COG1071	TPP-dependent pyruvate or acetoin dehydrogenase subunit alpha
A0A0E0VPL3	294	K	2.53312	0.000284647	Up	Pyruvate dehydrogenase E1 component subunit alpha OS=Staphylococcus aureus subsp. aureus 71193 OX=1155084 GN=pdhA PE=4 SV=1	pdhA	_TSDEDAEWEK[malon(K)]KDPLVR_	0.981115	101.037	100.181	85.1546	274.129	285.37	241.076	0.578815	0.593381	0.490938	1.46451	1.48231	1.26611	Unknown	K00161	PDHA, pdhA; pyruvate dehydrogenase E1 component alpha subunit [EC:1.2.4.1]	map00010 Glycolysis / Gluconeogenesis; map00020 Citrate cycle (TCA cycle); map00620 Pyruvate metabolism; map01100 Metabolic pathways; map01110 Biosynthesis of secondary metabolites; map01120 Microbial metabolism in diverse environments; map01200 Carbon metabolism							C	COG1071	TPP-dependent pyruvate or acetoin dehydrogenase subunit alpha
A0A0E0VPL3	328	K	1.58832	0.000193022	Up	Pyruvate dehydrogenase E1 component subunit alpha OS=Staphylococcus aureus subsp. aureus 71193 OX=1155084 GN=pdhA PE=4 SV=1	pdhA	_ADIK[malon(K)]AAIK_	1	3352.26	3605.41	3578.18	6017.51	6432.18	6022.27	0.719603	0.800197	0.772991	1.20461	1.25193	1.18515	Unknown	K00161	PDHA, pdhA; pyruvate dehydrogenase E1 component alpha subunit [EC:1.2.4.1]	map00010 Glycolysis / Gluconeogenesis; map00020 Citrate cycle (TCA cycle); map00620 Pyruvate metabolism; map01100 Metabolic pathways; map01110 Biosynthesis of secondary metabolites; map01120 Microbial metabolism in diverse environments; map01200 Carbon metabolism							C	COG1071	TPP-dependent pyruvate or acetoin dehydrogenase subunit alpha
A0A0E0VPN8	285	K	1.91815	0.0131968	Up	Conserved virulence factor B OS=Staphylococcus aureus subsp. aureus 71193 OX=1155084 GN=ST398NM01_1392 PE=3 SV=1	ST398NM01_1392	_IINIETGK[malon(K)]ITLTK_	0.980511	14.7116	14.3877	20.2809	38.899	31.0223	31.6395	0.595183	0.589923	0.856265	1.55986	1.15271	1.20308	Unknown	K00243	K00243; uncharacterized protein					PF13509; PF17783	PF13509 S1 domain; PF17783 CvfB-like winged helix domain	PF17783 CvfB-like winged helix domain	R	COG2996	Predicted RNA-binding protein YitL, contains S1 domains, virulence factor B family
A0A0E0VPP7	291	K	2.49042	0.00974387	Up	CBS domain containing protein OS=Staphylococcus aureus subsp. aureus 71193 OX=1155084 GN=ST398NM01_1758 PE=4 SV=1	ST398NM01_1758	_K[malon(K)]TVGVINR_	1	42.6229	23.5203	48.1923	120.733	126.945	123.377	0.619941	0.347924	0.655854	1.26982	1.39094	1.38298	Unknown							PF07085; PF00571	PF07085 DRTGG domain; PF00571 CBS domain	PF00571 CBS domain	K	COG4109	Predicted transcriptional regulator containing CBS domains
[truncated: 968 more rows]
