# Supplementary material for: Identification of the malonylation modification in Staphylococcus aureus and insight into the regulators in biofilm formation
Source: Front Microbiol. 2025 Aug 19;16:1598098. doi: 10.3389/fmicb.2025.1598098 (PMC12404037; doi:10.3389/fmicb.2025.1598098)
Supplement: Supplementary file 2 [file Data_Sheet_2.xlsx]

## Sheet: Diff_distribution
Compared sample name	Up-regulated	Down-regulated
S_96h/S_0h	409	526

## Sheet: S_96hvsS_0h
Protein accession	Protein description	Gene name	S_96h/S_0h Ratio	S_96h/S_0h P value	Regulated Type	MW [kDa]	Coverage [%]	Peptides	Unique peptides	Intensity S_0h_1	Intensity S_0h_2	Intensity S_0h_3	Intensity S_96h_1	Intensity S_96h_2	Intensity S_96h_3	S_0h_1	S_0h_2	S_0h_3	S_96h_1	S_96h_2	S_96h_3	Subcellular localization	KEGG KO No.	KEGG Gene	KEGG pathway	Biological Process	Cellular Component	Molecular Function	Pfam ID	Domain description	COG category	COG NO.	COG description
A0A6A9GYR1	Protein/nucleic acid deglycase HchA OS=Staphylococcus aureus OX=1280 GN=hchA PE=3 SV=1	hchA	0.325264	1.20633e-06	Down	32.2207	54.1	12	1	12332.5	12226.4	11900.9	4119.62	3842.69	3896.75	1.53139	1.51821	1.4778	0.511554	0.477166	0.483879	Cytoplasmic	K05523	hchA; D-lactate dehydratase / protein deglycase [EC:4.2.1.130 3.5.1.124]	map00620 Pyruvate metabolism; map01100 Metabolic pathways; map01120 Microbial metabolism in diverse environments	GO:0006355 regulation of transcription, DNA-templated; GO:0009889 regulation of biosynthetic process; GO:0010468 regulation of gene expression; GO:0010556 regulation of macromolecule biosynthetic process; GO:0019219 regulation of nucleobase-containing compound metabolic process; GO:0019222 regulation of metabolic process; GO:0031323 regulation of cellular metabolic process; GO:0031326 regulation …		GO:0003700 DNA-binding transcription factor activity; GO:0140110 transcription regulator activity;	PF01965	PF01965 DJ-1/PfpI family	V	COG0693	Protein/nucleotide deglycase, PfpI/YajL/DJ-1 family (repair of methylglyoxal-glycated proteins and nucleic acids)
A0A7Z8C7K4	Protein/nucleic acid deglycase HchA OS=Staphylococcus aureus OX=1280 GN=hchA PE=3 SV=1	hchA	0.227849	0.000173733	Down	32.1645	2.7	1	1	4563.41	4092.53	5613.18	1125.57	1161.47	964.154	1.56278	1.40152	1.92229	0.385463	0.397758	0.330184	Cytoplasmic	K05523	hchA; D-lactate dehydratase / protein deglycase [EC:4.2.1.130 3.5.1.124]	map00620 Pyruvate metabolism; map01100 Metabolic pathways; map01120 Microbial metabolism in diverse environments	GO:0006355 regulation of transcription, DNA-templated; GO:0009889 regulation of biosynthetic process; GO:0010468 regulation of gene expression; GO:0010556 regulation of macromolecule biosynthetic process; GO:0019219 regulation of nucleobase-containing compound metabolic process; GO:0019222 regulation of metabolic process; GO:0031323 regulation of cellular metabolic process; GO:0031326 regulation …		GO:0003700 DNA-binding transcription factor activity; GO:0140110 transcription regulator activity;	PF01965	PF01965 DJ-1/PfpI family	V	COG0693	Protein/nucleotide deglycase, PfpI/YajL/DJ-1 family (repair of methylglyoxal-glycated proteins and nucleic acids)
A0A0D1G5Z8	Probable dual-specificity RNA methyltransferase RlmN OS=Staphylococcus aureus OX=1280 GN=rlmN_1 PE=3 SV=1	rlmN_1	0.618536	8.85323e-05	Down	41.9049	47	14	0	794.541	731.385	747.781	483.439	456.233	466.696	1.29542	1.19245	1.21918	0.7882	0.743843	0.760902	Cytoplasmic	K06941	rlmN; 23S rRNA (adenine2503-C2)-methyltransferase [EC:2.1.1.192]		GO:0000154 rRNA modification; GO:0001510 RNA methylation; GO:0006139 nucleobase-containing compound metabolic process; GO:0006364 rRNA processing; GO:0006396 RNA processing; GO:0006399 tRNA metabolic process; GO:0006400 tRNA modification; GO:0006725 cellular aromatic compound metabolic process; GO:0006807 nitrogen compound metabolic process; GO:0008033 tRNA processing; GO:0008152 metabolic proces…		GO:0003824 catalytic activity; GO:0008168 methyltransferase activity; GO:0008173 RNA methyltransferase activity; GO:0008175 tRNA methyltransferase activity; GO:0008649 rRNA methyltransferase activity; GO:0008757 S-adenosylmethionine-dependent methyltransferase activity; GO:0016740 transferase activity; GO:0016741 transferase activity, transferring one-carbon groups; GO:0140098 catalytic activity,…	PF04055; PF13394	PF04055 Radical SAM superfamily; PF13394 4Fe-4S single cluster domain	J	COG0820	Adenine C2-methylase RlmN of 23S rRNA A2503 and tRNA A37
A0A0H2XKG3	Fibronectin-binding protein B OS=Staphylococcus aureus (strain USA300) OX=367830 GN=fnbB PE=1 SV=1	fnbB	0.522632	7.27919e-06	Down	103.555	3.1	1	1	5323.13	5114.84	5327.23	2748.49	2665.22	2825.69	1.33053	1.27847	1.33155	0.686992	0.666177	0.706286	Cellwall	K13733	fnbB; fibronectin-binding protein B		GO:0098630 aggregation of unicellular organisms; GO:0098743 cell aggregation;		GO:0001968 fibronectin binding; GO:0005488 binding; GO:0005515 protein binding; GO:0044877 protein-containing complex binding; GO:0070051 fibrinogen binding;	PF17961; PF10425	PF17961 Bacterial Ig domain; PF10425 C-terminus of bacterial fibrinogen-binding adhesin	M	COG4932	Clumping factor A-related surface protein, MSCRAMM (microbial surface components recognizing adhesive matrix molecules) family, DEv-IgG fold
A0A6A9GX17	Bifunctional protein GlmU OS=Staphylococcus aureus OX=1280 GN=glmU PE=3 SV=1	glmU	0.477032	2.5119e-05	Down	48.5217	42.9	14	2	1417.71	1491.06	1412.08	673.852	661.071	726.262	1.33285	1.4018	1.32755	0.633515	0.621499	0.682788	Cytoplasmic	K04042	glmU; bifunctional UDP-N-acetylglucosamine pyrophosphorylase / glucosamine-1-phosphate N-acetyltransferase [EC:2.7.7.23 2.3.1.157]	map00520 Amino sugar and nucleotide sugar metabolism; map00541 O-Antigen nucleotide sugar biosynthesis; map01100 Metabolic pathways; map01250 Biosynthesis of nucleotide sugars	GO:0000270 peptidoglycan metabolic process; GO:0000271 polysaccharide biosynthetic process; GO:0005975 carbohydrate metabolic process; GO:0005976 polysaccharide metabolic process; GO:0006022 aminoglycan metabolic process; GO:0006023 aminoglycan biosynthetic process; GO:0006024 glycosaminoglycan biosynthetic process; GO:0006629 lipid metabolic process; GO:0006807 nitrogen compound metabolic proces…		GO:0003824 catalytic activity; GO:0003977 UDP-N-acetylglucosamine diphosphorylase activity; GO:0016740 transferase activity; GO:0016772 transferase activity, transferring phosphorus-containing groups; GO:0016779 nucleotidyltransferase activity; GO:0070569 uridylyltransferase activity;			M	COG1207	Bifunctional protein GlmU, N-acetylglucosamine-1-phosphate-uridyltransferase/glucosamine-1-phosphate-acetyltransferase
A0A6B1RMT7	CTP synthase OS=Staphylococcus aureus OX=1280 GN=pyrG PE=3 SV=1	pyrG	0.529685	8.08932e-06	Down	59.9821	42.2	18	1	9489.91	9189.83	8974	4883.83	5003.97	4759.97	1.34604	1.30348	1.27286	0.692717	0.709758	0.675149	Cytoplasmic	K01937	pyrG, CTPS; CTP synthase [EC:6.3.4.2]	map00240 Pyrimidine metabolism; map01100 Metabolic pathways; map01240 Biosynthesis of cofactors				PF06418; PF00117	PF06418 CTP synthase N-terminus; PF00117 Glutamine amidotransferase class-I	F	COG0504	CTP synthase (UTP-ammonia lyase)
A0A8D9Z3X1	Coenzyme A biosynthesis bifunctional protein CoaBC OS=Staphylococcus aureus subsp. aureus D139 OX=585152 GN=coaBC PE=3 SV=1	coaBC	4.35297	0.00010201	Up	44.4166	5	1	0	37.1255	29.1006	29.3487	151.835	137.43	126.769	0.435397	0.341283	0.344192	1.78067	1.61174	1.48671	Cytoplasmic	K13038	coaBC, dfp; phosphopantothenoylcysteine decarboxylase / phosphopantothenate---cysteine ligase [EC:4.1.1.36 6.3.2.5]	map00770 Pantothenate and CoA biosynthesis; map01100 Metabolic pathways; map01240 Biosynthesis of cofactors						H	COG0452	Phosphopantothenoylcysteine synthetase/decarboxylase CoaBC
Q2FW27	Adenylate kinase OS=Staphylococcus aureus (strain NCTC 8325 / PS 47) OX=93061 GN=adk PE=3 SV=1	adk	0.358358	3.41789e-06	Down	23.9743	61.9	14	0	10656	11392.3	11684.4	4067.01	3980.52	4040.86	1.39534	1.49176	1.53	0.532551	0.521225	0.529126	Cytoplasmic	K00939	adk, AK; adenylate kinase [EC:2.7.4.3]	map00230 Purine metabolism; map00730 Thiamine metabolism; map01100 Metabolic pathways; map01110 Biosynthesis of secondary metabolites; map01240 Biosynthesis of cofactors	GO:0006139 nucleobase-containing compound metabolic process; GO:0006725 cellular aromatic compound metabolic process; GO:0006753 nucleoside phosphate metabolic process; GO:0006793 phosphorus metabolic process; GO:0006796 phosphate-containing compound metabolic process; GO:0006807 nitrogen compound metabolic process; GO:0008152 metabolic process; GO:0009058 biosynthetic process; GO:0009117 nucleot…	GO:0005622 intracellular anatomical structure; GO:0005737 cytoplasm;	GO:0003824 catalytic activity; GO:0004017 adenylate kinase activity; GO:0016301 kinase activity; GO:0016740 transferase activity; GO:0016772 transferase activity, transferring phosphorus-containing groups; GO:0016776 phosphotransferase activity, phosphate group as acceptor; GO:0019205 nucleobase-containing compound kinase activity; GO:0050145 nucleoside monophosphate kinase activity;	PF00406; PF05191	PF00406 Adenylate kinase; PF05191 Adenylate kinase, active site lid	F	COG0563	Adenylate kinase or related kinase
A0A068A7R6	Undecaprenyl-diphosphatase OS=Staphylococcus aureus OX=1280 GN=uppP PE=3 SV=1	uppP	0.61836	0.00177754	Down	32.2695	7.9	2	2	1148.74	1405.91	1377.37	803.264	810.359	817.776	1.08313	1.32562	1.2987	0.75739	0.76408	0.771073	CytoplasmicMembrane	K06153	bacA; undecaprenyl-diphosphatase [EC:3.6.1.27]	map00550 Peptidoglycan biosynthesis						I	COG1968	Undecaprenyl pyrophosphate phosphatase
A0A090LRZ5	Lipid II isoglutaminyl synthase (glutamine-hydrolyzing) subunit GatD OS=Staphylococcus aureus OX=1280 GN=gatD PE=3 SV=1	gatD	2.06199	0.00942856	Up	27.4441	9.5	1	0	21.2311	30.7308	21.3622	49.5521	59.2441	42.397	0.567381	0.82125	0.570883	1.32423	1.58324	1.13302	Cytoplasmic	K07009	gatD; lipid II isoglutaminyl synthase (glutamine-hydrolysing) [EC:6.3.5.13]	map00550 Peptidoglycan biosynthesis; map01100 Metabolic pathways				PF07685	PF07685 CobB/CobQ-like glutamine amidotransferase domain	R	COG3442	Glutamine amidotransferase related to the GATase domain of CobQ
A0A0D1EYX3	Ribulose-5-phosphate reductase OS=Staphylococcus aureus OX=1280 GN=gutB_4 PE=3 SV=1	gutB_4	1.74067	0.000267693	Up	38.4518	44.3	9	0	751.312	804.623	787.435	1310.55	1295.57	1472.9	0.701898	0.751704	0.735646	1.22436	1.21036	1.37603	Cytoplasmic	K05352	tarJ; ribitol-5-phosphate 2-dehydrogenase (NADP+) [EC:1.1.1.405]	map00040 Pentose and glucuronate interconversions; map01100 Metabolic pathways				PF08240; PF00107	PF08240 Alcohol dehydrogenase GroES-like domain; PF00107 Zinc-binding dehydrogenase	ER	COG1063	Threonine dehydrogenase or related Zn-dependent dehydrogenase
A0A0D1EZE3	Putative pyruvate, phosphate dikinase regulatory protein OS=Staphylococcus aureus OX=1280 GN=yqfL PE=3 SV=1	yqfL	2.01803	8.40667e-07	Up	30.7855	58.5	14	0	2204.5	2262.47	2205.38	4493.53	4404.04	4567.44	0.656838	0.674112	0.657101	1.33886	1.3122	1.36089	Cytoplasmic	K09773	ppsR; [pyruvate, water dikinase]-phosphate phosphotransferase / [pyruvate, water dikinase] kinase [EC:2.7.4.28 2.7.11.33]							T	COG1806	Regulator of PEP synthase PpsR, kinase-PPPase family (combines ADP:protein kinase and phosphorylase activities)
A0A0D1GDM1	Lysine--tRNA ligase OS=Staphylococcus aureus OX=1280 GN=lysS PE=3 SV=1	lysS	0.566481	2.6739e-05	Down	56.7192	64	27	0	7406.27	7019.46	7082.63	4158.52	4126.35	3899.21	1.31892	1.25004	1.26128	0.740555	0.734827	0.694378	Cytoplasmic	K04567	KARS, lysS; lysyl-tRNA synthetase, class II [EC:6.1.1.6]	map00970 Aminoacyl-tRNA biosynthesis				PF01336; PF00152	PF01336 OB-fold nucleic acid binding domain; PF00152 tRNA synthetases class II (D, K and N)	J	COG1190	Lysyl-tRNA synthetase (class II)
A0A0D1GTM7	DNA-directed RNA polymerase subunit alpha OS=Staphylococcus aureus OX=1280 GN=rpoA PE=3 SV=1	rpoA	0.639252	1.83068e-05	Down	35.0117	48.4	14	0	16188.8	15378.5	15443.1	10041.2	10159.1	9851.27	1.26045	1.19736	1.20239	0.781799	0.790982	0.767014	Cytoplasmic	K03040	rpoA; DNA-directed RNA polymerase subunit alpha [EC:2.7.7.6]	map03020 RNA polymerase	GO:0006139 nucleobase-containing compound metabolic process; GO:0006351 transcription, DNA-templated; GO:0006354 DNA-templated transcription, elongation; GO:0006725 cellular aromatic compound metabolic process; GO:0006807 nitrogen compound metabolic process; GO:0008152 metabolic process; GO:0009058 biosynthetic process; GO:0009059 macromolecule biosynthetic process; GO:0009987 cellular process; G…	GO:0005622 intracellular anatomical structure; GO:0005737 cytoplasm;	GO:0003824 catalytic activity; GO:0003899 DNA-directed 5'-3' RNA polymerase activity; GO:0016740 transferase activity; GO:0016772 transferase activity, transferring phosphorus-containing groups; GO:0016779 nucleotidyltransferase activity; GO:0034062 5'-3' RNA polymerase activity; GO:0097747 RNA polymerase activity; GO:0140098 catalytic activity, acting on RNA;	PF01193; PF01000; PF03118	PF01193 RNA polymerase Rpb3/Rpb11 dimerisation domain; PF01000 RNA polymerase Rpb3/RpoA insert domain; PF03118 Bacterial RNA polymerase, alpha chain C terminal domain	K	COG0202	DNA-directed RNA polymerase, alpha subunit/40 kD subunit
A0A0D1GWY1	tRNA-2-methylthio-N(6)-dimethylallyladenosine synthase OS=Staphylococcus aureus OX=1280 GN=miaB PE=3 SV=1	miaB	0.442541	4.86596e-05	Down	58.9181	20	9	0	523.393	505.311	454.119	222.671	216.921	216.617	1.46812	1.4174	1.27381	0.624595	0.608464	0.607613	Cytoplasmic	K06168	miaB; tRNA-2-methylthio-N6-dimethylallyladenosine synthase [EC:2.8.4.3]		GO:0006139 nucleobase-containing compound metabolic process; GO:0006396 RNA processing; GO:0006399 tRNA metabolic process; GO:0006400 tRNA modification; GO:0006725 cellular aromatic compound metabolic process; GO:0006807 nitrogen compound metabolic process; GO:0008033 tRNA processing; GO:0008152 metabolic process; GO:0009451 RNA modification; GO:0009987 cellular process; GO:0010467 gene expressio…		GO:0003824 catalytic activity; GO:0016740 transferase activity; GO:0016782 transferase activity, transferring sulphur-containing groups; GO:0035596 methylthiotransferase activity; GO:0035597 N6-isopentenyladenosine methylthiotransferase activity; GO:0050497 alkylthioltransferase activity;	PF04055; PF01938	PF04055 Radical SAM superfamily; PF01938 TRAM domain	J	COG0621	tRNA A37 methylthiotransferase MiaB
A0A0D1GX72	Octanoyl-[GcvH]:protein N-octanoyltransferase OS=Staphylococcus aureus OX=1280 GN=lipL PE=3 SV=1	lipL	0.66321	0.00195756	Down	31.7363	23.7	4	0	89.4533	85.0029	100.639	62.0055	62.7968	57.6432	1.17305	1.11469	1.31973	0.813116	0.823492	0.75591	Cytoplasmic	K16869	lipL; octanoyl-[GcvH]:protein N-octanoyltransferase [EC:2.3.1.204]	map00785 Lipoic acid metabolism; map01100 Metabolic pathways; map01240 Biosynthesis of cofactors	GO:0006082 organic acid metabolic process; GO:0006464 cellular protein modification process; GO:0006629 lipid metabolic process; GO:0006631 fatty acid metabolic process; GO:0006633 fatty acid biosynthetic process; GO:0006790 sulfur compound metabolic process; GO:0006807 nitrogen compound metabolic process; GO:0008152 metabolic process; GO:0008610 lipid biosynthetic process; GO:0009058 biosyntheti…		GO:0003824 catalytic activity; GO:0016415 octanoyltransferase activity; GO:0016740 transferase activity; GO:0016746 acyltransferase activity; GO:0016747 acyltransferase activity, transferring groups other than amino-acyl groups;	PF03099	PF03099 Biotin/lipoate A/B protein ligase family	H	COG0095	Lipoate-protein ligase A
A0A0D1H8Z3	Beta-ketoacyl-[acyl-carrier-protein] synthase III OS=Staphylococcus aureus OX=1280 GN=fabH PE=3 SV=1	fabH	0.601483	7.81874e-05	Down	33.8794	38.3	7	0	843.958	823.206	815.171	477.643	489.393	526.048	1.27376	1.24244	1.23032	0.720894	0.738628	0.793951	Cytoplasmic	K00648	fabH; 3-oxoacyl-[acyl-carrier-protein] synthase III [EC:2.3.1.180]	map00061 Fatty acid biosynthesis; map01100 Metabolic pathways; map01212 Fatty acid metabolism	GO:0006082 organic acid metabolic process; GO:0006629 lipid metabolic process; GO:0006631 fatty acid metabolic process; GO:0006633 fatty acid biosynthetic process; GO:0008152 metabolic process; GO:0008610 lipid biosynthetic process; GO:0009058 biosynthetic process; GO:0009987 cellular process; GO:0016053 organic acid biosynthetic process; GO:0019752 carboxylic acid metabolic process; GO:0032787 m…		GO:0003824 catalytic activity; GO:0004312 fatty acid synthase activity; GO:0004315 3-oxoacyl-[acyl-carrier-protein] synthase activity; GO:0016740 transferase activity; GO:0016746 acyltransferase activity; GO:0016747 acyltransferase activity, transferring groups other than amino-acyl groups;	PF08545; PF08541	PF08545 3-Oxoacyl-[acyl-carrier-protein (ACP)] synthase III; PF08541 3-Oxoacyl-[acyl-carrier-protein (ACP)] synthase III C terminal	I	COG0332	3-oxoacyl-[acyl-carrier-protein] synthase III
A0A0D1HD02	Endonuclease III OS=Staphylococcus aureus OX=1280 GN=nth PE=3 SV=1	nth	2.05762	0.0154137	Up	25.2342	17.4	3	0	23.4756	26.6686	42.7969	59.3226	65.1139	66.8006	0.495653	0.563068	0.903592	1.25251	1.37478	1.41039	Cytoplasmic	K10773	NTH; endonuclease III [EC:4.2.99.18]	map03410 Base excision repair				PF00730; PF10576	PF00730 HhH-GPD superfamily base excision DNA repair protein; PF10576 Iron-sulfur binding domain of endonuclease III	L	COG0177	Endonuclease III
A0A0D1HGG1	Pyridoxal 5'-phosphate synthase subunit PdxS OS=Staphylococcus aureus OX=1280 GN=pdxS PE=3 SV=1	pdxS	0.560863	5.84501e-06	Down	31.9927	53.9	13	0	6741.6	6623.16	6851.26	3822.02	3850.93	3665.46	1.2819	1.25938	1.30275	0.726748	0.732245	0.696979	Cytoplasmic	K06215	pdxS, pdx1; pyridoxal 5'-phosphate synthase pdxS subunit [EC:4.3.3.6]	map00750 Vitamin B6 metabolism; map01100 Metabolic pathways; map01240 Biosynthesis of cofactors			GO:0005488 binding; GO:0005515 protein binding; GO:0042802 identical protein binding;	PF01680	PF01680 SOR/SNZ family	H	COG0214	Pyridoxal 5'-phosphate synthase subunit PdxS
A0A0D1HLJ8	D-aminoacyl-tRNA deacylase OS=Staphylococcus aureus OX=1280 GN=dtd PE=3 SV=1	dtd	0.638218	5.38436e-05	Down	16.6927	16	2	0	999.372	1002.06	1002.09	607.894	652.034	656.973	1.21864	1.22191	1.22196	0.74127	0.795095	0.801118	Unknown	K07560	dtd, DTD; D-aminoacyl-tRNA deacylase [EC:3.1.1.96]		GO:0006139 nucleobase-containing compound metabolic process; GO:0006399 tRNA metabolic process; GO:0006450 regulation of translational fidelity; GO:0006725 cellular aromatic compound metabolic process; GO:0006807 nitrogen compound metabolic process; GO:0008152 metabolic process; GO:0009987 cellular process; GO:0016070 RNA metabolic process; GO:0034641 cellular nitrogen compound metabolic process;…	GO:0005622 intracellular anatomical structure; GO:0005737 cytoplasm;	GO:0002161 aminoacyl-tRNA editing activity; GO:0003824 catalytic activity; GO:0016787 hydrolase activity; GO:0016788 hydrolase activity, acting on ester bonds; GO:0051499 D-aminoacyl-tRNA deacylase activity; GO:0051500 D-tyrosyl-tRNA(Tyr) deacylase activity; GO:0052689 carboxylic ester hydrolase activity; GO:0140098 catalytic activity, acting on RNA; GO:0140101 catalytic activity, acting on a tRN…			J	COG1490	D-aminoacyl-tRNA deacylase
A0A0D1IAU5	Phosphoribosylglycinamide formyltransferase OS=Staphylococcus aureus OX=1280 GN=purN PE=3 SV=1	purN	1.84627	8.02546e-05	Up	21.1511	19.7	3	0	107.372	119.663	119.609	209.48	216.732	213.788	0.652955	0.727697	0.727369	1.27389	1.31799	1.30009	Cytoplasmic	K11175	purN; phosphoribosylglycinamide formyltransferase 1 [EC:2.1.2.2]	map00230 Purine metabolism; map00670 One carbon pool by folate; map01100 Metabolic pathways; map01110 Biosynthesis of secondary metabolites				PF00551	PF00551 Formyl transferase	F	COG0299	Folate-dependent phosphoribosylglycinamide formyltransferase PurN
A0A0D1IRI8	ATP synthase subunit beta OS=Staphylococcus aureus OX=1280 GN=atpD PE=3 SV=1	atpD	0.57263	9.38184e-07	Down	51.4003	72.6	24	0	15926.9	15924	16157.6	9185.89	9309.75	8995.49	1.26572	1.26549	1.28405	0.730008	0.739851	0.714877	CytoplasmicMembrane	K02112	ATPF1B, atpD; F-type H+/Na+-transporting ATPase subunit beta [EC:7.1.2.2 7.2.2.1]	map00190 Oxidative phosphorylation; map00195 Photosynthesis; map01100 Metabolic pathways				PF02874; PF00006	PF02874 ATP synthase alpha/beta family, beta-barrel domain; PF00006 ATP synthase alpha/beta family, nucleotide-binding domain	C	COG0055	FoF1-type ATP synthase, beta subunit
A0A0D1JBS6	Lipoyl synthase OS=Staphylococcus aureus OX=1280 GN=lipA_3 PE=3 SV=1	lipA_3	0.556252	2.32079e-05	Down	34.885	43.6	11	0	1118.48	1045.07	1056.2	611.439	580.077	599.476	1.3393	1.25139	1.26472	0.732155	0.6946	0.717829	Cytoplasmic	K03644	lipA, LIAS, LIP1, LIP5; lipoyl synthase [EC:2.8.1.8]	map00785 Lipoic acid metabolism; map01100 Metabolic pathways; map01240 Biosynthesis of cofactors	GO:0006082 organic acid metabolic process; GO:0006464 cellular protein modification process; GO:0006629 lipid metabolic process; GO:0006631 fatty acid metabolic process; GO:0006633 fatty acid biosynthetic process; GO:0006790 sulfur compound metabolic process; GO:0006807 nitrogen compound metabolic process; GO:0008152 metabolic process; GO:0008610 lipid biosynthetic process; GO:0009058 biosyntheti…	GO:0005622 intracellular anatomical structure; GO:0005737 cytoplasm;	GO:0003824 catalytic activity; GO:0016740 transferase activity; GO:0016782 transferase activity, transferring sulphur-containing groups; GO:0016783 sulfurtransferase activity; GO:0016992 lipoate synthase activity;	PF04055	PF04055 Radical SAM superfamily	H	COG0320	Lipoate synthase
A0A0D1JLA5	Isopentenyl-diphosphate delta-isomerase OS=Staphylococcus aureus OX=1280 GN=fni PE=3 SV=1	fni	0.389849	9.54767e-05	Down	38.7431	31.8	7	0	518.784	444.243	461.728	187.708	195.553	172.179	1.57192	1.34606	1.39904	0.568755	0.592526	0.521704	Cytoplasmic	K01823	idi, IDI; isopentenyl-diphosphate Delta-isomerase [EC:5.3.3.2]	map00900 Terpenoid backbone biosynthesis; map01100 Metabolic pathways; map01110 Biosynthesis of secondary metabolites	GO:0006629 lipid metabolic process; GO:0006720 isoprenoid metabolic process; GO:0008152 metabolic process; GO:0008299 isoprenoid biosynthetic process; GO:0008610 lipid biosynthetic process; GO:0009058 biosynthetic process; GO:0009987 cellular process; GO:0044237 cellular metabolic process; GO:0044238 primary metabolic process; GO:0044249 cellular biosynthetic process; GO:0044255 cellular lipid me…		GO:0003824 catalytic activity; GO:0004452 isopentenyl-diphosphate delta-isomerase activity; GO:0016853 isomerase activity; GO:0016860 intramolecular oxidoreductase activity; GO:0016863 intramolecular oxidoreductase activity, transposing C=C bonds;	PF01070	PF01070 FMN-dependent dehydrogenase	CIR	COG1304	FMN-dependent dehydrogenase, includes L-lactate dehydrogenase and type II isopentenyl diphosphate isomerase
A0A0D1JNT4	ATP synthase subunit alpha OS=Staphylococcus aureus OX=1280 GN=atpA PE=3 SV=1	atpA	0.44397	2.45933e-05	Down	54.584	35.7	16	0	18908.6	17977.8	17915.1	8641.14	7821.45	7867.62	1.4337	1.36313	1.35838	0.655197	0.593045	0.596546	Cytoplasmic	K02111	ATPF1A, atpA; F-type H+/Na+-transporting ATPase subunit alpha [EC:7.1.2.2 7.2.2.1]	map00190 Oxidative phosphorylation; map00195 Photosynthesis; map01100 Metabolic pathways				PF02874; PF00006; PF00306	PF02874 ATP synthase alpha/beta family, beta-barrel domain; PF00006 ATP synthase alpha/beta family, nucleotide-binding domain; PF00306 ATP synthase alpha/beta chain, C terminal domain	C	COG0056	FoF1-type ATP synthase, alpha subunit
A0A0D6H3I9	Dihydrolipoyl dehydrogenase OS=Staphylococcus aureus OX=1280 GN=lpdA PE=3 SV=1	lpdA	0.613273	0.0054435	Down	51.1116	16.9	5	0	107.132	142.412	122.769	73.3481	73.8586	81.1234	1.07018	1.42259	1.22638	0.732695	0.737795	0.810364	Cytoplasmic	K00382	DLD, lpd, pdhD; dihydrolipoamide dehydrogenase [EC:1.8.1.4]	map00010 Glycolysis / Gluconeogenesis; map00020 Citrate cycle (TCA cycle); map00260 Glycine, serine and threonine metabolism; map00280 Valine, leucine and isoleucine degradation; map00310 Lysine degradation; map00380 Tryptophan metabolism; map00620 Pyruvate metabolism; map00630 Glyoxylate and dicarboxylate metabolism; map00640 Propanoate metabolism; map01100 Metabolic pathways; map01110 Biosynthe…				PF07992; PF02852	PF07992 Pyridine nucleotide-disulphide oxidoreductase; PF02852 Pyridine nucleotide-disulphide oxidoreductase, dimerisation domain	C	COG1249	Dihydrolipoamide dehydrogenase (E3) component of pyruvate/2-oxoglutarate dehydrogenase complex or glutathione oxidoreductase
A0A0D6HCQ6	Fumarate hydratase class II OS=Staphylococcus aureus OX=1280 GN=citG PE=3 SV=1	citG	2.063	1.19737e-05	Up	51.1079	36	14	1	5134.49	5212.41	4838.1	10662.4	10139.3	10524.9	0.662349	0.672401	0.624115	1.37545	1.30797	1.35771	Cytoplasmic	K01679	E4.2.1.2B, fumC, FH; fumarate hydratase, class II [EC:4.2.1.2]	map00020 Citrate cycle (TCA cycle); map00620 Pyruvate metabolism; map00720 Carbon fixation pathways in prokaryotes; map01100 Metabolic pathways; map01110 Biosynthesis of secondary metabolites; map01120 Microbial metabolism in diverse environments; map01200 Carbon metabolism	GO:0006082 organic acid metabolic process; GO:0006091 generation of precursor metabolites and energy; GO:0006099 tricarboxylic acid cycle; GO:0006101 citrate metabolic process; GO:0006106 fumarate metabolic process; GO:0006108 malate metabolic process; GO:0008152 metabolic process; GO:0009060 aerobic respiration; GO:0009987 cellular process; GO:0015980 energy derivation by oxidation of organic co…		GO:0003824 catalytic activity; GO:0004333 fumarate hydratase activity; GO:0016829 lyase activity; GO:0016835 carbon-oxygen lyase activity; GO:0016836 hydro-lyase activity;	PF00206; PF10415	PF00206 Lyase; PF10415 Fumarase C C-terminus	C	COG0114	Fumarate hydratase class II
A0A0D6HCX7	Epoxyqueuosine reductase OS=Staphylococcus aureus OX=1280 GN=queG PE=3 SV=1	queG	0.538173	3.14272e-05	Down	41.9359	6.4	2	0	241.32	229.999	254.884	129.957	130.6	130.265	1.29623	1.23542	1.36909	0.698054	0.701508	0.699707	CytoplasmicMembrane	K18979	queG; epoxyqueuosine reductase [EC:1.17.99.6]		GO:0006139 nucleobase-containing compound metabolic process; GO:0006725 cellular aromatic compound metabolic process; GO:0006807 nitrogen compound metabolic process; GO:0008152 metabolic process; GO:0008616 queuosine biosynthetic process; GO:0009058 biosynthetic process; GO:0009116 nucleoside metabolic process; GO:0009119 ribonucleoside metabolic process; GO:0009163 nucleoside biosynthetic proces…		GO:0003824 catalytic activity; GO:0016491 oxidoreductase activity; GO:0052693 epoxyqueuosine reductase activity;	PF13484	PF13484 4Fe-4S double cluster binding domain	J	COG1600	Epoxyqueuosine reductase QueG (queuosine biosynthesis)
A0A0D6HRB0	Orotate phosphoribosyltransferase OS=Staphylococcus aureus OX=1280 GN=pyrE PE=3 SV=1	pyrE	2.01196	2.4968e-06	Up	22.0421	46.3	8	0	1742.58	1779.22	1711.66	3551.7	3564.01	3413.8	0.663295	0.67724	0.651525	1.35192	1.3566	1.29942	Cytoplasmic	K00762	pyrE; orotate phosphoribosyltransferase [EC:2.4.2.10]	map00240 Pyrimidine metabolism; map01100 Metabolic pathways; map01240 Biosynthesis of cofactors				PF00156	PF00156 Phosphoribosyl transferase domain	F	COG0461	Orotate phosphoribosyltransferase
A0A0D6HS19	DNA topoisomerase 1 OS=Staphylococcus aureus OX=1280 GN=topA PE=3 SV=1	topA	0.59903	9.83433e-05	Down	79.327	35.6	20	0	1221.44	1218.17	1268.76	716.338	785.717	719.371	1.2359	1.23259	1.28378	0.724819	0.795019	0.727888	Cytoplasmic	K03168	topA; DNA topoisomerase I [EC:5.6.2.1]					PF01396	PF01396 Topoisomerase DNA binding C4 zinc finger	L	COG0550	DNA topoisomerase IA
A0A0D6HTY1	Imidazole glycerol phosphate synthase subunit HisH OS=Staphylococcus aureus OX=1280 GN=hisH PE=3 SV=1	hisH	0.59938	0.000212778	Down	21.2794	18.8	3	0	112.09	119.243	108.833	68.5532	64.2624	71.073	1.23616	1.31505	1.20025	0.756026	0.708706	0.783815	Cytoplasmic	K02501	hisH; imidazole glycerol-phosphate synthase subunit HisH [EC:4.3.2.10]	map00340 Histidine metabolism; map01100 Metabolic pathways; map01110 Biosynthesis of secondary metabolites; map01230 Biosynthesis of amino acids	GO:0000105 histidine biosynthetic process; GO:0006082 organic acid metabolic process; GO:0006520 cellular amino acid metabolic process; GO:0006547 histidine metabolic process; GO:0006725 cellular aromatic compound metabolic process; GO:0006807 nitrogen compound metabolic process; GO:0008152 metabolic process; GO:0008652 cellular amino acid biosynthetic process; GO:0009058 biosynthetic process; GO…		GO:0000107 imidazoleglycerol-phosphate synthase activity; GO:0003824 catalytic activity; GO:0016740 transferase activity; GO:0016757 glycosyltransferase activity; GO:0016763 pentosyltransferase activity;	PF00117	PF00117 Glutamine amidotransferase class-I	E	COG0118	Imidazoleglycerol phosphate synthase glutamine amidotransferase subunit HisH
A0A0D6HVX5	Phosphoribosylformylglycinamidine synthase subunit PurL OS=Staphylococcus aureus OX=1280 GN=purL PE=3 SV=1	purL	1.63999	0.00111152	Up	79.5358	17.6	10	0	294.063	303.464	302.005	499.364	439.831	536.025	0.742974	0.766725	0.763039	1.26168	1.11127	1.35431	Cytoplasmic	K23269	purL; phosphoribosylformylglycinamidine synthase subunit PurL [EC:6.3.5.3]	map00230 Purine metabolism; map01100 Metabolic pathways; map01110 Biosynthesis of secondary metabolites	GO:0006139 nucleobase-containing compound metabolic process; GO:0006163 purine nucleotide metabolic process; GO:0006164 purine nucleotide biosynthetic process; GO:0006725 cellular aromatic compound metabolic process; GO:0006753 nucleoside phosphate metabolic process; GO:0006793 phosphorus metabolic process; GO:0006796 phosphate-containing compound metabolic process; GO:0006807 nitrogen compound m…		GO:0000166 nucleotide binding; GO:0003824 catalytic activity; GO:0004642 phosphoribosylformylglycinamidine synthase activity; GO:0005488 binding; GO:0005524 ATP binding; GO:0016874 ligase activity; GO:0016879 ligase activity, forming carbon-nitrogen bonds; GO:0016884 carbon-nitrogen ligase activity, with glutamine as amido-N-donor; GO:0017076 purine nucleotide binding; GO:0030554 adenyl nucleotid…	PF18072; PF00586; PF02769	PF18072 Formylglycinamide ribonucleotide amidotransferase linker domain; PF00586 AIR synthase related protein, N-terminal domain; PF02769 AIR synthase related protein, C-terminal domain	F	COG0046	Phosphoribosylformylglycinamidine (FGAM) synthase, synthetase domain
A0A0E0VKB8	DNA gyrase subunit B OS=Staphylococcus aureus subsp. aureus 71193 OX=1155084 GN=gyrB PE=3 SV=1	gyrB	1.68497	8.72843e-06	Up	72.5258	43.3	22	0	2634.74	2754.94	2667.01	4434.31	4513.75	4627.19	0.730792	0.76413	0.739743	1.22994	1.25197	1.28343	Cytoplasmic	K02470	gyrB; DNA gyrase subunit B [EC:5.6.2.2]		GO:0006139 nucleobase-containing compound metabolic process; GO:0006259 DNA metabolic process; GO:0006265 DNA topological change; GO:0006725 cellular aromatic compound metabolic process; GO:0006807 nitrogen compound metabolic process; GO:0006996 organelle organization; GO:0007059 chromosome segregation; GO:0008152 metabolic process; GO:0009987 cellular process; GO:0016043 cellular component organ…	GO:0009295 nucleoid;	GO:0003824 catalytic activity; GO:0003916 DNA topoisomerase activity; GO:0003918 DNA topoisomerase type II (double strand cut, ATP-hydrolyzing) activity; GO:0008094 ATP-dependent activity, acting on DNA; GO:0016462 pyrophosphatase activity; GO:0016787 hydrolase activity; GO:0016817 hydrolase activity, acting on acid anhydrides; GO:0016818 hydrolase activity, acting on acid anhydrides, in phosphor…	PF02518; PF00204	PF02518 Histidine kinase-, DNA gyrase B-, and HSP90-like ATPase; PF00204 DNA gyrase B	L	COG0187	DNA gyrase/topoisomerase IV, subunit B
A0A0E0VL78	Purine nucleoside phosphorylase DeoD-type OS=Staphylococcus aureus subsp. aureus 71193 OX=1155084 GN=deoD PE=3 SV=1	deoD	0.29722	8.10086e-06	Down	29.6001	17.5	3	1	605.543	578.652	611.581	191.558	170.102	172.082	1.55966	1.4904	1.57521	0.493384	0.438121	0.44322	Cytoplasmic	K03784	deoD; purine-nucleoside phosphorylase [EC:2.4.2.1]	map00230 Purine metabolism; map00240 Pyrimidine metabolism; map00760 Nicotinate and nicotinamide metabolism; map01100 Metabolic pathways; map01110 Biosynthesis of secondary metabolites				PF01048	PF01048 Phosphorylase superfamily	F	COG0813	Purine-nucleoside phosphorylase
A0A0E0VLQ1	Cysteine--tRNA ligase OS=Staphylococcus aureus subsp. aureus 71193 OX=1155084 GN=cysS PE=3 SV=1	cysS	1.65977	1.82406e-05	Up	54.9369	54.2	21	0	5435.59	5214.85	5192.5	8858.04	8936.75	8500.85	0.773959	0.742528	0.739346	1.26127	1.27248	1.21041	Cytoplasmic	K01883	CARS, cysS; cysteinyl-tRNA synthetase [EC:6.1.1.16]	map00970 Aminoacyl-tRNA biosynthesis	GO:0006082 organic acid metabolic process; GO:0006139 nucleobase-containing compound metabolic process; GO:0006399 tRNA metabolic process; GO:0006412 translation; GO:0006418 tRNA aminoacylation for protein translation; GO:0006423 cysteinyl-tRNA aminoacylation; GO:0006518 peptide metabolic process; GO:0006520 cellular amino acid metabolic process; GO:0006725 cellular aromatic compound metabolic pr…	GO:0005622 intracellular anatomical structure; GO:0005737 cytoplasm; GO:0005829 cytosol; GO:0009986 cell surface;	GO:0000166 nucleotide binding; GO:0003824 catalytic activity; GO:0004812 aminoacyl-tRNA ligase activity; GO:0004817 cysteine-tRNA ligase activity; GO:0005488 binding; GO:0005524 ATP binding; GO:0016874 ligase activity; GO:0016875 ligase activity, forming carbon-oxygen bonds; GO:0017076 purine nucleotide binding; GO:0030246 carbohydrate binding; GO:0030247 polysaccharide binding; GO:0030554 adenyl…	PF09190	PF09190 DALR domain	J	COG0215	Cysteinyl-tRNA synthetase
A0A0E0VM66	Triosephosphate isomerase OS=Staphylococcus aureus subsp. aureus 71193 OX=1155084 GN=tpiA PE=3 SV=1	tpiA	0.404757	1.97396e-06	Down	30.9981	59.1	16	0	14085.8	14623.7	15013.4	5901.21	6013.28	5782.65	1.37602	1.42856	1.46663	0.576477	0.587424	0.564895	Cytoplasmic	K01803	TPI, tpiA; triosephosphate isomerase (TIM) [EC:5.3.1.1]	map00010 Glycolysis / Gluconeogenesis; map00051 Fructose and mannose metabolism; map00562 Inositol phosphate metabolism; map00710 Carbon fixation in photosynthetic organisms; map01100 Metabolic pathways; map01110 Biosynthesis of secondary metabolites; map01120 Microbial metabolism in diverse environments; map01200 Carbon metabolism; map01230 Biosynthesis of amino acids	GO:0005975 carbohydrate metabolic process; GO:0005996 monosaccharide metabolic process; GO:0006006 glucose metabolic process; GO:0006066 alcohol metabolic process; GO:0006071 glycerol metabolic process; GO:0006081 cellular aldehyde metabolic process; GO:0006082 organic acid metabolic process; GO:0006090 pyruvate metabolic process; GO:0006091 generation of precursor metabolites and energy; GO:0006…	GO:0005622 intracellular anatomical structure; GO:0005737 cytoplasm; GO:0005829 cytosol;	GO:0003824 catalytic activity; GO:0004807 triose-phosphate isomerase activity; GO:0016853 isomerase activity; GO:0016860 intramolecular oxidoreductase activity; GO:0016861 intramolecular oxidoreductase activity, interconverting aldoses and ketoses;	PF00121	PF00121 Triosephosphate isomerase	G	COG0149	Triosephosphate isomerase
A0A0E0VMF3	Ornithine aminotransferase OS=Staphylococcus aureus subsp. aureus 71193 OX=1155084 GN=rocD PE=3 SV=1	rocD	2.4015	1.30478e-06	Up	44.2816	64.5	23	0	25995.9	27667.7	27208.6	64510	65185.8	64518.6	0.567005	0.603469	0.593455	1.40705	1.42179	1.40723	Cytoplasmic	K00819	rocD, OAT; ornithine--oxo-acid transaminase [EC:2.6.1.13]	map00330 Arginine and proline metabolism; map01100 Metabolic pathways; map01110 Biosynthesis of secondary metabolites				PF00202	PF00202 Aminotransferase class-III	E	COG4992	Acetylornithine/succinyldiaminopimelate/putrescine aminotransferase
A0A0E0VMG9	L-lactate dehydrogenase OS=Staphylococcus aureus subsp. aureus 71193 OX=1155084 GN=ldh PE=3 SV=1	ldh	0.583318	0.000576224	Down	34.5694	53.3	13	0	10625.9	9564.6	9927.25	5881.24	6294.73	5392.23	1.33698	1.20345	1.24908	0.739997	0.792024	0.678468	Cytoplasmic	K00016	LDH, ldh; L-lactate dehydrogenase [EC:1.1.1.27]	map00010 Glycolysis / Gluconeogenesis; map00270 Cysteine and methionine metabolism; map00620 Pyruvate metabolism; map00640 Propanoate metabolism; map01100 Metabolic pathways; map01110 Biosynthesis of secondary metabolites; map01120 Microbial metabolism in diverse environments				PF00056; PF02866	PF00056 lactate/malate dehydrogenase, NAD binding domain; PF02866 lactate/malate dehydrogenase, alpha/beta C-terminal domain	C	COG0039	Malate/lactate dehydrogenase
A0A0E0VMJ6	NAD kinase OS=Staphylococcus aureus subsp. aureus 71193 OX=1155084 GN=nadK PE=3 SV=1	nadK	1.94579	0.000816425	Up	30.7692	46.8	8	0	746.704	918.443	901.629	1558.54	1721.91	1713.95	0.59253	0.72881	0.715467	1.23674	1.36638	1.36007	Cytoplasmic	K00858	ppnK, NADK; NAD+ kinase [EC:2.7.1.23]	map00760 Nicotinate and nicotinamide metabolism; map01100 Metabolic pathways; map01240 Biosynthesis of cofactors	GO:0006139 nucleobase-containing compound metabolic process; GO:0006725 cellular aromatic compound metabolic process; GO:0006739 NADP metabolic process; GO:0006741 NADP biosynthetic process; GO:0006753 nucleoside phosphate metabolic process; GO:0006766 vitamin metabolic process; GO:0006767 water-soluble vitamin metabolic process; GO:0006769 nicotinamide metabolic process; GO:0006793 phosphorus me…		GO:0000166 nucleotide binding; GO:0003824 catalytic activity; GO:0003951 NAD+ kinase activity; GO:0005488 binding; GO:0005524 ATP binding; GO:0008976 polyphosphate kinase activity; GO:0016301 kinase activity; GO:0016740 transferase activity; GO:0016772 transferase activity, transferring phosphorus-containing groups; GO:0016773 phosphotransferase activity, alcohol group as acceptor; GO:0016776 pho…	PF01513; PF20143	PF01513 ATP-NAD kinase N-terminal domain; PF20143 ATP-NAD kinase C-terminal domain	H	COG0061	NAD kinase
A0A0E0VMN7	N-acetylneuraminate lyase OS=Staphylococcus aureus subsp. aureus 71193 OX=1155084 GN=nanA PE=3 SV=1	nanA	0.434912	2.44125e-05	Down	33.0426	19.1	5	0	812.323	783.814	834.446	351.217	373.009	332.865	1.39747	1.34843	1.43554	0.604215	0.641704	0.572642	Cytoplasmic	K01639	E4.1.3.3, nanA, NPL; N-acetylneuraminate lyase [EC:4.1.3.3]	map00520 Amino sugar and nucleotide sugar metabolism; map01100 Metabolic pathways				PF00701	PF00701 Dihydrodipicolinate synthetase family	EM	COG0329	4-hydroxy-tetrahydrodipicolinate synthase/N-acetylneuraminate lyase
A0A0E0VN57	Phenylalanine--tRNA ligase alpha subunit OS=Staphylococcus aureus subsp. aureus 71193 OX=1155084 GN=pheS PE=3 SV=1	pheS	0.602348	0.000409486	Down	40.1207	29.3	8	0	994.871	1014.53	1110.15	586.776	642.522	649.76	1.19418	1.21778	1.33255	0.704327	0.771241	0.779928	Cytoplasmic	K01889	FARSA, pheS; phenylalanyl-tRNA synthetase alpha chain [EC:6.1.1.20]	map00970 Aminoacyl-tRNA biosynthesis	GO:0006082 organic acid metabolic process; GO:0006139 nucleobase-containing compound metabolic process; GO:0006399 tRNA metabolic process; GO:0006412 translation; GO:0006418 tRNA aminoacylation for protein translation; GO:0006432 phenylalanyl-tRNA aminoacylation; GO:0006518 peptide metabolic process; GO:0006520 cellular amino acid metabolic process; GO:0006725 cellular aromatic compound metabolic…	GO:0005622 intracellular anatomical structure; GO:0005737 cytoplasm;	GO:0003824 catalytic activity; GO:0004812 aminoacyl-tRNA ligase activity; GO:0004826 phenylalanine-tRNA ligase activity; GO:0016874 ligase activity; GO:0016875 ligase activity, forming carbon-oxygen bonds; GO:0140098 catalytic activity, acting on RNA; GO:0140101 catalytic activity, acting on a tRNA;	PF02912; PF01409	PF02912 Aminoacyl tRNA synthetase class II, N-terminal domain; PF01409 tRNA synthetases class II core domain (F)	J	COG0016	Phenylalanyl-tRNA synthetase alpha subunit
A0A0E0VN82	Carbamoyl-phosphate synthase small chain OS=Staphylococcus aureus subsp. aureus 71193 OX=1155084 GN=carA PE=3 SV=1	carA	2.27306	6.87169e-07	Up	41.7634	37	9	0	958.259	917.912	927.727	2125.15	2152.89	2095.37	0.626496	0.600118	0.606535	1.38939	1.40753	1.36992	Cytoplasmic	K01956	carA, CPA1; carbamoyl-phosphate synthase small subunit [EC:6.3.5.5]	map00240 Pyrimidine metabolism; map00250 Alanine, aspartate and glutamate metabolism; map01100 Metabolic pathways; map01240 Biosynthesis of cofactors	GO:0000050 urea cycle; GO:0006082 organic acid metabolic process; GO:0006520 cellular amino acid metabolic process; GO:0006525 arginine metabolic process; GO:0006526 arginine biosynthetic process; GO:0006807 nitrogen compound metabolic process; GO:0008152 metabolic process; GO:0008652 cellular amino acid biosynthetic process; GO:0009058 biosynthetic process; GO:0009064 glutamine family amino acid…	GO:0005622 intracellular anatomical structure; GO:0005737 cytoplasm; GO:0005951 carbamoyl-phosphate synthase complex; GO:0032991 protein-containing complex; GO:1902494 catalytic complex;		PF00988; PF00117	PF00988 Carbamoyl-phosphate synthase small chain, CPSase domain; PF00117 Glutamine amidotransferase class-I	EF	COG0505	Carbamoylphosphate synthase small subunit
A0A0E0VNK0	1,4-dihydroxy-2-naphthoyl-CoA synthase OS=Staphylococcus aureus subsp. aureus 71193 OX=1155084 GN=menB PE=3 SV=1	menB	0.661401	9.01712e-06	Down	30.4256	69.2	16	0	14219.6	14637.4	14537.2	9787.74	9482.31	9430.9	1.1834	1.21817	1.20984	0.814569	0.78915	0.784871	Cytoplasmic	K01661	menB; naphthoate synthase [EC:4.1.3.36]	map00130 Ubiquinone and other terpenoid-quinone biosynthesis; map01100 Metabolic pathways; map01110 Biosynthesis of secondary metabolites; map01240 Biosynthesis of cofactors				PF00378	PF00378 Enoyl-CoA hydratase/isomerase	H	COG0447	1,4-Dihydroxy-2-naphthoyl-CoA synthase
A0A0E0VNL1	2,3-bisphosphoglycerate-independent phosphoglycerate mutase OS=Staphylococcus aureus subsp. aureus 71193 OX=1155084 GN=gpmI PE=3 SV=1	gpmI	0.404535	9.26941e-07	Down	56.4241	31.5	14	0	5139.9	5032.05	5147.32	1999.59	2088.16	2109.43	1.43329	1.40322	1.43536	0.557599	0.582297	0.588227	Cytoplasmic	K15633	gpmI; 2,3-bisphosphoglycerate-independent phosphoglycerate mutase [EC:5.4.2.12]	map00010 Glycolysis / Gluconeogenesis; map00260 Glycine, serine and threonine metabolism; map00680 Methane metabolism; map01100 Metabolic pathways; map01110 Biosynthesis of secondary metabolites; map01120 Microbial metabolism in diverse environments; map01200 Carbon metabolism; map01230 Biosynthesis of amino acids	GO:0005975 carbohydrate metabolic process; GO:0006082 organic acid metabolic process; GO:0006090 pyruvate metabolic process; GO:0006091 generation of precursor metabolites and energy; GO:0006096 glycolytic process; GO:0006139 nucleobase-containing compound metabolic process; GO:0006163 purine nucleotide metabolic process; GO:0006164 purine nucleotide biosynthetic process; GO:0006165 nucleoside di…		GO:0003824 catalytic activity; GO:0004619 phosphoglycerate mutase activity; GO:0005488 binding; GO:0016853 isomerase activity; GO:0016866 intramolecular transferase activity; GO:0016868 intramolecular transferase activity, phosphotransferases; GO:0030145 manganese ion binding; GO:0043167 ion binding; GO:0043169 cation binding; GO:0046537 2,3-bisphosphoglycerate-independent phosphoglycerate mutase…	PF06415	PF06415 BPG-independent PGAM N-terminus (iPGM_N)	G	COG0696	Phosphoglycerate mutase (BPG-independent), AlkP superfamily
A0A0E0VNT0	7-cyano-7-deazaguanine synthase OS=Staphylococcus aureus subsp. aureus 71193 OX=1155084 GN=queC PE=3 SV=1	queC	0.665235	0.0100608	Down	24.8874	13.5	2	1	140.294	147.235	148.691	97.4577	110.969	81.7619	1.1588	1.21613	1.22816	0.804984	0.916582	0.675339	Cytoplasmic	K06920	queC; 7-cyano-7-deazaguanine synthase [EC:6.3.4.20]	map00790 Folate biosynthesis; map01100 Metabolic pathways				PF06508	PF06508 Queuosine biosynthesis protein QueC	J	COG0603	7-cyano-7-deazaguanine synthase (queuosine biosynthesis)
A0A0E0VNV0	NADPH-dependent 7-cyano-7-deazaguanine reductase OS=Staphylococcus aureus subsp. aureus 71193 OX=1155084 GN=queF PE=3 SV=1	queF	0.46396	3.81272e-05	Down	19.645	10.2	2	0	990.658	1030.02	1017.69	448.396	504.967	456.316	1.33631	1.3894	1.37277	0.604845	0.681154	0.615528	Cytoplasmic	K09457	queF; 7-cyano-7-deazaguanine reductase [EC:1.7.1.13]	map00790 Folate biosynthesis; map01100 Metabolic pathways				PF14489	PF14489 QueF-like protein	J	COG0780	NADPH-dependent 7-cyano-7-deazaguanine reductase QueF, C-terminal domain, T-fold superfamily
A0A0E0VNZ1	Bifunctional ligase/repressor BirA OS=Staphylococcus aureus subsp. aureus 71193 OX=1155084 GN=birA PE=3 SV=1	birA	1.65872	0.000287957	Up	37.143	37.2	9	0	784.608	752.507	812.557	1231.21	1391.1	1275.12	0.753572	0.722741	0.780416	1.18251	1.33607	1.22469	Cytoplasmic	K03524	birA; BirA family transcriptional regulator, biotin operon repressor / biotin---[acetyl-CoA-carboxylase] ligase [EC:6.3.4.15]	map00780 Biotin metabolism; map01100 Metabolic pathways				PF08279; PF03099	PF08279 HTH domain; PF03099 Biotin/lipoate A/B protein ligase family	K	COG1654	Biotin operon repressor
A0A0E0VPK0	Bifunctional protein PyrR OS=Staphylococcus aureus subsp. aureus 71193 OX=1155084 GN=pyrR PE=3 SV=1	pyrR	2.33511	7.93177e-06	Up	19.8548	69.7	11	0	7303.89	7056.18	7621.33	17005.9	17697.7	16625.2	0.597779	0.577505	0.623759	1.39183	1.44845	1.36067	Cytoplasmic	K02825	pyrR; pyrimidine operon attenuation protein / uracil phosphoribosyltransferase [EC:2.4.2.9]	map00240 Pyrimidine metabolism; map01100 Metabolic pathways	GO:0006139 nucleobase-containing compound metabolic process; GO:0006220 pyrimidine nucleotide metabolic process; GO:0006221 pyrimidine nucleotide biosynthetic process; GO:0006355 regulation of transcription, DNA-templated; GO:0006725 cellular aromatic compound metabolic process; GO:0006753 nucleoside phosphate metabolic process; GO:0006793 phosphorus metabolic process; GO:0006796 phosphate-contai…		GO:0003700 DNA-binding transcription factor activity; GO:0140110 transcription regulator activity;	PF00156	PF00156 Phosphoribosyl transferase domain	F	COG2065	Pyrimidine operon attenuation protein PyrR/uracil phosphoribosyltransferase
A0A0E0VPK4	Carbamoyl-phosphate synthase large chain OS=Staphylococcus aureus subsp. aureus 71193 OX=1155084 GN=carB PE=3 SV=1	carB	2.21081	1.28876e-06	Up	117.186	39	36	0	4839.58	4956.25	5116.13	10871.9	11089.1	11006.6	0.60647	0.62109	0.641125	1.36241	1.38962	1.37928	Cytoplasmic	K01955	carB, CPA2; carbamoyl-phosphate synthase large subunit [EC:6.3.5.5]	map00240 Pyrimidine metabolism; map00250 Alanine, aspartate and glutamate metabolism; map01100 Metabolic pathways; map01240 Biosynthesis of cofactors	GO:0000050 urea cycle; GO:0006082 organic acid metabolic process; GO:0006520 cellular amino acid metabolic process; GO:0006525 arginine metabolic process; GO:0006526 arginine biosynthetic process; GO:0006807 nitrogen compound metabolic process; GO:0008152 metabolic process; GO:0008652 cellular amino acid biosynthetic process; GO:0009058 biosynthetic process; GO:0009064 glutamine family amino acid…	GO:0005622 intracellular anatomical structure; GO:0005737 cytoplasm;	GO:0003824 catalytic activity; GO:0004087 carbamoyl-phosphate synthase (ammonia) activity; GO:0004088 carbamoyl-phosphate synthase (glutamine-hydrolyzing) activity; GO:0016874 ligase activity; GO:0016879 ligase activity, forming carbon-nitrogen bonds; GO:0016884 carbon-nitrogen ligase activity, with glutamine as amido-N-donor;	PF02786; PF02787; PF02142	PF02786 Carbamoyl-phosphate synthase L chain, ATP binding domain; PF02787 Carbamoyl-phosphate synthetase large chain, oligomerisation domain; PF02142 MGS-like domain	EF	COG0458	Carbamoylphosphate synthase large subunit
A0A0E0VQ59	ATP-dependent protease subunit HslV OS=Staphylococcus aureus subsp. aureus 71193 OX=1155084 GN=hslV PE=3 SV=1	hslV	0.549371	0.000278437	Down	19.5724	34.3	4	0	1213.41	1346.42	1151.95	669.399	706.334	663.41	1.26596	1.40474	1.20184	0.698392	0.736927	0.692143	Cytoplasmic	K01419	hslV, clpQ; ATP-dependent HslUV protease, peptidase subunit HslV [EC:3.4.25.2]					PF00227	PF00227 Proteasome subunit	O	COG5405	ATP-dependent protease HslVU (ClpYQ), peptidase subunit
A0A0E0VQF0	LexA repressor OS=Staphylococcus aureus subsp. aureus 71193 OX=1155084 GN=lexA PE=3 SV=1	lexA	0.571636	0.00128925	Down	23.3315	32.4	3	0	294.701	265.949	239.13	145.631	162.641	148.911	1.40673	1.26948	1.14147	0.695158	0.776354	0.710811	Cytoplasmic	K01356	lexA; repressor LexA [EC:3.4.21.88]		GO:0006355 regulation of transcription, DNA-templated; GO:0006950 response to stress; GO:0006974 cellular response to DNA damage stimulus; GO:0007154 cell communication; GO:0009432 SOS response; GO:0009605 response to external stimulus; GO:0009889 regulation of biosynthetic process; GO:0009890 negative regulation of biosynthetic process; GO:0009892 negative regulation of metabolic process; GO:000…	GO:0032991 protein-containing complex; GO:0032993 protein-DNA complex;	GO:0000976 transcription cis-regulatory region binding; GO:0001067 transcription regulatory region nucleic acid binding; GO:0001217 DNA-binding transcription repressor activity; GO:0003676 nucleic acid binding; GO:0003677 DNA binding; GO:0003690 double-stranded DNA binding; GO:0003700 DNA-binding transcription factor activity; GO:0005488 binding; GO:0043565 sequence-specific DNA binding; GO:00971…	PF01726; PF00717	PF01726 LexA DNA binding domain; PF00717 Peptidase S24-like	KT	COG1974	SOS-response transcriptional repressor LexA (RecA-mediated autopeptidase)
A0A0E0VRF2	Monofunctional glycosyltransferase OS=Staphylococcus aureus subsp. aureus 71193 OX=1155084 GN=mgt PE=3 SV=1	mgt	1.83252	0.000249146	Up	32.637	26.3	6	0	378.606	394.5	349.091	731.754	667.741	656.951	0.714655	0.744657	0.658944	1.38126	1.26043	1.24006	CytoplasmicMembrane	K04478	sgtB; monofunctional glycosyltransferase [EC:2.4.1.129]	map00550 Peptidoglycan biosynthesis; map01100 Metabolic pathways						M	COG0744	Penicillin-binding protein 1B/1F, peptidoglycan transglycosylase/transpeptidase
A0A0E0VRN0	3-hydroxyacyl-[acyl-carrier-protein] dehydratase FabZ OS=Staphylococcus aureus subsp. aureus 71193 OX=1155084 GN=fabZ PE=3 SV=1	fabZ	0.59253	0.00135788	Down	16.0816	30.1	4	0	310.913	372.268	360.741	193.704	218.642	206.209	1.12211	1.34354	1.30194	0.699092	0.789094	0.744224	Cytoplasmic	K02372	fabZ; 3-hydroxyacyl-[acyl-carrier-protein] dehydratase [EC:4.2.1.59]	map00061 Fatty acid biosynthesis; map00780 Biotin metabolism; map01100 Metabolic pathways; map01212 Fatty acid metabolism; map01240 Biosynthesis of cofactors				PF07977	PF07977 FabA-like domain	I	COG0764	3-hydroxymyristoyl/3-hydroxydecanoyl-(acyl carrier protein) dehydratase
A0A0E0VRS6	Purine nucleoside phosphorylase DeoD-type OS=Staphylococcus aureus subsp. aureus 71193 OX=1155084 GN=deoD PE=3 SV=1	deoD	0.540813	0.00108105	Down	25.9083	34.3	6	1	15702.1	12821.9	13376.6	8078	7503.19	7079.17	1.45928	1.19161	1.24316	0.750732	0.697313	0.657906	Cytoplasmic	K03784	deoD; purine-nucleoside phosphorylase [EC:2.4.2.1]	map00230 Purine metabolism; map00240 Pyrimidine metabolism; map00760 Nicotinate and nicotinamide metabolism; map01100 Metabolic pathways; map01110 Biosynthesis of secondary metabolites				PF01048	PF01048 Phosphorylase superfamily	F	COG0813	Purine-nucleoside phosphorylase
A0A0E0VS20	DNA polymerase IV OS=Staphylococcus aureus subsp. aureus 71193 OX=1155084 GN=dinB PE=3 SV=1	dinB	2.55494	0.000206243	Up	40.3732	8.1	2	0	72.9798	73.2282	78.7045	217.755	174.164	182.719	0.547656	0.549521	0.590615	1.63408	1.30696	1.37116	Cytoplasmic	K02346	dinB; DNA polymerase IV [EC:2.7.7.7]		GO:0006950 response to stress; GO:0006974 cellular response to DNA damage stimulus; GO:0007154 cell communication; GO:0009432 SOS response; GO:0009605 response to external stimulus; GO:0009987 cellular process; GO:0009991 response to extracellular stimulus; GO:0031668 cellular response to extracellular stimulus; GO:0033554 cellular response to stress; GO:0050896 response to stimulus; GO:0051716 c…			PF11799	PF11799 impB/mucB/samB family C-terminal domain	L	COG0389	Nucleotidyltransferase/DNA polymerase DinP involved in DNA repair
A0A0E0VTL6	3-methyl-2-oxobutanoate hydroxymethyltransferase OS=Staphylococcus aureus subsp. aureus 71193 OX=1155084 GN=panB PE=3 SV=1	panB	0.40276	6.73505e-06	Down	29.2556	43.8	8	0	2055.84	2111.36	2083.34	838.423	797.879	881.171	1.40682	1.44482	1.42564	0.573737	0.545993	0.60299	Unknown	K00606	panB; 3-methyl-2-oxobutanoate hydroxymethyltransferase [EC:2.1.2.11]	map00770 Pantothenate and CoA biosynthesis; map01100 Metabolic pathways; map01110 Biosynthesis of secondary metabolites; map01240 Biosynthesis of cofactors						H	COG0413	Ketopantoate hydroxymethyltransferase
A0A0E1VGE7	6,7-dimethyl-8-ribityllumazine synthase OS=Staphylococcus aureus subsp. aureus USA300_TCH959 OX=450394 GN=ribH PE=3 SV=1	ribH	0.590109	0.000509605	Down	16.3958	58.4	5	0	629.963	567.515	599.953	329.179	351.184	380.317	1.32247	1.19138	1.25947	0.691041	0.737237	0.798395	Cytoplasmic	K00794	ribH, RIB4; 6,7-dimethyl-8-ribityllumazine synthase [EC:2.5.1.78]	map00740 Riboflavin metabolism; map01100 Metabolic pathways; map01110 Biosynthesis of secondary metabolites; map01240 Biosynthesis of cofactors	GO:0006766 vitamin metabolic process; GO:0006767 water-soluble vitamin metabolic process; GO:0006771 riboflavin metabolic process; GO:0006807 nitrogen compound metabolic process; GO:0008152 metabolic process; GO:0009058 biosynthetic process; GO:0009110 vitamin biosynthetic process; GO:0009231 riboflavin biosynthetic process; GO:0009987 cellular process; GO:0018130 heterocycle biosynthetic process…	GO:0005622 intracellular anatomical structure; GO:0005737 cytoplasm; GO:0005829 cytosol;	GO:0000906 6,7-dimethyl-8-ribityllumazine synthase activity; GO:0003824 catalytic activity; GO:0016740 transferase activity; GO:0016765 transferase activity, transferring alkyl or aryl (other than methyl) groups;	PF00885	PF00885 6,7-dimethyl-8-ribityllumazine synthase	H	COG0054	6,7-dimethyl-8-ribityllumazine synthase (Riboflavin synthase beta chain)
A0A0E1VIQ2	Processive diacylglycerol beta-glucosyltransferase OS=Staphylococcus aureus subsp. aureus USA300_TCH959 OX=450394 GN=ugtP PE=3 SV=1	ugtP	1.55807	0.000103919	Up	44.5598	27.1	9	0	510.376	552.191	554.206	853.092	823.174	842.774	0.740423	0.801087	0.80401	1.23762	1.19421	1.22265	Unknown	K03429	ugtP; processive 1,2-diacylglycerol beta-glucosyltransferase [EC:2.4.1.315]	map00561 Glycerolipid metabolism; map01100 Metabolic pathways			GO:0003824 catalytic activity; GO:0008194 UDP-glycosyltransferase activity; GO:0016740 transferase activity; GO:0016757 glycosyltransferase activity; GO:0016758 hexosyltransferase activity; GO:0035251 UDP-glucosyltransferase activity; GO:0046527 glucosyltransferase activity; GO:0047228 1,2-diacylglycerol 3-glucosyltransferase activity;	PF04101	PF04101 Glycosyltransferase family 28 C-terminal domain	M	COG0707	UDP-N-acetylglucosamine:LPS N-acetylglucosamine transferase
A0A0E1VQ99	Urocanate hydratase OS=Staphylococcus aureus subsp. aureus USA300_TCH959 OX=450394 GN=hutU PE=3 SV=1	hutU	0.409263	6.80891e-07	Down	60.6328	38.5	19	0	3931.1	3896.45	3949.71	1560.9	1609.92	1649.18	1.42112	1.40859	1.42784	0.564275	0.581994	0.596186	Cytoplasmic	K01712	hutU, UROC1; urocanate hydratase [EC:4.2.1.49]	map00340 Histidine metabolism; map01100 Metabolic pathways				PF17391; PF01175; PF17392	PF17391 Urocanase N-terminal domain; PF01175 Urocanase Rossmann-like domain; PF17392 Urocanase C-terminal domain	E	COG2987	Urocanate hydratase
A0A0E1VQX0	Urease subunit alpha OS=Staphylococcus aureus subsp. aureus USA300_TCH959 OX=450394 GN=ureC PE=3 SV=1	ureC	0.376128	0.000305342	Down	61.8096	23.3	9	0	162.006	168.323	169.984	69.6566	52.994	65.5311	1.41182	1.46688	1.48136	0.607033	0.461825	0.571081	Cytoplasmic	K01428	ureC; urease subunit alpha [EC:3.5.1.5]	map00220 Arginine biosynthesis; map00230 Purine metabolism; map00791 Atrazine degradation; map01100 Metabolic pathways; map01120 Microbial metabolism in diverse environments				PF00449; PF01979	PF00449 Urease alpha-subunit, N-terminal domain; PF01979 Amidohydrolase family	E	COG0804	Urease alpha subunit
A0A0E1VR15	5'-methylthioadenosine/S-adenosylhomocysteine nucleosidase OS=Staphylococcus aureus subsp. aureus USA300_TCH959 OX=450394 GN=mtnN PE=3 SV=1	mtnN	0.437437	0.000153902	Down	24.5342	53.1	8	0	2053.04	2283.59	2111.08	858.148	1020.98	941.336	1.32909	1.47834	1.36666	0.555545	0.660961	0.609399	Cytoplasmic	K01243	mtnN, mtn, pfs; adenosylhomocysteine nucleosidase [EC:3.2.2.9]	map00270 Cysteine and methionine metabolism; map01100 Metabolic pathways; map01230 Biosynthesis of amino acids				PF01048	PF01048 Phosphorylase superfamily	FH	COG0775	Nucleoside phosphorylase/nucleosidase, includes 5'-methylthioadenosine/S-adenosylhomocysteine nucleosidase MtnN and futalosine hydrolase MqnB
A0A0E1VSM0	Phosphoenolpyruvate-protein phosphotransferase OS=Staphylococcus aureus subsp. aureus USA300_TCH959 OX=450394 GN=ptsP PE=3 SV=1	ptsP	0.553371	0.000179541	Down	63.2771	42.7	20	0	10181.3	9724.96	8953.59	5132.94	5554.42	5282.83	1.36265	1.30158	1.19834	0.686987	0.743398	0.707048	Cytoplasmic	K08483	ptsI; phosphoenolpyruvate-protein phosphotransferase (PTS system enzyme I) [EC:2.7.3.9]	map02060 Phosphotransferase system (PTS)	GO:0006810 transport; GO:0008643 carbohydrate transport; GO:0009401 phosphoenolpyruvate-dependent sugar phosphotransferase system; GO:0051179 localization; GO:0051234 establishment of localization; GO:0071702 organic substance transport;			PF00391; PF02896	PF00391 PEP-utilising enzyme, mobile domain; PF02896 PEP-utilising enzyme, PEP-binding domain	G	COG1080	Phosphoenolpyruvate-protein kinase (PTS system EI component in bacteria)
A0A0E1XDS1	tRNA pseudouridine synthase A OS=Staphylococcus aureus subsp. aureus MN8 OX=548470 GN=truA PE=3 SV=1	truA	0.531302	0.012465	Down	30.9352	12.1	2	0	319.872	225.569	320.646	166.952	128.235	164.966	1.44712	1.02049	1.45062	0.755304	0.580143	0.74632	Cytoplasmic	K06173	truA, PUS1; tRNA pseudouridine38-40 synthase [EC:5.4.99.12]		GO:0001522 pseudouridine synthesis; GO:0006139 nucleobase-containing compound metabolic process; GO:0006396 RNA processing; GO:0006399 tRNA metabolic process; GO:0006400 tRNA modification; GO:0006725 cellular aromatic compound metabolic process; GO:0006807 nitrogen compound metabolic process; GO:0008033 tRNA processing; GO:0008152 metabolic process; GO:0009451 RNA modification; GO:0009987 cellula…		GO:0003824 catalytic activity; GO:0009982 pseudouridine synthase activity; GO:0016853 isomerase activity; GO:0016866 intramolecular transferase activity;	PF01416	PF01416 tRNA pseudouridine synthase	J	COG0101	tRNA U38,U39,U40 pseudouridine synthase TruA
A0A0E1XEI1	Methionine--tRNA ligase OS=Staphylococcus aureus subsp. aureus MN8 OX=548470 GN=metG PE=3 SV=1	metG	0.430358	1.08364e-05	Down	74.8975	54.9	29	0	6485.73	6548.41	6363.25	2752.82	2655.03	2939.98	1.40256	1.41612	1.37608	0.595307	0.574158	0.635781	Cytoplasmic	K01874	MARS, metG; methionyl-tRNA synthetase [EC:6.1.1.10]	map00450 Selenocompound metabolism; map00970 Aminoacyl-tRNA biosynthesis; map01100 Metabolic pathways	GO:0006082 organic acid metabolic process; GO:0006139 nucleobase-containing compound metabolic process; GO:0006399 tRNA metabolic process; GO:0006412 translation; GO:0006418 tRNA aminoacylation for protein translation; GO:0006431 methionyl-tRNA aminoacylation; GO:0006518 peptide metabolic process; GO:0006520 cellular amino acid metabolic process; GO:0006725 cellular aromatic compound metabolic pr…	GO:0005622 intracellular anatomical structure; GO:0005737 cytoplasm;	GO:0003824 catalytic activity; GO:0004812 aminoacyl-tRNA ligase activity; GO:0004825 methionine-tRNA ligase activity; GO:0016874 ligase activity; GO:0016875 ligase activity, forming carbon-oxygen bonds; GO:0140098 catalytic activity, acting on RNA; GO:0140101 catalytic activity, acting on a tRNA;	PF08264; PF01588	PF08264 Anticodon-binding domain of tRNA ligase; PF01588 Putative tRNA binding domain	J	COG0143	Methionyl-tRNA synthetase
A0A0H2XIA2	Deoxyribose-phosphate aldolase OS=Staphylococcus aureus (strain USA300) OX=367830 GN=deoC PE=3 SV=1	deoC	0.657319	0.0093044	Down	23.5025	12.7	2	0	3863.58	4676.55	4757.55	2612.88	2923.22	3204.72	1.05186	1.27319	1.29525	0.711358	0.795849	0.872488	Cytoplasmic	K01619	deoC, DERA; deoxyribose-phosphate aldolase [EC:4.1.2.4]	map00030 Pentose phosphate pathway; map01100 Metabolic pathways	GO:0005975 carbohydrate metabolic process; GO:0006139 nucleobase-containing compound metabolic process; GO:0006725 cellular aromatic compound metabolic process; GO:0006753 nucleoside phosphate metabolic process; GO:0006793 phosphorus metabolic process; GO:0006796 phosphate-containing compound metabolic process; GO:0006807 nitrogen compound metabolic process; GO:0008152 metabolic process; GO:00090…		GO:0003824 catalytic activity; GO:0004139 deoxyribose-phosphate aldolase activity; GO:0016829 lyase activity; GO:0016830 carbon-carbon lyase activity; GO:0016832 aldehyde-lyase activity;	PF01791	PF01791 DeoC/LacD family aldolase	F	COG0274	Deoxyribose-phosphate aldolase
A0A0U1MPA1	Valine--tRNA ligase OS=Staphylococcus aureus OX=1280 GN=valS PE=3 SV=1	valS	0.482204	2.07182e-05	Down	101.664	57	42	0	3427.36	3663.99	3524.72	1656.65	1670.44	1792.02	1.30689	1.39712	1.34401	0.6317	0.636956	0.683318	Cytoplasmic	K01873	VARS, valS; valyl-tRNA synthetase [EC:6.1.1.9]	map00970 Aminoacyl-tRNA biosynthesis	GO:0006082 organic acid metabolic process; GO:0006139 nucleobase-containing compound metabolic process; GO:0006399 tRNA metabolic process; GO:0006412 translation; GO:0006418 tRNA aminoacylation for protein translation; GO:0006438 valyl-tRNA aminoacylation; GO:0006518 peptide metabolic process; GO:0006520 cellular amino acid metabolic process; GO:0006725 cellular aromatic compound metabolic proces…		GO:0003824 catalytic activity; GO:0004812 aminoacyl-tRNA ligase activity; GO:0004832 valine-tRNA ligase activity; GO:0016874 ligase activity; GO:0016875 ligase activity, forming carbon-oxygen bonds; GO:0140098 catalytic activity, acting on RNA; GO:0140101 catalytic activity, acting on a tRNA;	PF08264; PF10458	PF08264 Anticodon-binding domain of tRNA ligase; PF10458 Valyl tRNA synthetase tRNA binding arm	J	COG0525	Valyl-tRNA synthetase
A0A0U1MQS9	Thiamine-phosphate synthase OS=Staphylococcus aureus OX=1280 GN=thiE PE=3 SV=1	thiE	1.59506	0.00189379	Up	23.3255	18.8	3	0	110.804	117.067	135.397	185.555	192.076	201.806	0.705232	0.745091	0.861759	1.18099	1.2225	1.28443	Cytoplasmic	K00788	thiE; thiamine-phosphate pyrophosphorylase [EC:2.5.1.3]	map00730 Thiamine metabolism; map01100 Metabolic pathways; map01240 Biosynthesis of cofactors	GO:0006725 cellular aromatic compound metabolic process; GO:0006766 vitamin metabolic process; GO:0006767 water-soluble vitamin metabolic process; GO:0006772 thiamine metabolic process; GO:0006790 sulfur compound metabolic process; GO:0006807 nitrogen compound metabolic process; GO:0008152 metabolic process; GO:0009058 biosynthetic process; GO:0009110 vitamin biosynthetic process; GO:0009228 thia…	GO:0005622 intracellular anatomical structure; GO:0005737 cytoplasm;	GO:0003824 catalytic activity; GO:0004789 thiamine-phosphate diphosphorylase activity; GO:0016740 transferase activity; GO:0016765 transferase activity, transferring alkyl or aryl (other than methyl) groups;	PF02581	PF02581 Thiamine monophosphate synthase	H	COG0352	Thiamine monophosphate synthase
A0A0U1MVU7	Flavohemoprotein OS=Staphylococcus aureus OX=1280 GN=YHB PE=3 SV=1	YHB	0.468581	4.50349e-06	Down	42.9851	64.6	22	0	10732.7	10849.4	10898.8	5292.21	5005.02	4922.76	1.35	1.36468	1.3709	0.665673	0.629549	0.619202	Cytoplasmic	K05916	hmp, YHB1; nitric oxide dioxygenase [EC:1.14.12.17]		GO:0000041 transition metal ion transport; GO:0001505 regulation of neurotransmitter levels; GO:0006807 nitrogen compound metabolic process; GO:0006810 transport; GO:0006811 ion transport; GO:0006812 cation transport; GO:0006826 iron ion transport; GO:0006950 response to stress; GO:0008152 metabolic process; GO:0009056 catabolic process; GO:0009987 cellular process; GO:0015669 gas transport; GO:0…	GO:0005622 intracellular anatomical structure;	GO:0000166 nucleotide binding; GO:0003824 catalytic activity; GO:0004155 6,7-dihydropteridine reductase activity; GO:0005488 binding; GO:0008941 nitric oxide dioxygenase activity; GO:0016491 oxidoreductase activity; GO:0016645 oxidoreductase activity, acting on the CH-NH group of donors; GO:0016646 oxidoreductase activity, acting on the CH-NH group of donors, NAD or NADP as acceptor; GO:0016705 o…	PF00042; PF00970; PF00175	PF00042 Globin; PF00970 Oxidoreductase FAD-binding domain; PF00175 Oxidoreductase NAD-binding domain	C	COG1018	Flavodoxin/ferredoxin--NADP reductase
A0A1Q8DBV2	Endonuclease MutS2 OS=Staphylococcus aureus OX=1280 GN=mutS2 PE=3 SV=1	mutS2	2.73108	0.00260835	Up	88.5807	2.6	1	1	34.5789	25.69	21.3773	71.6099	68.0341	83.3383	0.68107	0.505993	0.421051	1.41044	1.34001	1.64144	Cytoplasmic	K07456	mutS2; DNA mismatch repair protein MutS2	map03430 Mismatch repair	GO:0006139 nucleobase-containing compound metabolic process; GO:0006259 DNA metabolic process; GO:0006281 DNA repair; GO:0006298 mismatch repair; GO:0006725 cellular aromatic compound metabolic process; GO:0006807 nitrogen compound metabolic process; GO:0006950 response to stress; GO:0006974 cellular response to DNA damage stimulus; GO:0008152 metabolic process; GO:0009987 cellular process; GO:00…	GO:0005622 intracellular anatomical structure; GO:0032300 mismatch repair complex; GO:0032991 protein-containing complex; GO:1990391 DNA repair complex;	GO:0003676 nucleic acid binding; GO:0003677 DNA binding; GO:0003684 damaged DNA binding; GO:0003690 double-stranded DNA binding; GO:0003824 catalytic activity; GO:0005488 binding; GO:0008094 ATP-dependent activity, acting on DNA; GO:0016462 pyrophosphatase activity; GO:0016787 hydrolase activity; GO:0016817 hydrolase activity, acting on acid anhydrides; GO:0016818 hydrolase activity, acting on ac…	PF00488	PF00488 MutS domain V	L	COG1193	dsDNA-specific endonuclease/ATPase MutS2
A0A1Q8DCA4	Triosephosphate isomerase OS=Staphylococcus aureus OX=1280 GN=tpiA PE=3 SV=1	tpiA	0.422002	0.017145	Down	27.4149	10.7	2	2	312.077	473.247	370.309	148.764	116.051	222.864	1.13945	1.7279	1.35206	0.54316	0.423722	0.813714	Cytoplasmic	K01803	TPI, tpiA; triosephosphate isomerase (TIM) [EC:5.3.1.1]	map00010 Glycolysis / Gluconeogenesis; map00051 Fructose and mannose metabolism; map00562 Inositol phosphate metabolism; map00710 Carbon fixation in photosynthetic organisms; map01100 Metabolic pathways; map01110 Biosynthesis of secondary metabolites; map01120 Microbial metabolism in diverse environments; map01200 Carbon metabolism; map01230 Biosynthesis of amino acids	GO:0005975 carbohydrate metabolic process; GO:0005996 monosaccharide metabolic process; GO:0006006 glucose metabolic process; GO:0006066 alcohol metabolic process; GO:0006071 glycerol metabolic process; GO:0006081 cellular aldehyde metabolic process; GO:0006082 organic acid metabolic process; GO:0006090 pyruvate metabolic process; GO:0006091 generation of precursor metabolites and energy; GO:0006…	GO:0005622 intracellular anatomical structure; GO:0005737 cytoplasm; GO:0005829 cytosol;	GO:0003824 catalytic activity; GO:0004807 triose-phosphate isomerase activity; GO:0016853 isomerase activity; GO:0016860 intramolecular oxidoreductase activity; GO:0016861 intramolecular oxidoreductase activity, interconverting aldoses and ketoses;	PF00121	PF00121 Triosephosphate isomerase	G	COG0149	Triosephosphate isomerase
A0A1Q8DEE5	Ornithine aminotransferase OS=Staphylococcus aureus OX=1280 GN=rocD PE=3 SV=1	rocD	4.67607	5.77611e-05	Up	43.3623	5.3	1	1	383.071	319.891	402.967	1631.28	1902.79	1637.33	0.366147	0.305758	0.385164	1.55921	1.81872	1.565	Cytoplasmic	K00819	rocD, OAT; ornithine--oxo-acid transaminase [EC:2.6.1.13]	map00330 Arginine and proline metabolism; map01100 Metabolic pathways; map01110 Biosynthesis of secondary metabolites				PF00202	PF00202 Aminotransferase class-III	E	COG4992	Acetylornithine/succinyldiaminopimelate/putrescine aminotransferase
A0A1Q8DFJ8	DNA gyrase subunit B OS=Staphylococcus aureus OX=1280 GN=gyrB PE=3 SV=1	gyrB	2.06007	0.000455223	Up	72.8011	4	1	1	296.226	249.891	256.009	505.522	584.076	562.835	0.724104	0.610841	0.625797	1.23571	1.42773	1.37581	Cytoplasmic	K02470	gyrB; DNA gyrase subunit B [EC:5.6.2.2]		GO:0006139 nucleobase-containing compound metabolic process; GO:0006259 DNA metabolic process; GO:0006265 DNA topological change; GO:0006725 cellular aromatic compound metabolic process; GO:0006807 nitrogen compound metabolic process; GO:0006996 organelle organization; GO:0007059 chromosome segregation; GO:0008152 metabolic process; GO:0009987 cellular process; GO:0016043 cellular component organ…	GO:0009295 nucleoid;	GO:0003824 catalytic activity; GO:0003916 DNA topoisomerase activity; GO:0003918 DNA topoisomerase type II (double strand cut, ATP-hydrolyzing) activity; GO:0008094 ATP-dependent activity, acting on DNA; GO:0016462 pyrophosphatase activity; GO:0016787 hydrolase activity; GO:0016817 hydrolase activity, acting on acid anhydrides; GO:0016818 hydrolase activity, acting on acid anhydrides, in phosphor…	PF02518; PF00204	PF02518 Histidine kinase-, DNA gyrase B-, and HSP90-like ATPase; PF00204 DNA gyrase B	L	COG0187	DNA gyrase/topoisomerase IV, subunit B
A0A2S6DM20	Ornithine aminotransferase OS=Staphylococcus aureus OX=1280 GN=rocD2_2 PE=3 SV=1	rocD2_2	1.80131	0.00524517	Up	43.4306	2.5	1	1	168.341	190.847	221.57	317.451	329.197	399.476	0.620849	0.703849	0.817159	1.17077	1.21409	1.47328	Cytoplasmic	K00819	rocD, OAT; ornithine--oxo-acid transaminase [EC:2.6.1.13]	map00330 Arginine and proline metabolism; map01100 Metabolic pathways; map01110 Biosynthesis of secondary metabolites				PF00202	PF00202 Aminotransferase class-III	E	COG4992	Acetylornithine/succinyldiaminopimelate/putrescine aminotransferase
A0A2X2K323	Phosphopantetheine adenylyltransferase OS=Staphylococcus aureus OX=1280 GN=coaD PE=3 SV=1	coaD	0.539683	0.00461573	Down	13.942	38.8	4	1	166.154	188.153	167.282	107.651	76.4646	97.3766	1.24137	1.40573	1.2498	0.804287	0.571284	0.727522	Cytoplasmic	K00954	E2.7.7.3A, coaD, kdtB; pantetheine-phosphate adenylyltransferase [EC:2.7.7.3]	map00770 Pantothenate and CoA biosynthesis; map01100 Metabolic pathways; map01240 Biosynthesis of cofactors	GO:0006082 organic acid metabolic process; GO:0006575 cellular modified amino acid metabolic process; GO:0006766 vitamin metabolic process; GO:0006767 water-soluble vitamin metabolic process; GO:0006807 nitrogen compound metabolic process; GO:0008152 metabolic process; GO:0009058 biosynthetic process; GO:0009110 vitamin biosynthetic process; GO:0009987 cellular process; GO:0015939 pantothenate me…		GO:0003824 catalytic activity; GO:0004595 pantetheine-phosphate adenylyltransferase activity; GO:0016740 transferase activity; GO:0016772 transferase activity, transferring phosphorus-containing groups; GO:0016779 nucleotidyltransferase activity; GO:0070566 adenylyltransferase activity;	PF01467	PF01467 Cytidylyltransferase-like	H	COG0669	Phosphopantetheine adenylyltransferase
A0A2X2KAD1	Lipoyl synthase OS=Staphylococcus aureus OX=1280 GN=lipA_2 PE=3 SV=1	lipA_2	0.454054	0.0075337	Down	27.6906	3.7	1	1	623.166	459.958	483.72	299.37	217.624	194.438	1.64115	1.21133	1.27391	0.788412	0.573129	0.512066	Cytoplasmic	K03644	lipA, LIAS, LIP1, LIP5; lipoyl synthase [EC:2.8.1.8]	map00785 Lipoic acid metabolism; map01100 Metabolic pathways; map01240 Biosynthesis of cofactors	GO:0006082 organic acid metabolic process; GO:0006464 cellular protein modification process; GO:0006629 lipid metabolic process; GO:0006631 fatty acid metabolic process; GO:0006633 fatty acid biosynthetic process; GO:0006790 sulfur compound metabolic process; GO:0006807 nitrogen compound metabolic process; GO:0008152 metabolic process; GO:0008610 lipid biosynthetic process; GO:0009058 biosyntheti…	GO:0005622 intracellular anatomical structure; GO:0005737 cytoplasm;	GO:0003824 catalytic activity; GO:0016740 transferase activity; GO:0016782 transferase activity, transferring sulphur-containing groups; GO:0016783 sulfurtransferase activity; GO:0016992 lipoate synthase activity;	PF04055	PF04055 Radical SAM superfamily	H	COG0320	Lipoate synthase
A0A380DR70	Aconitate hydratase OS=Staphylococcus aureus OX=1280 GN=citB PE=3 SV=1	citB	1.61773	2.08804e-06	Up	98.9977	51.5	32	0	11795.1	11892.6	11725.1	18825.1	19509.5	18953.9	0.763427	0.769738	0.758897	1.21844	1.26273	1.22677	Cytoplasmic	K01681	ACO, acnA; aconitate hydratase [EC:4.2.1.3]	map00020 Citrate cycle (TCA cycle); map00630 Glyoxylate and dicarboxylate metabolism; map00720 Carbon fixation pathways in prokaryotes; map01100 Metabolic pathways; map01110 Biosynthesis of secondary metabolites; map01120 Microbial metabolism in diverse environments; map01200 Carbon metabolism; map01210 2-Oxocarboxylic acid metabolism; map01230 Biosynthesis of amino acids	GO:0006082 organic acid metabolic process; GO:0006091 generation of precursor metabolites and energy; GO:0006099 tricarboxylic acid cycle; GO:0006101 citrate metabolic process; GO:0006629 lipid metabolic process; GO:0006631 fatty acid metabolic process; GO:0008152 metabolic process; GO:0009060 aerobic respiration; GO:0009987 cellular process; GO:0015980 energy derivation by oxidation of organic c…		GO:0003676 nucleic acid binding; GO:0003723 RNA binding; GO:0003729 mRNA binding; GO:0003730 mRNA 3'-UTR binding; GO:0003824 catalytic activity; GO:0003994 aconitate hydratase activity; GO:0005488 binding; GO:0016829 lyase activity; GO:0016835 carbon-oxygen lyase activity; GO:0016836 hydro-lyase activity; GO:0047456 2-methylisocitrate dehydratase activity; GO:0051536 iron-sulfur cluster binding; …	PF00694	PF00694 Aconitase C-terminal domain	C	COG1048	Aconitase A
A0A6A8FEI3	Coenzyme A disulfide reductase OS=Staphylococcus aureus OX=1280 GN=cdr PE=3 SV=1	cdr	1.89046	7.78363e-06	Up	49.2459	60.7	24	0	2279.64	2149.73	2170.43	4237.34	4071.74	4167.61	0.717	0.676139	0.682652	1.33274	1.28066	1.31081	Cytoplasmic	K08255	cdr; CoA-disulfide reductase [EC:1.8.1.14]					PF07992; PF02852	PF07992 Pyridine nucleotide-disulphide oxidoreductase; PF02852 Pyridine nucleotide-disulphide oxidoreductase, dimerisation domain	I	COG0446	NADPH-dependent 2,4-dienoyl-CoA reductase, sulfur reductase, or a related oxidoreductase
A0A6A9GTC2	ATP-dependent helicase/deoxyribonuclease subunit B OS=Staphylococcus aureus OX=1280 GN=addB PE=3 SV=1	addB	2.28936	4.52366e-06	Up	134.351	31.7	27	0	356.23	383.008	364.478	856.659	846.944	823.201	0.588726	0.63298	0.602356	1.41576	1.39971	1.36047	Cytoplasmic	K16899	addB; ATP-dependent helicase/nuclease subunit B [EC:5.6.2.4 3.1.-.-]		GO:0006139 nucleobase-containing compound metabolic process; GO:0006259 DNA metabolic process; GO:0006281 DNA repair; GO:0006302 double-strand break repair; GO:0006310 DNA recombination; GO:0006725 cellular aromatic compound metabolic process; GO:0006807 nitrogen compound metabolic process; GO:0006950 response to stress; GO:0006974 cellular response to DNA damage stimulus; GO:0006996 organelle or…		GO:0003678 DNA helicase activity; GO:0003824 catalytic activity; GO:0004386 helicase activity; GO:0004518 nuclease activity; GO:0004519 endonuclease activity; GO:0004527 exonuclease activity; GO:0008094 ATP-dependent activity, acting on DNA; GO:0016462 pyrophosphatase activity; GO:0016787 hydrolase activity; GO:0016788 hydrolase activity, acting on ester bonds; GO:0016817 hydrolase activity, acti…	PF13361; PF12705	PF13361 UvrD-like helicase C-terminal domain; PF12705 PD-(D/E)XK nuclease superfamily	L	COG3857	ATP-dependent helicase/DNAse subunit B
A0A6A9GV40	Phenylalanine--tRNA ligase beta subunit OS=Staphylococcus aureus OX=1280 GN=pheT PE=3 SV=1	pheT	0.65711	4.19261e-05	Down	88.9516	41.9	23	1	3955.37	3739.56	3751.07	2557.65	2455.63	2507.99	1.25122	1.18295	1.18659	0.809074	0.776802	0.793363	Cytoplasmic	K01890	FARSB, pheT; phenylalanyl-tRNA synthetase beta chain [EC:6.1.1.20]	map00970 Aminoacyl-tRNA biosynthesis	GO:0006082 organic acid metabolic process; GO:0006139 nucleobase-containing compound metabolic process; GO:0006399 tRNA metabolic process; GO:0006412 translation; GO:0006418 tRNA aminoacylation for protein translation; GO:0006432 phenylalanyl-tRNA aminoacylation; GO:0006518 peptide metabolic process; GO:0006520 cellular amino acid metabolic process; GO:0006725 cellular aromatic compound metabolic…	GO:0005622 intracellular anatomical structure; GO:0005737 cytoplasm; GO:0009328 phenylalanine-tRNA ligase complex; GO:0032991 protein-containing complex; GO:1902494 catalytic complex;		PF01588; PF03483; PF03484; PF17759; PF03147	PF01588 Putative tRNA binding domain; PF03483 B3/4 domain; PF03484 tRNA synthetase B5 domain; PF17759 Phenylalanyl tRNA synthetase beta chain CLM domain; PF03147 Ferredoxin-fold anticodon binding domain	J	COG0073	tRNA-binding EMAP/Myf domain
A0A6A9GVY8	Glutamate--tRNA ligase OS=Staphylococcus aureus OX=1280 GN=gltX PE=3 SV=1	gltX	0.467282	5.33679e-07	Down	56.3198	65.3	26	1	5654.88	5868.41	5855.72	2727.87	2679.29	2713.75	1.33056	1.38081	1.37782	0.641854	0.630423	0.638531	Cytoplasmic	K09698	gltX; nondiscriminating glutamyl-tRNA synthetase [EC:6.1.1.24]	map00970 Aminoacyl-tRNA biosynthesis; map01100 Metabolic pathways; map01240 Biosynthesis of cofactors		GO:0009986 cell surface;	GO:0005488 binding; GO:0030246 carbohydrate binding; GO:0030247 polysaccharide binding; GO:2001065 mannan binding;	PF00749; PF19269	PF00749 tRNA synthetases class I (E and Q), catalytic domain; PF19269 Anticodon binding domain	J	COG0008	Glutamyl- or glutaminyl-tRNA synthetase
A0A6A9GWC9	Glycerol-3-phosphate dehydrogenase [NAD(P)+] OS=Staphylococcus aureus OX=1280 GN=gpsA PE=3 SV=1	gpsA	1.67556	0.000125493	Up	36.1386	63.9	14	1	5551.38	5286.4	4925.59	8910.24	8769.42	8732.8	0.789748	0.752052	0.700722	1.26758	1.24755	1.24234	Cytoplasmic	K00057	gpsA; glycerol-3-phosphate dehydrogenase (NAD(P)+) [EC:1.1.1.94]	map00564 Glycerophospholipid metabolism; map01110 Biosynthesis of secondary metabolites				PF07479	PF07479 NAD-dependent glycerol-3-phosphate dehydrogenase C-terminus	C	COG0240	Glycerol-3-phosphate dehydrogenase
A0A6A9H2C7	Riboflavin biosynthesis protein OS=Staphylococcus aureus OX=1280 GN=ribF PE=3 SV=1	ribF	1.5265	0.000724292	Up	36.6727	58.2	14	1	1331.53	1465.42	1414.52	2063.2	2068.41	2297.19	0.750844	0.826344	0.797639	1.16343	1.16637	1.29538	Unknown	K11753	ribF; riboflavin kinase / FMN adenylyltransferase [EC:2.7.1.26 2.7.7.2]	map00740 Riboflavin metabolism; map01100 Metabolic pathways; map01110 Biosynthesis of secondary metabolites; map01240 Biosynthesis of cofactors				PF01687	PF01687 Riboflavin kinase	H	COG0196	FAD synthase
A0A6B0BUI5	Enolase OS=Staphylococcus aureus OX=1280 GN=eno PE=3 SV=1	eno	0.602158	0.00428953	Down	47.1029	2.5	1	1	634.882	773.92	691.409	369.256	457.911	437.49	1.13208	1.38	1.23287	0.658433	0.816515	0.780103	Cytoplasmic	K01689	ENO, eno; enolase [EC:4.2.1.11]	map00010 Glycolysis / Gluconeogenesis; map00680 Methane metabolism; map01100 Metabolic pathways; map01110 Biosynthesis of secondary metabolites; map01120 Microbial metabolism in diverse environments; map01200 Carbon metabolism; map01230 Biosynthesis of amino acids; map03018 RNA degradation	GO:0005975 carbohydrate metabolic process; GO:0006082 organic acid metabolic process; GO:0006090 pyruvate metabolic process; GO:0006091 generation of precursor metabolites and energy; GO:0006096 glycolytic process; GO:0006139 nucleobase-containing compound metabolic process; GO:0006163 purine nucleotide metabolic process; GO:0006164 purine nucleotide biosynthetic process; GO:0006165 nucleoside di…	GO:0005576 extracellular region; GO:0005618 cell wall; GO:0005622 intracellular anatomical structure; GO:0005737 cytoplasm; GO:0009986 cell surface; GO:0030312 external encapsulating structure; GO:0071944 cell periphery;	GO:0001968 fibronectin binding; GO:0003824 catalytic activity; GO:0004634 phosphopyruvate hydratase activity; GO:0005488 binding; GO:0005515 protein binding; GO:0005518 collagen binding; GO:0016829 lyase activity; GO:0016835 carbon-oxygen lyase activity; GO:0016836 hydro-lyase activity; GO:0019899 enzyme binding; GO:0035375 zymogen binding; GO:0043236 laminin binding; GO:0044877 protein-containin…	PF03952; PF00113	PF03952 Enolase, N-terminal domain; PF00113 Enolase, C-terminal TIM barrel domain	G	COG0148	Enolase
A0A6B1RKW0	Glucose-6-phosphate isomerase OS=Staphylococcus aureus OX=1280 GN=pgi PE=3 SV=1	pgi	0.367123	1.03808e-06	Down	49.7751	56.9	26	1	15572.6	14878.6	14986.3	5614.69	5399.99	5666.48	1.50415	1.43711	1.44752	0.542319	0.521581	0.547321	Cytoplasmic	K01810	GPI, pgi; glucose-6-phosphate isomerase [EC:5.3.1.9]	map00010 Glycolysis / Gluconeogenesis; map00030 Pentose phosphate pathway; map00500 Starch and sucrose metabolism; map00520 Amino sugar and nucleotide sugar metabolism; map01100 Metabolic pathways; map01110 Biosynthesis of secondary metabolites; map01120 Microbial metabolism in diverse environments; map01200 Carbon metabolism; map01250 Biosynthesis of nucleotide sugars	GO:0005975 carbohydrate metabolic process; GO:0005996 monosaccharide metabolic process; GO:0006006 glucose metabolic process; GO:0006082 organic acid metabolic process; GO:0006090 pyruvate metabolic process; GO:0006091 generation of precursor metabolites and energy; GO:0006094 gluconeogenesis; GO:0006096 glycolytic process; GO:0006139 nucleobase-containing compound metabolic process; GO:0006163 p…	GO:0005622 intracellular anatomical structure; GO:0005737 cytoplasm;	GO:0003824 catalytic activity; GO:0004347 glucose-6-phosphate isomerase activity; GO:0016853 isomerase activity; GO:0016860 intramolecular oxidoreductase activity; GO:0016861 intramolecular oxidoreductase activity, interconverting aldoses and ketoses;	PF00342	PF00342 Phosphoglucose isomerase	G	COG0166	Glucose-6-phosphate isomerase
A0A6B1RKY5	DNA topoisomerase 4 subunit A OS=Staphylococcus aureus OX=1280 GN=parC PE=3 SV=1	parC	0.566256	1.83831e-07	Down	91.0361	34.8	22	2	3292.53	3270.59	3320.5	1862.98	1847.18	1886.51	1.27615	1.26765	1.28699	0.722071	0.715946	0.731191	Cytoplasmic	K02621	parC; topoisomerase IV subunit A [EC:5.6.2.2]							L	COG0188	DNA gyrase/topoisomerase IV, subunit A
A0A6B1RLB6	DNA topoisomerase 3 OS=Staphylococcus aureus OX=1280 GN=topB PE=3 SV=1	topB	0.533551	9.56501e-05	Down	81.4699	24.1	13	2	357.811	382.064	356.327	206.712	193.724	184.443	1.27707	1.36364	1.27178	0.737783	0.691427	0.658301	Cytoplasmic	K03169	topB; DNA topoisomerase III [EC:5.6.2.1]							L	COG0551	DNA topoisomerase I, ssDNA-binding Zn-finger and Zn-ribbon domains
A0A6B1RMI3	Lysine--tRNA ligase OS=Staphylococcus aureus OX=1280 GN=lysS PE=3 SV=1	lysS	0.474546	0.000750197	Down	56.7182	2.6	2	2	1032.54	1141.01	1152.01	568.204	452.646	557.285	1.26338	1.3961	1.40956	0.695235	0.553842	0.681875	Cytoplasmic	K04567	KARS, lysS; lysyl-tRNA synthetase, class II [EC:6.1.1.6]	map00970 Aminoacyl-tRNA biosynthesis				PF01336; PF00152	PF01336 OB-fold nucleic acid binding domain; PF00152 tRNA synthetases class II (D, K and N)	J	COG1190	Lysyl-tRNA synthetase (class II)
A0A6B1RPN1	Fumarate hydratase class II OS=Staphylococcus aureus OX=1280 GN=fumC PE=3 SV=1	fumC	5.67968	0.000190047	Up	51.0868	3.9	1	1	177.916	276.285	220.244	1243.6	1213.06	1373.98	0.236954	0.367965	0.293328	1.65626	1.61558	1.82991	Cytoplasmic	K01679	E4.2.1.2B, fumC, FH; fumarate hydratase, class II [EC:4.2.1.2]	map00020 Citrate cycle (TCA cycle); map00620 Pyruvate metabolism; map00720 Carbon fixation pathways in prokaryotes; map01100 Metabolic pathways; map01110 Biosynthesis of secondary metabolites; map01120 Microbial metabolism in diverse environments; map01200 Carbon metabolism	GO:0006082 organic acid metabolic process; GO:0006091 generation of precursor metabolites and energy; GO:0006099 tricarboxylic acid cycle; GO:0006101 citrate metabolic process; GO:0006106 fumarate metabolic process; GO:0006108 malate metabolic process; GO:0008152 metabolic process; GO:0009060 aerobic respiration; GO:0009987 cellular process; GO:0015980 energy derivation by oxidation of organic co…		GO:0003824 catalytic activity; GO:0004333 fumarate hydratase activity; GO:0016829 lyase activity; GO:0016835 carbon-oxygen lyase activity; GO:0016836 hydro-lyase activity;	PF00206; PF10415	PF00206 Lyase; PF10415 Fumarase C C-terminus	C	COG0114	Fumarate hydratase class II
A0A6B1RQ26	Nucleoside diphosphate kinase OS=Staphylococcus aureus OX=1280 GN=ndk PE=3 SV=1	ndk	0.411002	1.3803e-05	Down	16.5567	59.7	6	1	11823.2	12585.2	12416.7	4760.84	5137.99	5236.37	1.36526	1.45325	1.43379	0.549747	0.593298	0.604658	Cytoplasmic	K00940	ndk, NME; nucleoside-diphosphate kinase [EC:2.7.4.6]	map00230 Purine metabolism; map00240 Pyrimidine metabolism; map00983 Drug metabolism - other enzymes; map01100 Metabolic pathways; map01110 Biosynthesis of secondary metabolites; map01240 Biosynthesis of cofactors	GO:0006139 nucleobase-containing compound metabolic process; GO:0006163 purine nucleotide metabolic process; GO:0006165 nucleoside diphosphate phosphorylation; GO:0006220 pyrimidine nucleotide metabolic process; GO:0006725 cellular aromatic compound metabolic process; GO:0006753 nucleoside phosphate metabolic process; GO:0006793 phosphorus metabolic process; GO:0006796 phosphate-containing compou…	GO:0005622 intracellular anatomical structure;	GO:0003824 catalytic activity; GO:0004550 nucleoside diphosphate kinase activity; GO:0016301 kinase activity; GO:0016740 transferase activity; GO:0016772 transferase activity, transferring phosphorus-containing groups; GO:0016776 phosphotransferase activity, phosphate group as acceptor; GO:0019205 nucleobase-containing compound kinase activity;	PF00334	PF00334 Nucleoside diphosphate kinase	F	COG0105	Nucleoside diphosphate kinase
A0A6B1RQC7	ATP-dependent helicase/nuclease subunit A OS=Staphylococcus aureus OX=1280 GN=addA PE=3 SV=1	addA	1.93329	9.02563e-06	Up	141.312	34.5	33	0	685.776	713.709	685.425	1389.04	1301.33	1340.37	0.672807	0.700213	0.672464	1.36277	1.27673	1.31502	Cytoplasmic	K16898	addA; ATP-dependent helicase/nuclease subunit A [EC:5.6.2.4 3.1.-.-]		GO:0006139 nucleobase-containing compound metabolic process; GO:0006259 DNA metabolic process; GO:0006725 cellular aromatic compound metabolic process; GO:0006807 nitrogen compound metabolic process; GO:0008152 metabolic process; GO:0009987 cellular process; GO:0034641 cellular nitrogen compound metabolic process; GO:0043170 macromolecule metabolic process; GO:0044237 cellular metabolic process; …		GO:0003824 catalytic activity; GO:0004518 nuclease activity; GO:0004527 exonuclease activity; GO:0016787 hydrolase activity; GO:0016788 hydrolase activity, acting on ester bonds;	PF00580; PF13361; PF12705	PF00580 UvrD/REP helicase N-terminal domain; PF13361 UvrD-like helicase C-terminal domain; PF12705 PD-(D/E)XK nuclease superfamily	L	COG1074	3’-5’ helicase subunit RecB of the DNA repair enzyme RecBCD (exonuclease V)
A0A6B1RUQ5	Isoleucine--tRNA ligase OS=Staphylococcus aureus OX=1280 GN=ileS PE=3 SV=1	ileS	1.60275	0.00443487	Up	104.912	2.3	1	1	147.331	169.516	142.397	222.418	239.321	274.315	0.739554	0.850913	0.714787	1.11646	1.20131	1.37697	Cytoplasmic	K01870	IARS, ileS; isoleucyl-tRNA synthetase [EC:6.1.1.5]	map00970 Aminoacyl-tRNA biosynthesis				PF08264; PF06827	PF08264 Anticodon-binding domain of tRNA ligase; PF06827 Zinc finger found in FPG and IleRS	J	COG0060	Isoleucyl-tRNA synthetase
A0A6B5ER13	ATP-dependent helicase/deoxyribonuclease subunit B OS=Staphylococcus aureus OX=1280 GN=addB PE=3 SV=1	addB	2.05136	0.0415237	Up	134.495	0.9	1	0	21.464	21.1956	20.0932	26.0926	49.6348	53.0008	0.672569	0.664158	0.629613	0.817603	1.55529	1.66076	Cytoplasmic	K16899	addB; ATP-dependent helicase/nuclease subunit B [EC:5.6.2.4 3.1.-.-]		GO:0006139 nucleobase-containing compound metabolic process; GO:0006259 DNA metabolic process; GO:0006281 DNA repair; GO:0006302 double-strand break repair; GO:0006310 DNA recombination; GO:0006725 cellular aromatic compound metabolic process; GO:0006807 nitrogen compound metabolic process; GO:0006950 response to stress; GO:0006974 cellular response to DNA damage stimulus; GO:0006996 organelle or…		GO:0003678 DNA helicase activity; GO:0003824 catalytic activity; GO:0004386 helicase activity; GO:0004518 nuclease activity; GO:0004519 endonuclease activity; GO:0004527 exonuclease activity; GO:0008094 ATP-dependent activity, acting on DNA; GO:0016462 pyrophosphatase activity; GO:0016787 hydrolase activity; GO:0016788 hydrolase activity, acting on ester bonds; GO:0016817 hydrolase activity, acti…	PF13361; PF12705	PF13361 UvrD-like helicase C-terminal domain; PF12705 PD-(D/E)XK nuclease superfamily	L	COG3857	ATP-dependent helicase/DNAse subunit B
A0A6B5HY83	Isoleucine--tRNA ligase OS=Staphylococcus aureus OX=1280 GN=ileS PE=3 SV=1	ileS	0.590119	0.000427791	Down	104.886	1.5	1	1	11025.8	12209.7	11198.9	6717.05	6361.12	7242.2	1.2082	1.33793	1.22717	0.736052	0.697049	0.793597	Cytoplasmic	K01870	IARS, ileS; isoleucyl-tRNA synthetase [EC:6.1.1.5]	map00970 Aminoacyl-tRNA biosynthesis				PF08264; PF06827	PF08264 Anticodon-binding domain of tRNA ligase; PF06827 Zinc finger found in FPG and IleRS	J	COG0060	Isoleucyl-tRNA synthetase
A0A6B5ID76	HPr kinase/phosphorylase OS=Staphylococcus aureus OX=1280 GN=hprK PE=3 SV=1	hprK	0.637863	3.43912e-06	Down	34.4959	59.4	19	0	1794.19	1807.76	1817.82	1127.32	1173.91	1155.84	1.21272	1.22189	1.22869	0.761974	0.793466	0.781249	Cytoplasmic	K06023	hprK, ptsK; HPr kinase/phosphorylase [EC:2.7.11.- 2.7.4.-]			GO:0005622 intracellular anatomical structure; GO:0005737 cytoplasm; GO:0005829 cytosol;		PF07475	PF07475 HPr Serine kinase C-terminal domain	T	COG1493	Serine kinase of the HPr protein, regulates carbohydrate metabolism
A0A7U7EYR1	tRNA-specific 2-thiouridylase MnmA OS=Staphylococcus aureus subsp. aureus ST228 OX=1074919 GN=mnmA PE=3 SV=1	mnmA	1.57943	1.65417e-05	Up	40.951	54.8	15	1	954.371	986.132	948.016	1563.61	1493.92	1504.68	0.768545	0.794123	0.763428	1.25916	1.20304	1.2117	Unknown	K00566	mnmA, trmU; tRNA-uridine 2-sulfurtransferase [EC:2.8.1.13]	map04122 Sulfur relay system	GO:0002097 tRNA wobble base modification; GO:0002098 tRNA wobble uridine modification; GO:0002143 tRNA wobble position uridine thiolation; GO:0006139 nucleobase-containing compound metabolic process; GO:0006396 RNA processing; GO:0006399 tRNA metabolic process; GO:0006400 tRNA modification; GO:0006725 cellular aromatic compound metabolic process; GO:0006807 nitrogen compound metabolic process; GO…					J	COG0482	tRNA U34 2-thiouridine synthase MnmA/TrmU, contains the PP-loop ATPase domain
A0A7Z8CAI8	Serine-protein kinase RsbW OS=Staphylococcus aureus OX=1280 GN=sigB PE=3 SV=1	sigB	0.477506	2.00752e-05	Down	46.4239	52.8	21	0	18317.1	17012.3	18279.5	8871.69	8439.31	8287.59	1.38753	1.28869	1.38468	0.672034	0.639281	0.627788	Unknown	K03090	sigB; RNA polymerase sigma-B factor		GO:0006139 nucleobase-containing compound metabolic process; GO:0006351 transcription, DNA-templated; GO:0006352 DNA-templated transcription, initiation; GO:0006355 regulation of transcription, DNA-templated; GO:0006725 cellular aromatic compound metabolic process; GO:0006807 nitrogen compound metabolic process; GO:0006950 response to stress; GO:0008152 metabolic process; GO:0009058 biosynthetic …		GO:0016987 sigma factor activity; GO:0140110 transcription regulator activity;	PF13581; PF04542; PF04545	PF13581 Histidine kinase-like ATPase domain; PF04542 Sigma-70 region 2 ; PF04545 Sigma-70, region 4	K	COG1191	DNA-directed RNA polymerase specialized sigma subunit
A0A830YRF4	Bifunctional protein PyrR OS=Staphylococcus aureus OX=1280 GN=pyrR PE=3 SV=1	pyrR	2.65537	0.0113248	Up	19.1249	4.7	1	1	63.4804	48.3793	47.6867	148.644	94.3056	180.705	0.653089	0.497729	0.490603	1.52926	0.97022	1.8591	Unknown	K02825	pyrR; pyrimidine operon attenuation protein / uracil phosphoribosyltransferase [EC:2.4.2.9]	map00240 Pyrimidine metabolism; map01100 Metabolic pathways	GO:0006139 nucleobase-containing compound metabolic process; GO:0006220 pyrimidine nucleotide metabolic process; GO:0006221 pyrimidine nucleotide biosynthetic process; GO:0006355 regulation of transcription, DNA-templated; GO:0006725 cellular aromatic compound metabolic process; GO:0006753 nucleoside phosphate metabolic process; GO:0006793 phosphorus metabolic process; GO:0006796 phosphate-contai…		GO:0003700 DNA-binding transcription factor activity; GO:0140110 transcription regulator activity;	PF00156	PF00156 Phosphoribosyl transferase domain	F	COG2065	Pyrimidine operon attenuation protein PyrR/uracil phosphoribosyltransferase
A0A8F8XLG6	Enolase OS=Staphylococcus aureus OX=1280 GN=eno PE=3 SV=1	eno	0.648541	7.26362e-05	Down	47.0909	71.9	24	0	40780.7	38709.1	39100.9	25784.9	26443.9	24682.2	1.25157	1.18799	1.20002	0.791345	0.811571	0.757502	Unknown	K01689	ENO, eno; enolase [EC:4.2.1.11]	map00010 Glycolysis / Gluconeogenesis; map00680 Methane metabolism; map01100 Metabolic pathways; map01110 Biosynthesis of secondary metabolites; map01120 Microbial metabolism in diverse environments; map01200 Carbon metabolism; map01230 Biosynthesis of amino acids; map03018 RNA degradation	GO:0005975 carbohydrate metabolic process; GO:0006082 organic acid metabolic process; GO:0006090 pyruvate metabolic process; GO:0006091 generation of precursor metabolites and energy; GO:0006096 glycolytic process; GO:0006139 nucleobase-containing compound metabolic process; GO:0006163 purine nucleotide metabolic process; GO:0006164 purine nucleotide biosynthetic process; GO:0006165 nucleoside di…	GO:0005576 extracellular region; GO:0005618 cell wall; GO:0005622 intracellular anatomical structure; GO:0005737 cytoplasm; GO:0009986 cell surface; GO:0030312 external encapsulating structure; GO:0071944 cell periphery;	GO:0001968 fibronectin binding; GO:0003824 catalytic activity; GO:0004634 phosphopyruvate hydratase activity; GO:0005488 binding; GO:0005515 protein binding; GO:0005518 collagen binding; GO:0016829 lyase activity; GO:0016835 carbon-oxygen lyase activity; GO:0016836 hydro-lyase activity; GO:0019899 enzyme binding; GO:0035375 zymogen binding; GO:0043236 laminin binding; GO:0044877 protein-containin…	PF03952; PF00113	PF03952 Enolase, N-terminal domain; PF00113 Enolase, C-terminal TIM barrel domain	G	COG0148	Enolase
A0A8G0N744	UvrABC system protein A OS=Staphylococcus aureus OX=1280 GN=uvrA PE=3 SV=1	uvrA	1.6665	0.0399005	Up	105.328	1.4	1	1	89.8683	88.7175	64.8357	154.762	102.648	148.253	0.830724	0.820086	0.599327	1.43059	0.948857	1.37042	Unknown	K03701	uvrA; excinuclease ABC subunit A	map03420 Nucleotide excision repair				PF17760; PF17755; PF00005	PF17760 UvrA interaction domain; PF17755 UvrA DNA-binding domain; PF00005 ABC transporter	L	COG0178	Excinuclease UvrABC ATPase subunit
A0A8G1GBZ8	Deoxyribose-phosphate aldolase OS=Staphylococcus aureus OX=1280 GN=deoC PE=3 SV=1	deoC	4.70835	9.85697e-06	Up	23.3554	5.9	1	1	31.7183	32.4949	37.5784	160.534	164.072	154.665	0.327521	0.335539	0.388031	1.65766	1.6942	1.59705	Unknown	K01619	deoC, DERA; deoxyribose-phosphate aldolase [EC:4.1.2.4]	map00030 Pentose phosphate pathway; map01100 Metabolic pathways	GO:0005975 carbohydrate metabolic process; GO:0006139 nucleobase-containing compound metabolic process; GO:0006725 cellular aromatic compound metabolic process; GO:0006753 nucleoside phosphate metabolic process; GO:0006793 phosphorus metabolic process; GO:0006796 phosphate-containing compound metabolic process; GO:0006807 nitrogen compound metabolic process; GO:0008152 metabolic process; GO:00090…		GO:0003824 catalytic activity; GO:0004139 deoxyribose-phosphate aldolase activity; GO:0016829 lyase activity; GO:0016830 carbon-carbon lyase activity; GO:0016832 aldehyde-lyase activity;	PF01791	PF01791 DeoC/LacD family aldolase	F	COG0274	Deoxyribose-phosphate aldolase
A0A8G1GCH1	Ornithine aminotransferase OS=Staphylococcus aureus OX=1280 GN=rocD PE=3 SV=1	rocD	2.10397	5.38986e-05	Up	43.0396	4.1	1	1	751.633	794.889	691.724	1590.85	1552.44	1565.9	0.649131	0.686488	0.597391	1.3739	1.34073	1.35236	Unknown	K00819	rocD, OAT; ornithine--oxo-acid transaminase [EC:2.6.1.13]	map00330 Arginine and proline metabolism; map01100 Metabolic pathways; map01110 Biosynthesis of secondary metabolites				PF00202	PF00202 Aminotransferase class-III	E	COG4992	Acetylornithine/succinyldiaminopimelate/putrescine aminotransferase
A0A8G1LNI1	tRNA pseudouridine synthase A OS=Staphylococcus aureus OX=1280 GN=truA PE=3 SV=1	truA	0.449274	1.92624e-05	Down	31.3657	4.5	1	1	3797.99	3658.1	3546.58	1730.03	1572.47	1640.72	1.42908	1.37644	1.33448	0.650963	0.591676	0.617358	Unknown	K06173	truA, PUS1; tRNA pseudouridine38-40 synthase [EC:5.4.99.12]		GO:0001522 pseudouridine synthesis; GO:0006139 nucleobase-containing compound metabolic process; GO:0006396 RNA processing; GO:0006399 tRNA metabolic process; GO:0006400 tRNA modification; GO:0006725 cellular aromatic compound metabolic process; GO:0006807 nitrogen compound metabolic process; GO:0008033 tRNA processing; GO:0008152 metabolic process; GO:0009451 RNA modification; GO:0009987 cellula…		GO:0003824 catalytic activity; GO:0009982 pseudouridine synthase activity; GO:0016853 isomerase activity; GO:0016866 intramolecular transferase activity;	PF01416	PF01416 tRNA pseudouridine synthase	J	COG0101	tRNA U38,U39,U40 pseudouridine synthase TruA
P0A002	Acyl carrier protein OS=Staphylococcus aureus (strain N315) OX=158879 GN=acpP PE=3 SV=1	acpP	0.388413	8.31724e-05	Down	8.54943	92.2	6	0	17309.9	15151.4	14420.1	6286.87	5879.62	6042.89	1.59561	1.39664	1.32923	0.579517	0.541977	0.557027	Unknown	K02078	acpP; acyl carrier protein	map00998 Biosynthesis of various antibiotics; map01100 Metabolic pathways; map01110 Biosynthesis of secondary metabolites	GO:0005975 carbohydrate metabolic process; GO:0006082 organic acid metabolic process; GO:0006629 lipid metabolic process; GO:0006631 fatty acid metabolic process; GO:0006633 fatty acid biosynthetic process; GO:0006643 membrane lipid metabolic process; GO:0006644 phospholipid metabolic process; GO:0006664 glycolipid metabolic process; GO:0006793 phosphorus metabolic process; GO:0006796 phosphate-c…	GO:0005622 intracellular anatomical structure; GO:0005737 cytoplasm; GO:0005829 cytosol;	GO:0000035 acyl binding; GO:0000036 acyl carrier activity; GO:0005488 binding; GO:0019842 vitamin binding; GO:0031177 phosphopantetheine binding; GO:0033218 amide binding; GO:0036094 small molecule binding; GO:0043167 ion binding; GO:0043168 anion binding; GO:0044620 ACP phosphopantetheine attachment site binding; GO:0051192 prosthetic group binding; GO:0072341 modified amino acid binding; GO:014…	PF00550	PF00550 Phosphopantetheine attachment site	I	COG0236	Acyl carrier protein
Q2FZW4	D-alanyl carrier protein OS=Staphylococcus aureus (strain NCTC 8325 / PS 47) OX=93061 GN=dltC PE=3 SV=1	dltC	0.616784	0.0140104	Down	9.06321	48.7	3	2	13773.3	18411.7	13023.4	9958.33	9109.3	8816.17	1.13062	1.51138	1.06906	0.817461	0.747765	0.723703	Unknown	K14188	dltC; D-alanine--poly(phosphoribitol) ligase subunit 2 [EC:6.1.1.13]	map00470 D-Amino acid metabolism; map01100 Metabolic pathways; map02020 Two-component system	GO:0000270 peptidoglycan metabolic process; GO:0006022 aminoglycan metabolic process; GO:0006023 aminoglycan biosynthetic process; GO:0006024 glycosaminoglycan biosynthetic process; GO:0006807 nitrogen compound metabolic process; GO:0006810 transport; GO:0008152 metabolic process; GO:0009058 biosynthetic process; GO:0009059 macromolecule biosynthetic process; GO:0009252 peptidoglycan biosynthetic…		GO:0005215 transporter activity; GO:0022857 transmembrane transporter activity;	PF00550	PF00550 Phosphopantetheine attachment site	I	COG0236	Acyl carrier protein
Q2G282	Peroxide-responsive repressor PerR OS=Staphylococcus aureus (strain NCTC 8325 / PS 47) OX=93061 GN=perR PE=1 SV=1	perR	0.580929	0.00640918	Down	17.1833	36.5	4	2	681.217	557.715	623.177	400.637	301.401	379.715	1.38841	1.1367	1.27012	0.816554	0.614297	0.773912	Unknown	K09825	perR; Fur family transcriptional regulator, peroxide stress response regulator							P	COG0735	Fe2+ or Zn2+ uptake regulation protein Fur/Zur
Q2YUD8	Chaperonin GroEL OS=Staphylococcus aureus (strain bovine RF122 / ET3-1) OX=273036 GN=groEL PE=3 SV=1	groEL	2.01828	0.00464917	Up	57.5732	5.2	1	1	61.015	82.0363	56.5456	121.141	144.128	137.573	0.60768	0.817042	0.563167	1.20651	1.43544	1.37016	Unknown	K04077	groEL, HSPD1; chaperonin GroEL	map03018 RNA degradation	GO:0001817 regulation of cytokine production; GO:0001819 positive regulation of cytokine production; GO:0002791 regulation of peptide secretion; GO:0002793 positive regulation of peptide secretion; GO:0006457 protein folding; GO:0006458 'de novo' protein folding; GO:0009987 cellular process; GO:0032677 regulation of interleukin-8 production; GO:0032757 positive regulation of interleukin-8 product…	GO:0005622 intracellular anatomical structure; GO:0005737 cytoplasm; GO:0005829 cytosol; GO:0009986 cell surface; GO:0016465 chaperonin ATPase complex; GO:0032991 protein-containing complex; GO:0101031 chaperone complex; GO:1990220 GroEL-GroES complex;	GO:0005488 binding; GO:0005515 protein binding; GO:0030246 carbohydrate binding; GO:0030247 polysaccharide binding; GO:0044183 protein folding chaperone; GO:0046812 host cell surface binding; GO:0051082 unfolded protein binding; GO:2001065 mannan binding;			O	COG0459	Chaperonin GroEL (HSP60 family)
A0A068A8X3	Probable glycine dehydrogenase (decarboxylating) subunit 1 OS=Staphylococcus aureus OX=1280 GN=gcvPA PE=3 SV=1	gcvPA	1.8758	2.53891e-07	Up	49.7164	50.4	19	0	9490.94	9502.65	9388.82	17855.1	17460.4	17924.2	0.697675	0.698535	0.690168	1.31252	1.2835	1.3176	Unknown	K00282	gcvPA; glycine dehydrogenase subunit 1 [EC:1.4.4.2]	map00260 Glycine, serine and threonine metabolism; map00630 Glyoxylate and dicarboxylate metabolism; map01100 Metabolic pathways; map01110 Biosynthesis of secondary metabolites; map01200 Carbon metabolism				PF02347	PF02347 Glycine cleavage system P-protein	E	COG0403	Glycine cleavage system protein P (pyridoxal-binding), N-terminal domain
A0A068A9N4	Nickel ABC transporter substrate-binding protein OS=Staphylococcus aureus OX=1280 GN=cntA PE=3 SV=1	cntA	0.470454	9.79727e-06	Down	60.0191	19.9	11	0	424.925	421.145	412.373	188.266	205.592	198.182	1.37777	1.36552	1.33708	0.610433	0.666609	0.642585	Unknown	K15584	nikA, cntA; nickel transport system substrate-binding protein	map02010 ABC transporters				PF00496	PF00496 Bacterial extracellular solute-binding proteins, family 5 Middle	E	COG0747	ABC-type transport system, periplasmic component
A0A090LRH2	Phosphate acetyltransferase OS=Staphylococcus aureus OX=1280 GN=pta PE=3 SV=1	pta	0.313528	1.37527e-06	Down	34.9507	74.4	17	0	12477.1	11607	12551.2	3855.38	3818.88	3811.93	1.5557	1.44721	1.56494	0.480706	0.476155	0.475289	Unknown	K00625	E2.3.1.8, pta; phosphate acetyltransferase [EC:2.3.1.8]	map00430 Taurine and hypotaurine metabolism; map00620 Pyruvate metabolism; map00640 Propanoate metabolism; map00680 Methane metabolism; map00720 Carbon fixation pathways in prokaryotes; map01100 Metabolic pathways; map01120 Microbial metabolism in diverse environments; map01200 Carbon metabolism						C	COG0280	Phosphotransacetylase (includes Pta, EutD and phosphobutyryltransferase)
A0A090LRP9	Foldase protein PrsA OS=Staphylococcus aureus OX=1280 GN=prsA PE=3 SV=1	prsA	0.463636	1.60084e-06	Down	35.6237	21.6	9	0	2169.68	2077.24	2175.61	983.634	983.572	1010.51	1.38487	1.32586	1.38865	0.627834	0.627795	0.644991	Unknown	K07533	prsA; foldase protein PrsA [EC:5.2.1.8]					PF00639	PF00639 PPIC-type PPIASE domain	O	COG0760	Peptidyl-prolyl isomerase, parvulin family
A0A090LZA4	3-deoxy-7-phosphoheptulonate synthase OS=Staphylococcus aureus OX=1280 GN=aroX PE=4 SV=1	aroX	0.439163	6.58682e-06	Down	40.6343	38.8	11	0	2382.41	2384.49	2348.6	988.636	1077.42	1058.81	1.39589	1.39711	1.37609	0.579259	0.631276	0.620375	Unknown	K13853	aroG, aroA; 3-deoxy-7-phosphoheptulonate synthase / chorismate mutase [EC:2.5.1.54 5.4.99.5]	map00400 Phenylalanine, tyrosine and tryptophan biosynthesis; map01100 Metabolic pathways; map01110 Biosynthesis of secondary metabolites; map01230 Biosynthesis of amino acids				PF01817; PF00793	PF01817 Chorismate mutase type II; PF00793 DAHP synthetase I family	E	COG2876	3-deoxy-D-arabino-heptulosonate 7-phosphate (DAHP) synthase
A0A090M0N8	Ferredoxin--NADP reductase OS=Staphylococcus aureus OX=1280 GN=BN1321_400022 PE=3 SV=1	BN1321_400022	2.15998	1.05085e-05	Up	38.1744	55.2	11	0	322.024	297.644	323.583	669.35	681.668	686.382	0.648228	0.599152	0.651367	1.34739	1.37219	1.38168	Unknown	K21567	fnr; ferredoxin/flavodoxin---NADP+ reductase [EC:1.18.1.2 1.19.1.1]					PF07992	PF07992 Pyridine nucleotide-disulphide oxidoreductase	O	COG0492	Thioredoxin reductase
A0A090N2G8	Signal transduction histidine-protein kinase ArlS OS=Staphylococcus aureus OX=1280 GN=arlS PE=4 SV=1	arlS	1.50853	0.000237811	Up	52.3861	15.1	5	0	219.149	207.249	223.875	341.53	324.404	315.024	0.806074	0.762303	0.823458	1.25622	1.19322	1.15872	Unknown	K18940	arlS; two-component system, OmpR family, sensor histidine kinase ArlS [EC:2.7.13.3]	map02020 Two-component system	GO:0006508 proteolysis; GO:0006807 nitrogen compound metabolic process; GO:0008152 metabolic process; GO:0019538 protein metabolic process; GO:0043170 macromolecule metabolic process; GO:0044238 primary metabolic process; GO:0071704 organic substance metabolic process; GO:1901564 organonitrogen compound metabolic process;		GO:0003824 catalytic activity; GO:0008233 peptidase activity; GO:0008236 serine-type peptidase activity; GO:0016787 hydrolase activity; GO:0017171 serine hydrolase activity; GO:0140096 catalytic activity, acting on a protein;	PF18719; PF00512; PF02518	PF18719 ArlS sensor domain; PF00512 His Kinase A (phospho-acceptor) domain; PF02518 Histidine kinase-, DNA gyrase B-, and HSP90-like ATPase	T	COG5002	Sensor histidine kinase WalK
A0A0B6XPB5	Dihydroorotase OS=Staphylococcus aureus OX=1280 GN=pyrC PE=3 SV=1	pyrC	1.83509	8.97302e-05	Up	46.5029	55.5	14	0	2277.81	2499.01	2471.3	4224.69	4500.3	4575.97	0.665085	0.729671	0.721579	1.23354	1.31402	1.33611	Unknown	K01465	URA4, pyrC; dihydroorotase [EC:3.5.2.3]	map00240 Pyrimidine metabolism; map01100 Metabolic pathways; map01240 Biosynthesis of cofactors	GO:0006139 nucleobase-containing compound metabolic process; GO:0006144 purine nucleobase metabolic process; GO:0006145 purine nucleobase catabolic process; GO:0006220 pyrimidine nucleotide metabolic process; GO:0006221 pyrimidine nucleotide biosynthetic process; GO:0006725 cellular aromatic compound metabolic process; GO:0006753 nucleoside phosphate metabolic process; GO:0006793 phosphorus metab…	GO:0005622 intracellular anatomical structure; GO:0005737 cytoplasm;	GO:0003824 catalytic activity; GO:0004038 allantoinase activity; GO:0004151 dihydroorotase activity; GO:0016787 hydrolase activity; GO:0016810 hydrolase activity, acting on carbon-nitrogen (but not peptide) bonds; GO:0016812 hydrolase activity, acting on carbon-nitrogen (but not peptide) bonds, in cyclic amides;	PF01979	PF01979 Amidohydrolase family	F	COG0044	Dihydroorotase or related cyclic amidohydrolase
A0A0D1FNC6	Transcriptional regulator MraZ OS=Staphylococcus aureus OX=1280 GN=mraZ PE=3 SV=1	mraZ	1.74307	0.000734426	Up	17.2376	35	5	0	918.704	1097.33	1002.62	1661.99	1751.78	1847.93	0.6657	0.79513	0.726502	1.20429	1.26935	1.33902	Unknown	K03925	mraZ; transcriptional regulator MraZ		GO:0006355 regulation of transcription, DNA-templated; GO:0009889 regulation of biosynthetic process; GO:0009890 negative regulation of biosynthetic process; GO:0009892 negative regulation of metabolic process; GO:0010468 regulation of gene expression; GO:0010556 regulation of macromolecule biosynthetic process; GO:0010558 negative regulation of macromolecule biosynthetic process; GO:0010605 nega…		GO:0000976 transcription cis-regulatory region binding; GO:0001067 transcription regulatory region nucleic acid binding; GO:0003676 nucleic acid binding; GO:0003677 DNA binding; GO:0003690 double-stranded DNA binding; GO:0003700 DNA-binding transcription factor activity; GO:0005488 binding; GO:0043565 sequence-specific DNA binding; GO:0097159 organic cyclic compound binding; GO:0140110 transcript…			J	COG2001	MraZ, DNA-binding transcriptional regulator and inhibitor of RsmH methyltransferase activity
A0A0D1FNW3	30S ribosomal protein S11 OS=Staphylococcus aureus OX=1280 GN=rpsK PE=3 SV=1	rpsK	0.572317	0.00106779	Down	13.8819	29.5	3	1	2601.61	2172.83	2289.38	1439.97	1341.37	1261.4	1.40544	1.17381	1.23677	0.777904	0.724637	0.681435	Unknown	K02948	RP-S11, MRPS11, rpsK; small subunit ribosomal protein S11	map03010 Ribosome	GO:0000028 ribosomal small subunit assembly; GO:0000462 maturation of SSU-rRNA from tricistronic rRNA transcript (SSU-rRNA, 5.8S rRNA, LSU-rRNA); GO:0006139 nucleobase-containing compound metabolic process; GO:0006364 rRNA processing; GO:0006396 RNA processing; GO:0006412 translation; GO:0006518 peptide metabolic process; GO:0006725 cellular aromatic compound metabolic process; GO:0006807 nitroge…	GO:0005622 intracellular anatomical structure; GO:0005737 cytoplasm; GO:0005829 cytosol; GO:0005840 ribosome; GO:0015935 small ribosomal subunit; GO:0022626 cytosolic ribosome; GO:0022627 cytosolic small ribosomal subunit; GO:0032991 protein-containing complex; GO:0043226 organelle; GO:0043228 non-membrane-bounded organelle; GO:0043229 intracellular organelle; GO:0043232 intracellular non-membran…	GO:0003676 nucleic acid binding; GO:0003723 RNA binding; GO:0003729 mRNA binding; GO:0003735 structural constituent of ribosome; GO:0005198 structural molecule activity; GO:0005488 binding; GO:0019843 rRNA binding; GO:0048027 mRNA 5'-UTR binding; GO:0070181 small ribosomal subunit rRNA binding; GO:0097159 organic cyclic compound binding; GO:1901363 heterocyclic compound binding;			J	COG0100	Ribosomal protein S11
A0A0D1G4V9	Urease subunit gamma OS=Staphylococcus aureus OX=1280 GN=ureA PE=3 SV=1	ureA	0.431611	0.00241896	Down	11.273	28	2	2	123.496	118.917	87.7578	48.6156	42.4829	51.4068	1.56762	1.50949	1.11397	0.61711	0.539264	0.652541	Unknown	K01430	ureA; urease subunit gamma [EC:3.5.1.5]	map00220 Arginine biosynthesis; map00230 Purine metabolism; map00791 Atrazine degradation; map01100 Metabolic pathways; map01120 Microbial metabolism in diverse environments				PF00547	PF00547 Urease, gamma subunit	E	COG0831	Urease gamma subunit
A0A0D1GJS3	30S ribosomal protein S19 OS=Staphylococcus aureus OX=1280 GN=rpsS PE=3 SV=1	rpsS	0.596406	0.000254822	Down	10.6152	56.5	6	0	4352.19	4897.23	4829.45	2708.51	2789.33	2898.9	1.16184	1.30735	1.28925	0.723053	0.744628	0.773878	Unknown	K02965	RP-S19, rpsS; small subunit ribosomal protein S19	map03010 Ribosome	GO:0000028 ribosomal small subunit assembly; GO:0006996 organelle organization; GO:0009987 cellular process; GO:0016043 cellular component organization; GO:0022607 cellular component assembly; GO:0022613 ribonucleoprotein complex biogenesis; GO:0022618 ribonucleoprotein complex assembly; GO:0042254 ribosome biogenesis; GO:0042255 ribosome assembly; GO:0042274 ribosomal small subunit biogenesis; G…	GO:0005622 intracellular anatomical structure; GO:0005737 cytoplasm; GO:0005829 cytosol; GO:0005840 ribosome; GO:0015935 small ribosomal subunit; GO:0022626 cytosolic ribosome; GO:0022627 cytosolic small ribosomal subunit; GO:0032991 protein-containing complex; GO:0043226 organelle; GO:0043228 non-membrane-bounded organelle; GO:0043229 intracellular organelle; GO:0043232 intracellular non-membran…	GO:0003735 structural constituent of ribosome; GO:0005198 structural molecule activity;	PF00203	PF00203 Ribosomal protein S19	J	COG0185	Ribosomal protein S19
A0A0D1GMH3	50S ribosomal protein L17 OS=Staphylococcus aureus OX=1280 GN=rplQ PE=3 SV=1	rplQ	0.390891	9.3429e-06	Down	13.7477	40.2	5	0	12745.3	12726.3	13326.2	4859.67	4952.18	5353.88	1.4171	1.41499	1.48169	0.540329	0.550614	0.595277	Unknown	K02879	RP-L17, MRPL17, rplQ; large subunit ribosomal protein L17	map03010 Ribosome		GO:0005622 intracellular anatomical structure; GO:0005737 cytoplasm; GO:0005829 cytosol; GO:0005840 ribosome; GO:0015934 large ribosomal subunit; GO:0022625 cytosolic large ribosomal subunit; GO:0022626 cytosolic ribosome; GO:0032991 protein-containing complex; GO:0043226 organelle; GO:0043228 non-membrane-bounded organelle; GO:0043229 intracellular organelle; GO:0043232 intracellular non-membran…	GO:0003735 structural constituent of ribosome; GO:0005198 structural molecule activity;			J	COG0203	Ribosomal protein L17
A0A0D1GR95	50S ribosomal protein L3 OS=Staphylococcus aureus OX=1280 GN=rplC_1 PE=1 SV=1	rplC_1	0.35742	1.93863e-07	Down	23.7182	56.4	9	0	3833.8	3970.06	3870.1	1366.21	1406.97	1399.33	1.4516	1.5032	1.46535	0.517291	0.532725	0.529832	Unknown	K02906	RP-L3, MRPL3, rplC; large subunit ribosomal protein L3	map03010 Ribosome	GO:0009893 positive regulation of metabolic process; GO:0010468 regulation of gene expression; GO:0010604 positive regulation of macromolecule metabolic process; GO:0010628 positive regulation of gene expression; GO:0019219 regulation of nucleobase-containing compound metabolic process; GO:0019222 regulation of metabolic process; GO:0031323 regulation of cellular metabolic process; GO:0031325 pos…					J	COG0087	Ribosomal protein L3
A0A0D1H088	50S ribosomal protein L35 OS=Staphylococcus aureus OX=1280 GN=rpmI PE=1 SV=1	rpmI	0.40143	6.34341e-08	Down	7.69726	15.2	1	1	9814.85	9776.98	9748.65	3870.31	3992.25	3915.57	1.43218	1.42665	1.42252	0.564754	0.582546	0.571357	Unknown	K02916	RP-L35, MRPL35, rpmI; large subunit ribosomal protein L35	map03010 Ribosome		GO:0005622 intracellular anatomical structure; GO:0005737 cytoplasm; GO:0005829 cytosol; GO:0005840 ribosome; GO:0015934 large ribosomal subunit; GO:0022625 cytosolic large ribosomal subunit; GO:0022626 cytosolic ribosome; GO:0032991 protein-containing complex; GO:0043226 organelle; GO:0043228 non-membrane-bounded organelle; GO:0043229 intracellular organelle; GO:0043232 intracellular non-membran…	GO:0003735 structural constituent of ribosome; GO:0005198 structural molecule activity;			J	COG0291	Ribosomal protein L35
A0A0D1H0B5	50S ribosomal protein L27 OS=Staphylococcus aureus OX=1280 GN=rpmA PE=1 SV=1	rpmA	0.2754	5.68135e-07	Down	10.3148	24.5	2	0	9709.18	9101.34	9701.33	2585.8	2614.56	2651.82	1.602	1.50171	1.6007	0.426652	0.431398	0.437546	Unknown	K02899	RP-L27, MRPL27, rpmA; large subunit ribosomal protein L27	map03010 Ribosome		GO:0005622 intracellular anatomical structure; GO:0005737 cytoplasm; GO:0005829 cytosol; GO:0005840 ribosome; GO:0015934 large ribosomal subunit; GO:0022625 cytosolic large ribosomal subunit; GO:0022626 cytosolic ribosome; GO:0032991 protein-containing complex; GO:0043226 organelle; GO:0043228 non-membrane-bounded organelle; GO:0043229 intracellular organelle; GO:0043232 intracellular non-membran…	GO:0003735 structural constituent of ribosome; GO:0005198 structural molecule activity;			J	COG0211	Ribosomal protein L27
A0A0D1H0L7	Translation initiation factor IF-1 OS=Staphylococcus aureus OX=1280 GN=infA PE=3 SV=1	infA	0.239013	3.04319e-06	Down	8.27964	66.7	3	0	1219.1	1292.47	1212.33	277.988	308.309	303.764	1.58531	1.68073	1.57652	0.361496	0.400925	0.395014	Unknown	K02518	infA; translation initiation factor IF-1			GO:0005622 intracellular anatomical structure; GO:0005737 cytoplasm; GO:0005829 cytosol; GO:0009986 cell surface;	GO:0005488 binding; GO:0030246 carbohydrate binding; GO:0030247 polysaccharide binding; GO:0043021 ribonucleoprotein complex binding; GO:0043022 ribosome binding; GO:0044877 protein-containing complex binding; GO:2001065 mannan binding;	PF01176	PF01176 Translation initiation factor 1A / IF-1	J	COG0361	Translation initiation factor IF-1
A0A0D1H1A6	50S ribosomal protein L33 OS=Staphylococcus aureus OX=1280 GN=rpmG2 PE=3 SV=1	rpmG2	0.46795	0.000171191	Down	5.93188	26.5	1	1	18381.1	16893.4	16355.5	8775.97	7685.55	7698.78	1.45516	1.33738	1.29479	0.694757	0.608432	0.60948	Unknown	K02913	RP-L33, MRPL33, rpmG; large subunit ribosomal protein L33	map03010 Ribosome						J	COG0267	Ribosomal protein L33
A0A0D1H7G8	Thioredoxin OS=Staphylococcus aureus OX=1280 GN=trxA_1 PE=3 SV=1	trxA_1	0.490446	9.65656e-06	Down	11.4402	81.7	7	1	24880.4	23979.5	25051	12447	11584.7	12217.6	1.35514	1.30607	1.36443	0.677941	0.630972	0.665446	Unknown	K03671	trxA; thioredoxin 1	map04621 NOD-like receptor signaling pathway	GO:0006950 response to stress; GO:0006979 response to oxidative stress; GO:0008152 metabolic process; GO:0009636 response to toxic substance; GO:0009987 cellular process; GO:0019725 cellular homeostasis; GO:0033554 cellular response to stress; GO:0034599 cellular response to oxidative stress; GO:0042221 response to chemical; GO:0042592 homeostatic process; GO:0045454 cell redox homeostasis; GO:00…	GO:0005622 intracellular anatomical structure; GO:0005737 cytoplasm; GO:0005829 cytosol;	GO:0003824 catalytic activity; GO:0004791 thioredoxin-disulfide reductase activity; GO:0015035 protein-disulfide reductase activity; GO:0015036 disulfide oxidoreductase activity; GO:0016209 antioxidant activity; GO:0016491 oxidoreductase activity; GO:0016651 oxidoreductase activity, acting on NAD(P)H; GO:0016667 oxidoreductase activity, acting on a sulfur group of donors; GO:0016668 oxidoreductas…	PF00085	PF00085 Thioredoxin	O	COG3118	Chaperedoxin CnoX, contains thioredoxin-like and TPR-like domains, YbbN/TrxSC family
A0A0D1HF64	30S ribosomal protein S18 OS=Staphylococcus aureus OX=1280 GN=rpsR PE=3 SV=1	rpsR	0.415342	2.41623e-05	Down	9.30994	38.8	3	1	336.264	322.036	348.2	133.545	136.111	148.386	1.4163	1.35638	1.46658	0.562474	0.573284	0.624984	Unknown	K02963	RP-S18, MRPS18, rpsR; small subunit ribosomal protein S18	map03010 Ribosome	GO:0006412 translation; GO:0006518 peptide metabolic process; GO:0006807 nitrogen compound metabolic process; GO:0008152 metabolic process; GO:0009058 biosynthetic process; GO:0009059 macromolecule biosynthetic process; GO:0009987 cellular process; GO:0010467 gene expression; GO:0019538 protein metabolic process; GO:0034641 cellular nitrogen compound metabolic process; GO:0034645 cellular macromo…	GO:0005622 intracellular anatomical structure; GO:0005737 cytoplasm; GO:0005829 cytosol; GO:0005840 ribosome; GO:0015935 small ribosomal subunit; GO:0022626 cytosolic ribosome; GO:0022627 cytosolic small ribosomal subunit; GO:0032991 protein-containing complex; GO:0043226 organelle; GO:0043228 non-membrane-bounded organelle; GO:0043229 intracellular organelle; GO:0043232 intracellular non-membran…	GO:0003735 structural constituent of ribosome; GO:0005198 structural molecule activity;			J	COG0238	Ribosomal protein S18
A0A0D1HIM5	Ribulokinase OS=Staphylococcus aureus OX=1280 GN=araB PE=3 SV=1	araB	0.612306	0.000492656	Down	60.9508	16.1	6	0	414.443	434.827	458.306	286.17	262.536	251.931	1.17951	1.23752	1.30434	0.814442	0.74718	0.717	Unknown	K00853	araB; L-ribulokinase [EC:2.7.1.16]	map00040 Pentose and glucuronate interconversions; map01100 Metabolic pathways				PF00370; PF02782	PF00370 FGGY family of carbohydrate kinases, N-terminal domain; PF02782 FGGY family of carbohydrate kinases, C-terminal domain	G	COG1069	Ribulose kinase
A0A0D1HNQ1	Alpha-acetolactate decarboxylase OS=Staphylococcus aureus OX=1280 GN=aldC_1 PE=3 SV=1	aldC_1	0.340952	4.24519e-06	Down	26.1513	46.6	7	0	553.312	590.25	567.762	202.169	185.566	195.744	1.44669	1.54327	1.48447	0.528593	0.485181	0.511793	Unknown	K01575	alsD, budA, aldC; acetolactate decarboxylase [EC:4.1.1.5]	map00650 Butanoate metabolism; map00660 C5-Branched dibasic acid metabolism; map01110 Biosynthesis of secondary metabolites			GO:0003824 catalytic activity; GO:0016829 lyase activity; GO:0016830 carbon-carbon lyase activity; GO:0016831 carboxy-lyase activity; GO:0047605 acetolactate decarboxylase activity;	PF03306	PF03306 Alpha-acetolactate decarboxylase	Q	COG3527	Alpha-acetolactate decarboxylase
A0A0D1HQV9	30S ribosomal protein S6 OS=Staphylococcus aureus OX=1280 GN=rpsF PE=3 SV=1	rpsF	0.365168	2.78904e-06	Down	11.5951	75.5	9	0	6754.55	6498.58	6567.21	2303.66	2439.91	2494.18	1.49779	1.44103	1.45625	0.510826	0.541038	0.553072	Unknown	K02990	RP-S6, MRPS6, rpsF; small subunit ribosomal protein S6	map03010 Ribosome		GO:0005622 intracellular anatomical structure; GO:0005737 cytoplasm; GO:0005829 cytosol; GO:0005840 ribosome; GO:0015935 small ribosomal subunit; GO:0022626 cytosolic ribosome; GO:0022627 cytosolic small ribosomal subunit; GO:0032991 protein-containing complex; GO:0043226 organelle; GO:0043228 non-membrane-bounded organelle; GO:0043229 intracellular organelle; GO:0043232 intracellular non-membran…	GO:0003676 nucleic acid binding; GO:0003723 RNA binding; GO:0003735 structural constituent of ribosome; GO:0005198 structural molecule activity; GO:0005488 binding; GO:0019843 rRNA binding; GO:0070181 small ribosomal subunit rRNA binding; GO:0097159 organic cyclic compound binding; GO:1901363 heterocyclic compound binding;	PF01250	PF01250 Ribosomal protein S6	J	COG0360	Ribosomal protein S6
A0A0D1I1V1	50S ribosomal protein L7/L12 OS=Staphylococcus aureus OX=1280 GN=rplL PE=3 SV=1	rplL	0.442725	1.11566e-05	Down	12.7116	66.4	5	0	20375	20965.6	21428.7	9224.94	8858.93	9705.68	1.34995	1.38908	1.41977	0.611201	0.586951	0.643053	Unknown	K02935	RP-L7, MRPL12, rplL; large subunit ribosomal protein L7/L12	map03010 Ribosome				PF16320; PF00542	PF16320 Ribosomal protein L7/L12 dimerisation domain; PF00542 Ribosomal protein L7/L12 C-terminal domain	J	COG0222	Ribosomal protein L7/L12
A0A0D1I3S6	50S ribosomal protein L13 OS=Staphylococcus aureus OX=1280 GN=rplM PE=3 SV=1	rplM	0.447904	1.39358e-05	Down	16.3334	59.3	8	0	19866.9	19646.7	18902.9	8336.08	8661.54	9167.34	1.40931	1.39369	1.34093	0.591341	0.614428	0.650309	Unknown	K02871	RP-L13, MRPL13, rplM; large subunit ribosomal protein L13	map03010 Ribosome	GO:0006412 translation; GO:0006518 peptide metabolic process; GO:0006807 nitrogen compound metabolic process; GO:0008152 metabolic process; GO:0009058 biosynthetic process; GO:0009059 macromolecule biosynthetic process; GO:0009987 cellular process; GO:0010467 gene expression; GO:0019538 protein metabolic process; GO:0034641 cellular nitrogen compound metabolic process; GO:0034645 cellular macromo…	GO:0005622 intracellular anatomical structure; GO:0005737 cytoplasm; GO:0005829 cytosol; GO:0005840 ribosome; GO:0015934 large ribosomal subunit; GO:0022625 cytosolic large ribosomal subunit; GO:0022626 cytosolic ribosome; GO:0032991 protein-containing complex; GO:0043226 organelle; GO:0043228 non-membrane-bounded organelle; GO:0043229 intracellular organelle; GO:0043232 intracellular non-membran…	GO:0003676 nucleic acid binding; GO:0003723 RNA binding; GO:0003729 mRNA binding; GO:0003735 structural constituent of ribosome; GO:0005198 structural molecule activity; GO:0005488 binding; GO:0097159 organic cyclic compound binding; GO:1901363 heterocyclic compound binding;			J	COG0102	Ribosomal protein L13
A0A0D1I472	Peptidyl-prolyl cis-trans isomerase OS=Staphylococcus aureus OX=1280 GN=A6762_04565 PE=3 SV=1	A6762_04565	0.441949	1.02958e-06	Down	21.6192	40.1	7	0	3369.66	3259.06	3417.38	1484.8	1499.81	1455.24	1.39569	1.34988	1.41546	0.614998	0.621213	0.602754	Unknown	K03768	PPIB, ppiB; peptidyl-prolyl cis-trans isomerase B (cyclophilin B) [EC:5.2.1.8]		GO:0000413 protein peptidyl-prolyl isomerization; GO:0006464 cellular protein modification process; GO:0006807 nitrogen compound metabolic process; GO:0008152 metabolic process; GO:0009987 cellular process; GO:0018193 peptidyl-amino acid modification; GO:0018208 peptidyl-proline modification; GO:0019538 protein metabolic process; GO:0036211 protein modification process; GO:0043170 macromolecule m…		GO:0003755 peptidyl-prolyl cis-trans isomerase activity; GO:0003824 catalytic activity; GO:0016853 isomerase activity; GO:0016859 cis-trans isomerase activity; GO:0140096 catalytic activity, acting on a protein;	PF00160	PF00160 Cyclophilin type peptidyl-prolyl cis-trans isomerase/CLD	O	COG0652	Peptidyl-prolyl cis-trans isomerase (rotamase) - cyclophilin family
A0A0D1I4C0	Pseudouridine-5'-phosphate glycosidase OS=Staphylococcus aureus OX=1280 GN=psuG PE=3 SV=1	psuG	0.552093	0.000472158	Down	32.96	32.9	6	0	649.986	610.951	634.245	312.175	369.451	364.692	1.32583	1.2462	1.29372	0.636766	0.753597	0.74389	Unknown	K16329	psuG; pseudouridylate synthase [EC:4.2.1.70]	map00240 Pyrimidine metabolism; map01100 Metabolic pathways						F	COG2313	Pseudouridine-5'-phosphate glycosidase (pseudoU degradation)
A0A0D1I5G9	50S ribosomal protein L19 OS=Staphylococcus aureus OX=1280 GN=rplS PE=3 SV=1	rplS	0.641027	0.00435083	Down	13.3617	44	6	0	13201.2	11283.5	10372.9	7850.88	7179.19	7314.63	1.38468	1.18354	1.08803	0.823485	0.75303	0.767237	Unknown	K02884	RP-L19, MRPL19, rplS; large subunit ribosomal protein L19	map03010 Ribosome		GO:0005622 intracellular anatomical structure; GO:0005737 cytoplasm; GO:0005829 cytosol; GO:0005840 ribosome; GO:0015934 large ribosomal subunit; GO:0022625 cytosolic large ribosomal subunit; GO:0022626 cytosolic ribosome; GO:0032991 protein-containing complex; GO:0043226 organelle; GO:0043228 non-membrane-bounded organelle; GO:0043229 intracellular organelle; GO:0043232 intracellular non-membran…	GO:0003735 structural constituent of ribosome; GO:0005198 structural molecule activity;			J	COG0335	Ribosomal protein L19
A0A0D1ICH8	50S ribosomal protein L25 OS=Staphylococcus aureus OX=1280 GN=ctc PE=3 SV=1	ctc	0.466247	4.15759e-06	Down	23.7877	54.4	7	1	14882.3	14273.7	14787.4	6649.28	6776.23	7062.95	1.38586	1.32919	1.37703	0.619192	0.631013	0.657714	Unknown	K02897	RP-L25, rplY; large subunit ribosomal protein L25	map03010 Ribosome				PF01386; PF14693	PF01386 Ribosomal L25p family; PF14693 Ribosomal protein TL5, C-terminal domain	J	COG1825	Ribosomal protein L25 (general stress protein Ctc)
A0A0D1IEZ8	30S ribosomal protein S8 OS=Staphylococcus aureus OX=1280 GN=rpsH PE=3 SV=1	rpsH	0.622205	0.00155297	Down	14.8313	50.8	7	0	11183.2	9333.64	10103.8	6320.91	6724.07	6007.35	1.35082	1.12741	1.22044	0.763503	0.8122	0.725628	Unknown	K02994	RP-S8, rpsH; small subunit ribosomal protein S8	map03010 Ribosome		GO:0005622 intracellular anatomical structure; GO:0005737 cytoplasm; GO:0005829 cytosol; GO:0005840 ribosome; GO:0015935 small ribosomal subunit; GO:0022626 cytosolic ribosome; GO:0022627 cytosolic small ribosomal subunit; GO:0032991 protein-containing complex; GO:0043226 organelle; GO:0043228 non-membrane-bounded organelle; GO:0043229 intracellular organelle; GO:0043232 intracellular non-membran…	GO:0003735 structural constituent of ribosome; GO:0005198 structural molecule activity;	PF00410	PF00410 Ribosomal protein S8	J	COG0096	Ribosomal protein S8
A0A0D1IFP4	ABC transporter, ATP-binding protein OS=Staphylococcus aureus OX=1280 GN=malK PE=4 SV=1	malK	0.617342	0.000266983	Down	41.3348	13.2	4	0	222.261	243.874	221.652	136.005	140.646	147.949	1.19883	1.31541	1.19555	0.733584	0.758618	0.798007	Unknown	K10112	msmX, msmK, malK, sugC, ggtA, msiK; multiple sugar transport system ATP-binding protein [EC:7.5.2.-]	map02010 ABC transporters				PF00005; PF17912; PF03459	PF00005 ABC transporter; PF17912 MalK OB fold domain; PF03459 TOBE domain	E	COG3842	ABC-type Fe3+/spermidine/putrescine transport systems, ATPase component
A0A0D1IFU3	ATP synthase subunit a OS=Staphylococcus aureus OX=1280 GN=atpB PE=3 SV=1	atpB	0.616829	0.0193622	Down	27.6299	7	2	1	854.169	644.452	660.336	511.81	445.382	374.517	1.46821	1.10773	1.13503	0.879734	0.765553	0.643746	Unknown	K02108	ATPF0A, atpB; F-type H+-transporting ATPase subunit a	map00190 Oxidative phosphorylation; map00195 Photosynthesis; map01100 Metabolic pathways	GO:0006139 nucleobase-containing compound metabolic process; GO:0006163 purine nucleotide metabolic process; GO:0006164 purine nucleotide biosynthetic process; GO:0006725 cellular aromatic compound metabolic process; GO:0006753 nucleoside phosphate metabolic process; GO:0006754 ATP biosynthetic process; GO:0006793 phosphorus metabolic process; GO:0006796 phosphate-containing compound metabolic pr…	GO:0005622 intracellular anatomical structure; GO:0005886 plasma membrane; GO:0005887 integral component of plasma membrane; GO:0016020 membrane; GO:0016021 integral component of membrane; GO:0016469 proton-transporting two-sector ATPase complex; GO:0031224 intrinsic component of membrane; GO:0031226 intrinsic component of plasma membrane; GO:0032991 protein-containing complex; GO:0033177 proton-…	GO:0003824 catalytic activity; GO:0005215 transporter activity; GO:0008324 cation transmembrane transporter activity; GO:0015075 ion transmembrane transporter activity; GO:0015078 proton transmembrane transporter activity; GO:0015318 inorganic molecular entity transmembrane transporter activity; GO:0015399 primary active transmembrane transporter activity; GO:0016462 pyrophosphatase activity; GO:…	PF00119	PF00119 ATP synthase A chain	C	COG0356	FoF1-type ATP synthase, membrane subunit a
A0A0D1IGC7	Nucleoid-associated protein A6762_02150 OS=Staphylococcus aureus OX=1280 GN=yaaK PE=3 SV=1	yaaK	0.546746	0.00227878	Down	11.5974	51.4	3	2	253.925	268.616	308.838	140.602	171.799	142.152	1.18478	1.25333	1.441	0.656032	0.80159	0.663265	Unknown	K09747	ebfC; nucleoid-associated protein EbfC							K	COG0718	DNA-binding nucleoid-associated protein YbaB/EfbC
A0A0D1IHK1	50S ribosomal protein L20 OS=Staphylococcus aureus OX=1280 GN=rplT PE=3 SV=1	rplT	0.465013	0.000603879	Down	13.6862	16.1	2	2	1496.07	1326.2	1364.5	580.745	735.866	630.294	1.46346	1.2973	1.33477	0.568088	0.719828	0.616557	Unknown	K02887	RP-L20, MRPL20, rplT; large subunit ribosomal protein L20	map03010 Ribosome	GO:0000027 ribosomal large subunit assembly; GO:0006996 organelle organization; GO:0009987 cellular process; GO:0016043 cellular component organization; GO:0022607 cellular component assembly; GO:0022613 ribonucleoprotein complex biogenesis; GO:0022618 ribonucleoprotein complex assembly; GO:0042254 ribosome biogenesis; GO:0042255 ribosome assembly; GO:0042273 ribosomal large subunit biogenesis; G…	GO:0005622 intracellular anatomical structure; GO:0005737 cytoplasm; GO:0005829 cytosol; GO:0005840 ribosome; GO:0015934 large ribosomal subunit; GO:0022625 cytosolic large ribosomal subunit; GO:0022626 cytosolic ribosome; GO:0032991 protein-containing complex; GO:0043226 organelle; GO:0043228 non-membrane-bounded organelle; GO:0043229 intracellular organelle; GO:0043232 intracellular non-membran…	GO:0003735 structural constituent of ribosome; GO:0005198 structural molecule activity;			J	COG0292	Ribosomal protein L20
A0A0D1IHY2	50S ribosomal protein L29 OS=Staphylococcus aureus OX=1280 GN=rpmC PE=1 SV=1	rpmC	0.650751	0.000535585	Down	8.09025	50.7	4	4	6979.84	6487.63	6205.95	4440.18	4074.69	4287.62	1.28954	1.19861	1.14656	0.820334	0.752809	0.792148	Unknown	K02904	RP-L29, rpmC; large subunit ribosomal protein L29	map03010 Ribosome		GO:0005622 intracellular anatomical structure; GO:0005737 cytoplasm; GO:0005829 cytosol; GO:0005840 ribosome; GO:0015934 large ribosomal subunit; GO:0022625 cytosolic large ribosomal subunit; GO:0022626 cytosolic ribosome; GO:0032991 protein-containing complex; GO:0043226 organelle; GO:0043228 non-membrane-bounded organelle; GO:0043229 intracellular organelle; GO:0043232 intracellular non-membran…				J	COG0255	Ribosomal protein L29
A0A0D1ISL6	ABC transporter permease OS=Staphylococcus aureus OX=1280 GN=oppB_2 PE=3 SV=1	oppB_2	1.70569	0.0337152	Up	34.1426	13.3	2	2	47.1499	54.6322	31.6272	66.6202	80.8189	80.1161	0.783732	0.908104	0.525712	1.10737	1.34338	1.3317	Unknown	K15581	oppB; oligopeptide transport system permease protein	map02010 ABC transporters; map02024 Quorum sensing						EP	COG0601	ABC-type dipeptide/oligopeptide/nickel transport system, permease component
A0A0D1J261	Recombination protein RecR OS=Staphylococcus aureus OX=1280 GN=recR PE=3 SV=1	recR	0.428961	0.000475799	Down	22.0995	27.8	4	1	131.645	158.057	127.105	54.9353	64.0398	59.8191	1.32617	1.59225	1.28044	0.55341	0.645127	0.602608	Unknown	K06187	recR; recombination protein RecR	map03440 Homologous recombination				PF13662	PF13662 Toprim domain	L	COG0353	Recombinational DNA repair protein RecR
A0A0D1J2E1	Translation initiation factor IF-3 OS=Staphylococcus aureus OX=1280 GN=infC PE=3 SV=1	infC	0.398018	9.39644e-05	Down	20.2137	37.1	5	1	3523.44	3057.18	3242.59	1260.3	1412.17	1237.34	1.5394	1.33569	1.4167	0.550627	0.616984	0.540599	Unknown	K02520	infC, MTIF3; translation initiation factor IF-3		GO:0006412 translation; GO:0006413 translational initiation; GO:0006518 peptide metabolic process; GO:0006807 nitrogen compound metabolic process; GO:0006996 organelle organization; GO:0008152 metabolic process; GO:0009058 biosynthetic process; GO:0009059 macromolecule biosynthetic process; GO:0009987 cellular process; GO:0010467 gene expression; GO:0016043 cellular component organization; GO:001…	GO:0005622 intracellular anatomical structure; GO:0005737 cytoplasm; GO:0005829 cytosol; GO:0016020 membrane;	GO:0003676 nucleic acid binding; GO:0003723 RNA binding; GO:0003743 translation initiation factor activity; GO:0005488 binding; GO:0008135 translation factor activity, RNA binding; GO:0043021 ribonucleoprotein complex binding; GO:0043022 ribosome binding; GO:0044877 protein-containing complex binding; GO:0097159 organic cyclic compound binding; GO:1901363 heterocyclic compound binding;	PF05198; PF00707	PF05198 Translation initiation factor IF-3, N-terminal domain; PF00707 Translation initiation factor IF-3, C-terminal domain	J	COG0290	Translation initiation factor IF-3
A0A0D1JCM4	50S ribosomal protein L11 OS=Staphylococcus aureus OX=1280 GN=rplK PE=3 SV=1	rplK	0.398294	2.62008e-06	Down	14.8743	35	4	0	3247.12	3215.81	3124.48	1232.31	1322.58	1263.72	1.45328	1.43927	1.39839	0.551535	0.591933	0.565591	Unknown	K02867	RP-L11, MRPL11, rplK; large subunit ribosomal protein L11	map03010 Ribosome	GO:0000027 ribosomal large subunit assembly; GO:0006412 translation; GO:0006518 peptide metabolic process; GO:0006807 nitrogen compound metabolic process; GO:0006996 organelle organization; GO:0008152 metabolic process; GO:0009058 biosynthetic process; GO:0009059 macromolecule biosynthetic process; GO:0009987 cellular process; GO:0010467 gene expression; GO:0016043 cellular component organization…	GO:0005622 intracellular anatomical structure; GO:0005737 cytoplasm; GO:0005829 cytosol; GO:0005840 ribosome; GO:0015934 large ribosomal subunit; GO:0022625 cytosolic large ribosomal subunit; GO:0022626 cytosolic ribosome; GO:0032991 protein-containing complex; GO:0043226 organelle; GO:0043228 non-membrane-bounded organelle; GO:0043229 intracellular organelle; GO:0043232 intracellular non-membran…	GO:0003676 nucleic acid binding; GO:0003723 RNA binding; GO:0003735 structural constituent of ribosome; GO:0005198 structural molecule activity; GO:0005488 binding; GO:0019843 rRNA binding; GO:0097159 organic cyclic compound binding; GO:1901363 heterocyclic compound binding;	PF03946; PF00298	PF03946 Ribosomal protein L11, N-terminal domain; PF00298 Ribosomal protein L11, RNA binding domain	J	COG0080	Ribosomal protein L11
A0A0D1JJM1	Putative hemin transport system permease protein HrtB OS=Staphylococcus aureus OX=1280 GN=vraG PE=3 SV=1	vraG	1.87907	0.00107141	Up	71.7321	4.5	3	0	61.8848	71.8976	56.2865	118.654	124.154	114.345	0.678536	0.788321	0.617153	1.30098	1.36128	1.25373	Unknown	K19080	vraG; cationic antimicrobial peptide transport system permease protein	map02010 ABC transporters; map02020 Two-component system						V	COG0577	ABC-type antimicrobial peptide transport system, permease component
A0A0D1JKD5	Adapter protein MecA OS=Staphylococcus aureus OX=1280 GN=mecA PE=3 SV=1	mecA	0.528673	0.00142343	Down	28.2692	9.6	2	0	239.078	287.723	297.944	133.59	154.674	147.757	1.13778	1.36928	1.41792	0.635756	0.736094	0.703176	Unknown	K16511	mecA1_2; adapter protein MecA 1/2							KTN	COG4862	Negative regulator MecA of genetic competence, sporulation and motility
A0A0D1JRP2	Galactitol-specific phosphotransferase enzyme IIB component OS=Staphylococcus aureus OX=1280 GN=gatB_1 PE=4 SV=1	gatB_1	0.134169	0.000251797	Down	10.1788	7.6	1	1	1110.35	914.894	1240.77	165.921	163.429	108.847	1.79852	1.48192	2.00977	0.268755	0.264718	0.176309	Unknown	K02774	gatB, sgcB; galactitol PTS system EIIB component [EC:2.7.1.200]	map00052 Galactose metabolism; map01100 Metabolic pathways; map02060 Phosphotransferase system (PTS)				PF02302	PF02302 PTS system, Lactose/Cellobiose specific IIB subunit	G	COG3414	Phosphotransferase system, galactitol-specific IIB component
A0A0D1JS20	histidine kinase OS=Staphylococcus aureus OX=1280 GN=hssS PE=4 SV=1	hssS	1.55089	0.0256836	Up	52.3859	9.2	3	0	52.9297	53.1013	35.8223	73.0705	75.0363	71.8916	0.877647	0.880493	0.593983	1.21161	1.24421	1.19206	Unknown	K02484	K02484; two-component system, OmpR family, sensor kinase [EC:2.7.13.3]					PF00672; PF00512; PF02518	PF00672 HAMP domain; PF00512 His Kinase A (phospho-acceptor) domain; PF02518 Histidine kinase-, DNA gyrase B-, and HSP90-like ATPase	T	COG5002	Sensor histidine kinase WalK
A0A0D1JTQ6	50S ribosomal protein L15 OS=Staphylococcus aureus OX=1280 GN=rplO PE=3 SV=1	rplO	0.294654	3.05545e-09	Down	15.5968	61.6	9	0	14689.2	14678.5	14825.3	4377.61	4304.84	4339.19	1.54043	1.5393	1.5547	0.459072	0.451441	0.455043	Unknown	K02876	RP-L15, MRPL15, rplO; large subunit ribosomal protein L15	map03010 Ribosome		GO:0005622 intracellular anatomical structure; GO:0005737 cytoplasm; GO:0005829 cytosol; GO:0005840 ribosome; GO:0015934 large ribosomal subunit; GO:0022625 cytosolic large ribosomal subunit; GO:0022626 cytosolic ribosome; GO:0032991 protein-containing complex; GO:0043226 organelle; GO:0043228 non-membrane-bounded organelle; GO:0043229 intracellular organelle; GO:0043232 intracellular non-membran…	GO:0003735 structural constituent of ribosome; GO:0005198 structural molecule activity;			J	COG0200	Ribosomal protein L15
A0A0D1JWV4	50S ribosomal protein L28 OS=Staphylococcus aureus OX=1280 GN=rpmB PE=3 SV=1	rpmB	0.446081	0.000208002	Down	6.97722	24.2	3	3	1359.92	1465.49	1460.78	590.54	609.411	712.038	1.31644	1.41863	1.41408	0.571658	0.589925	0.689271	Unknown	K02902	RP-L28, MRPL28, rpmB; large subunit ribosomal protein L28	map03010 Ribosome						J	COG0227	Ribosomal protein L28
A0A0D1JY42	FMN-dependent NADPH-azoreductase OS=Staphylococcus aureus OX=1280 GN=ywqN_2 PE=3 SV=1	ywqN_2	1.71644	0.000117158	Up	20.2732	41.6	6	1	592.444	612.439	601.875	1103.54	981.195	1016.46	0.724266	0.74871	0.735796	1.34908	1.19952	1.24263	Unknown							PF03358	PF03358 NADPH-dependent FMN reductase	C	COG0655	Multimeric flavodoxin WrbA, includes NAD(P)H:quinone oxidoreductase
A0A0D3Q4X2	Lipoprotein OS=Staphylococcus aureus OX=1280 GN=gmpC PE=3 SV=1	gmpC	0.490487	7.20328e-05	Down	30.4561	15	3	0	646.66	665.201	587.567	302.983	322.328	306.333	1.37049	1.40979	1.24525	0.642124	0.683123	0.649223	Unknown	K02073	metQ; D-methionine transport system substrate-binding protein	map02010 ABC transporters						P	COG1464	ABC-type metal ion transport system, periplasmic component/surface antigen
A0A0D3Q6F6	Fibrinogen-binding protein OS=Staphylococcus aureus OX=1280 GN=fib_1 PE=4 SV=1	fib_1	7.42274	9.69124e-06	Up	12.5967	9.2	1	1	116.461	109.508	131.152	804.105	899.941	946.771	0.232308	0.218438	0.261612	1.60397	1.79513	1.88854	Unknown							PF12199	PF12199 Extracellular fibrinogen binding protein C terminal
A0A0D3Q8K2	5-oxoprolinase subunit A OS=Staphylococcus aureus OX=1280 GN=pxpA PE=3 SV=1	pxpA	2.22724	0.000836608	Up	27.4483	22.4	5	0	128.452	115.818	100.594	241.964	241.814	284.318	0.692487	0.624378	0.542307	1.30444	1.30362	1.53277	Unknown	K07160	pxpA; 5-oxoprolinase (ATP-hydrolysing) subunit A [EC:3.5.2.9]	map00480 Glutathione metabolism; map01100 Metabolic pathways						E	COG1540	5-oxoprolinase subunit A
A0A0D3QAJ9	Probable malate:quinone oxidoreductase OS=Staphylococcus aureus OX=1280 GN=mqo PE=3 SV=1	mqo	1.69969	1.73348e-05	Up	54.8137	44.7	17	0	2298.41	2155.99	2281.33	3818.92	3758.19	3871.56	0.758368	0.711375	0.752733	1.26006	1.24003	1.27743	Unknown	K00116	mqo; malate dehydrogenase (quinone) [EC:1.1.5.4]	map00020 Citrate cycle (TCA cycle); map00620 Pyruvate metabolism; map01100 Metabolic pathways; map01110 Biosynthesis of secondary metabolites; map01120 Microbial metabolism in diverse environments; map01200 Carbon metabolism						G	COG0579	L-2-hydroxyglutarate oxidase LhgO
A0A0D6GK98	Aldehyde-alcohol dehydrogenase OS=Staphylococcus aureus OX=1280 GN=adhE PE=3 SV=1	adhE	0.638408	1.02522e-05	Down	94.945	53.4	30	0	5990.77	5957.74	5948.03	3692.17	3833.94	3899.19	1.22587	1.21911	1.21712	0.755513	0.784522	0.797874	Unknown	K04072	adhE; acetaldehyde dehydrogenase / alcohol dehydrogenase [EC:1.2.1.10 1.1.1.1]	map00010 Glycolysis / Gluconeogenesis; map00071 Fatty acid degradation; map00350 Tyrosine metabolism; map00620 Pyruvate metabolism; map00625 Chloroalkane and chloroalkene degradation; map00626 Naphthalene degradation; map00650 Butanoate metabolism; map01100 Metabolic pathways; map01110 Biosynthesis of secondary metabolites; map01120 Microbial metabolism in diverse environments; map01220 Degradati…						C	COG1454	Alcohol dehydrogenase, class IV
A0A0D6GP16	triacylglycerol lipase OS=Staphylococcus aureus OX=1280 GN=lipA PE=4 SV=1	lipA	2.7295	2.43561e-05	Up	76.8067	13.5	7	0	373.672	386.636	333.091	993.991	1002.87	987.57	0.54981	0.568884	0.4901	1.46253	1.4756	1.45308	Unknown	K01046	lip, TGL2; triacylglycerol lipase [EC:3.1.1.3]	map00561 Glycerolipid metabolism; map01100 Metabolic pathways						I	COG1075	Triacylglycerol esterase/lipase EstA, alpha/beta hydrolase fold
A0A0D6GYU0	Beta-channel forming cytolysin OS=Staphylococcus aureus OX=1280 GN=hlgA_1 PE=3 SV=1	hlgA_1	21.1708	6.74049e-07	Up	36.3815	28.7	8	0	131.115	150.562	142.665	2955.03	3214.38	2814.27	0.0836194	0.0960214	0.0909851	1.88458	2.04998	1.79481	Unknown	K11038	hlg, luk; leukocidin/hemolysin toxin family protein					PF07968	PF07968 Leukocidin/Hemolysin toxin family
A0A0D6H8A9	ATP synthase subunit delta OS=Staphylococcus aureus OX=1280 GN=atpH PE=3 SV=1	atpH	0.356123	8.49383e-06	Down	20.4984	43	7	0	8857.29	8261.49	8380.51	3198.11	2975.25	2907.52	1.53683	1.43345	1.4541	0.554904	0.516235	0.504483	Unknown	K02113	ATPF1D, atpH; F-type H+-transporting ATPase subunit delta	map00190 Oxidative phosphorylation; map00195 Photosynthesis; map01100 Metabolic pathways						C	COG0712	FoF1-type ATP synthase, delta subunit
A0A0D6HAE7	Sucrose-6-phosphate hydrolase OS=Staphylococcus aureus OX=1280 GN=scrB PE=3 SV=1	scrB	1.69184	2.01766e-05	Up	57.9277	25.1	10	0	1007.25	1005.38	1057.81	1729.8	1686.64	1778.24	0.731202	0.729851	0.767906	1.25574	1.2244	1.2909	Unknown	K01193	INV, sacA; beta-fructofuranosidase [EC:3.2.1.26]	map00052 Galactose metabolism; map00500 Starch and sucrose metabolism; map01100 Metabolic pathways; map01110 Biosynthesis of secondary metabolites				PF00251; PF08244	PF00251 Glycosyl hydrolases family 32 N-terminal domain; PF08244 Glycosyl hydrolases family 32 C terminal	G	COG1621	Sucrose-6-phosphate hydrolase SacC, GH32 family
A0A0D6HBV5	Aminopeptidase PepS OS=Staphylococcus aureus OX=1280 GN=pepS PE=3 SV=1	pepS	0.487021	3.03698e-06	Down	46.8345	50.1	14	0	3706.8	3589.98	3628.08	1773.46	1722.15	1825.03	1.36904	1.3259	1.33997	0.654999	0.636046	0.674043	Unknown	K19689	ampS, pepS, ampT; aminopeptidase [EC:3.4.11.-]							E	COG2309	Leucyl aminopeptidase (aminopeptidase T)
A0A0D6HC47	Adenine DNA glycosylase OS=Staphylococcus aureus OX=1280 GN=mutY PE=3 SV=1	mutY	0.618337	0.00332018	Down	40.6234	5.2	1	1	17.7659	18.6489	21.8378	12.1821	11.021	12.8166	1.13072	1.18692	1.38987	0.775333	0.70144	0.815718	Unknown	K03575	mutY; A/G-specific adenine glycosylase [EC:3.2.2.31]	map03410 Base excision repair				PF00730; PF14815	PF00730 HhH-GPD superfamily base excision DNA repair protein; PF14815 NUDIX domain	L	COG1194	Adenine-specific DNA glycosylase, acts on AG and A-oxoG pairs
A0A0D6HKP6	Asparaginase OS=Staphylococcus aureus OX=1280 GN=ansA PE=3 SV=1	ansA	0.547142	0.00302998	Down	35.5785	21.1	5	0	324.68	251.244	308.878	147.146	175.361	161.607	1.42308	1.10121	1.35382	0.644944	0.768612	0.708327	Unknown	K01424	E3.5.1.1, ansA, ansB; L-asparaginase [EC:3.5.1.1]	map00250 Alanine, aspartate and glutamate metabolism; map00460 Cyanoamino acid metabolism; map01100 Metabolic pathways; map01110 Biosynthesis of secondary metabolites				PF00710; PF17763	PF00710 Asparaginase, N-terminal; PF17763 Glutaminase/Asparaginase C-terminal domain	JE	COG0252	L-asparaginase/archaeal Glu-tRNAGln amidotransferase subunit D
A0A0D6HN81	5'-3' exonuclease OS=Staphylococcus aureus OX=1280 GN=ypcP PE=4 SV=1	ypcP	0.467167	1.36926e-05	Down	33.4017	56.5	11	0	1209.43	1094.94	1169.52	537.487	546.201	539.198	1.42376	1.28897	1.37678	0.632738	0.642995	0.634751	Unknown	K23786	exoA; 5'-3' exonuclease [EC:3.1.11.-]							L	COG0258	5'-3' exonuclease Xni/ExoIX (flap endonuclease)
A0A0D6HT57	Glycerophosphodiester phosphodiesterase OS=Staphylococcus aureus OX=1280 GN=ugpQ_1 PE=4 SV=1	ugpQ_1	1.91258	2.87125e-06	Up	34.7338	52.6	14	0	1142.4	1125.99	1105.7	2154.36	2202.27	2096.61	0.697485	0.687465	0.675078	1.31533	1.34458	1.28007	Unknown	K01126	E3.1.4.46, glpQ, ugpQ; glycerophosphoryl diester phosphodiesterase [EC:3.1.4.46]	map00564 Glycerophospholipid metabolism						I	COG0584	Glycerophosphoryl diester phosphodiesterase
A0A0D6HVU1	Phosphoribosylamine--glycine ligase OS=Staphylococcus aureus OX=1280 GN=purD PE=3 SV=1	purD	2.26706	1.56616e-05	Up	45.8492	16.1	5	0	192.65	184.352	176.214	431.1	421.19	401.882	0.639543	0.611994	0.584977	1.43113	1.39823	1.33413	Unknown	K01945	purD; phosphoribosylamine---glycine ligase [EC:6.3.4.13]	map00230 Purine metabolism; map01100 Metabolic pathways; map01110 Biosynthesis of secondary metabolites				PF02844; PF01071; PF02843	PF02844 Phosphoribosylglycinamide synthetase, N domain; PF01071 Phosphoribosylglycinamide synthetase, ATP-grasp (A) domain; PF02843 Phosphoribosylglycinamide synthetase, C domain	F	COG0151	Phosphoribosylamine-glycine ligase
A0A0D6WEG0	Magnesium transport protein CorA OS=Staphylococcus aureus OX=1280 GN=corA PE=3 SV=1	corA	0.661065	0.00144421	Down	37.5264	8.6	2	1	216.86	219.891	255.021	154.259	149.868	153.179	1.13235	1.14818	1.33161	0.805477	0.782546	0.799837	Unknown	K03284	corA; magnesium transporter							P	COG0598	Mg2+ and Co2+ transporter CorA
A0A0E0VKP3	Wzz domain-containing protein OS=Staphylococcus aureus subsp. aureus 71193 OX=1155084 GN=ST398NM01_0163 PE=3 SV=1	ST398NM01_0163	0.511279	0.000100589	Down	24.8542	16.7	3	0	414.015	378.78	418.582	203.475	197.633	218.243	1.35689	1.24141	1.37185	0.666866	0.647719	0.715267	Unknown	K19420	epsA, capA; protein tyrosine kinase modulator							M	COG3944	Capsular polysaccharide biosynthesis protein YveK
A0A0E0VKT3	Type VII secretion system protein EssB OS=Staphylococcus aureus subsp. aureus 71193 OX=1155084 GN=ST398NM01_0301 PE=3 SV=1	ST398NM01_0301	0.341198	2.49353e-05	Down	52.038	3.6	1	1	411.458	440.17	450.782	159.042	147	138.338	1.41331	1.51193	1.54838	0.546291	0.504924	0.475173	Unknown									U	COG4499	ESX protein secretion system component YukC
A0A0E0VLQ5	50S ribosomal protein L33 OS=Staphylococcus aureus subsp. aureus 71193 OX=1155084 GN=rpmG PE=3 SV=1	rpmG	0.215628	0.00403647	Down	5.37526	23.4	1	1	103.324	110.904	116.701	27.589	30.639	13.1296	1.54105	1.65411	1.74056	0.411483	0.456973	0.195825	Unknown	K02913	RP-L33, MRPL33, rpmG; large subunit ribosomal protein L33	map03010 Ribosome						J	COG0267	Ribosomal protein L33
A0A0E0VM97	6-carboxy-5,6,7,8-tetrahydropterin synthase OS=Staphylococcus aureus subsp. aureus 71193 OX=1155084 GN=ST398NM01_0788 PE=3 SV=1	ST398NM01_0788	0.481511	0.00161263	Down	17.0587	19.7	2	1	114.594	122.355	103.348	45.9166	59.0145	58.9256	1.3638	1.45616	1.22995	0.546459	0.702339	0.701282	Unknown	K01737	queD, ptpS, PTS; 6-pyruvoyltetrahydropterin/6-carboxytetrahydropterin synthase [EC:4.2.3.12 4.1.2.50]	map00790 Folate biosynthesis; map01100 Metabolic pathways; map01240 Biosynthesis of cofactors				PF01242	PF01242 6-pyruvoyl tetrahydropterin synthase	H	COG0720	6-pyruvoyl-tetrahydropterin synthase
A0A0E0VM99	Glycine cleavage system H protein OS=Staphylococcus aureus subsp. aureus 71193 OX=1155084 GN=gcvH PE=3 SV=1	gcvH	0.451953	0.00452452	Down	14.0365	27	2	1	666.619	721.565	648.176	289.129	388.608	242.602	1.35276	1.46426	1.31534	0.586726	0.788598	0.492311	Unknown	K02437	gcvH, GCSH; glycine cleavage system H protein	map00260 Glycine, serine and threonine metabolism; map00630 Glyoxylate and dicarboxylate metabolism; map01100 Metabolic pathways; map01110 Biosynthesis of secondary metabolites; map01200 Carbon metabolism				PF01597	PF01597 Glycine cleavage H-protein	E	COG0509	Glycine cleavage system protein H (lipoate-binding)
A0A0E0VMC4	GTP cyclohydrolase FolE2 OS=Staphylococcus aureus subsp. aureus 71193 OX=1155084 GN=folE2 PE=3 SV=1	folE2	0.574101	0.00148859	Down	33.4817	39.4	10	0	847.129	856.902	785.351	415.625	499.205	514.326	1.29711	1.31207	1.20252	0.636398	0.764375	0.787527	Unknown	K09007	folE2; GTP cyclohydrolase IB [EC:3.5.4.16]	map00790 Folate biosynthesis; map01100 Metabolic pathways; map01240 Biosynthesis of cofactors						H	COG1469	GTP cyclohydrolase FolE2
A0A0E0VMD3	Putative hemin transport system permease protein HrtB OS=Staphylococcus aureus subsp. aureus 71193 OX=1155084 GN=ST398NM01_0321 PE=3 SV=1	ST398NM01_0321	0.629932	0.000711471	Down	38.4491	17.8	5	0	382.636	374.318	362.842	237.208	252.922	215.264	1.25785	1.23051	1.19278	0.779782	0.831438	0.707644	Unknown	K02004	ABC.CD.P; putative ABC transport system permease protein							V	COG0577	ABC-type antimicrobial peptide transport system, permease component
A0A0E0VMF0	Na(+)/H(+) antiporter subunit A1 OS=Staphylococcus aureus subsp. aureus 71193 OX=1155084 GN=ST398NM01_0935 PE=3 SV=1	ST398NM01_0935	1.71955	0.00317311	Up	89.3821	4.1	3	0	158.679	194.418	149.428	280.052	276.574	307.494	0.696651	0.853557	0.656036	1.22952	1.21425	1.34999	Unknown	K05565	mnhA, mrpA; multicomponent Na+:H+ antiporter subunit A							P	COG2111	Multisubunit Na+/H+ antiporter, MnhB subunit
A0A0E0VMP3	Cystathionine beta-lyase OS=Staphylococcus aureus subsp. aureus 71193 OX=1155084 GN=ST398NM01_0526 PE=3 SV=1	ST398NM01_0526	0.609602	0.00126967	Down	44.3567	23	6	0	373.969	338.341	341.359	195.157	234.002	213.16	1.32301	1.19697	1.20765	0.690417	0.827844	0.75411	Unknown	K17217	mccB; cystathionine gamma-lyase / homocysteine desulfhydrase [EC:4.4.1.1 4.4.1.2]	map00260 Glycine, serine and threonine metabolism; map00270 Cysteine and methionine metabolism; map00920 Sulfur metabolism; map01100 Metabolic pathways; map01110 Biosynthesis of secondary metabolites; map01230 Biosynthesis of amino acids	GO:0000096 sulfur amino acid metabolic process; GO:0000098 sulfur amino acid catabolic process; GO:0006082 organic acid metabolic process; GO:0006520 cellular amino acid metabolic process; GO:0006790 sulfur compound metabolic process; GO:0006807 nitrogen compound metabolic process; GO:0008152 metabolic process; GO:0008284 positive regulation of cell population proliferation; GO:0009056 catabolic …	GO:0005622 intracellular anatomical structure; GO:0005737 cytoplasm;	GO:0003824 catalytic activity; GO:0003962 cystathionine gamma-synthase activity; GO:0004123 cystathionine gamma-lyase activity; GO:0016740 transferase activity; GO:0016765 transferase activity, transferring alkyl or aryl (other than methyl) groups; GO:0016829 lyase activity; GO:0016846 carbon-sulfur lyase activity;	PF01053	PF01053 Cys/Met metabolism PLP-dependent enzyme	E	COG0626	Cystathionine beta-lyase/cystathionine gamma-synthase
A0A0E0VMR6	Initiation-control protein YabA OS=Staphylococcus aureus subsp. aureus 71193 OX=1155084 GN=ST398NM01_0552 PE=3 SV=1	ST398NM01_0552	0.331812	0.0015804	Down	12.9258	35.7	3	1	758.063	769.957	885.275	212.621	340.041	248.1	1.41515	1.43736	1.65263	0.396921	0.634788	0.463153	Unknown						GO:0005488 binding; GO:0005515 protein binding; GO:0042802 identical protein binding;			L	COG4467	Regulator of replication initiation timing YabA
A0A0E0VMT0	Phosphoribosylformylglycinamidine cyclo-ligase OS=Staphylococcus aureus subsp. aureus 71193 OX=1155084 GN=purM PE=3 SV=1	purM	1.73754	0.00960506	Up	37.0311	5	1	1	18.8397	15.5669	16.9446	36.1307	26.904	26.1899	0.804108	0.664419	0.723225	1.54212	1.14831	1.11783	Unknown	K01933	purM; phosphoribosylformylglycinamidine cyclo-ligase [EC:6.3.3.1]	map00230 Purine metabolism; map01100 Metabolic pathways; map01110 Biosynthesis of secondary metabolites				PF00586; PF02769	PF00586 AIR synthase related protein, N-terminal domain; PF02769 AIR synthase related protein, C-terminal domain	F	COG0150	Phosphoribosylaminoimidazole (AIR) synthetase
A0A0E0VMU9	7,8-dihydroneopterin aldolase OS=Staphylococcus aureus subsp. aureus 71193 OX=1155084 GN=ST398NM01_0581 PE=3 SV=1	ST398NM01_0581	0.544498	2.27321e-05	Down	13.951	60.2	5	1	939.078	959.3	1022.64	538.024	523.092	529.371	1.24891	1.2758	1.36004	0.715536	0.695678	0.704028	Unknown	K01633	folB; 7,8-dihydroneopterin aldolase/epimerase/oxygenase [EC:4.1.2.25 5.1.99.8 1.13.11.81]	map00790 Folate biosynthesis; map01100 Metabolic pathways; map01240 Biosynthesis of cofactors				PF02152	PF02152 Dihydroneopterin aldolase	H	COG1539	Dihydroneopterin aldolase
A0A0E0VMW6	Serine acetyltransferase OS=Staphylococcus aureus subsp. aureus 71193 OX=1155084 GN=ST398NM01_0604 PE=3 SV=1	ST398NM01_0604	2.4844	2.86513e-05	Up	28.1816	28.2	6	0	1496.49	1554.95	1384.62	3697.83	3500.32	3822.79	0.580898	0.60359	0.537472	1.4354	1.35873	1.48391	Unknown	K00640	cysE; serine O-acetyltransferase [EC:2.3.1.30]	map00270 Cysteine and methionine metabolism; map00920 Sulfur metabolism; map01100 Metabolic pathways; map01110 Biosynthesis of secondary metabolites; map01120 Microbial metabolism in diverse environments; map01200 Carbon metabolism; map01230 Biosynthesis of amino acids; map05111 Biofilm formation - Vibrio cholerae	GO:0000096 sulfur amino acid metabolic process; GO:0000097 sulfur amino acid biosynthetic process; GO:0000098 sulfur amino acid catabolic process; GO:0006082 organic acid metabolic process; GO:0006520 cellular amino acid metabolic process; GO:0006534 cysteine metabolic process; GO:0006555 methionine metabolic process; GO:0006790 sulfur compound metabolic process; GO:0006807 nitrogen compound meta…	GO:0005622 intracellular anatomical structure; GO:0005737 cytoplasm; GO:0005829 cytosol;	GO:0003824 catalytic activity; GO:0008374 O-acyltransferase activity; GO:0009001 serine O-acetyltransferase activity; GO:0016407 acetyltransferase activity; GO:0016412 serine O-acyltransferase activity; GO:0016413 O-acetyltransferase activity; GO:0016740 transferase activity; GO:0016746 acyltransferase activity; GO:0016747 acyltransferase activity, transferring groups other than amino-acyl groups;			E	COG1045	Serine acetyltransferase
A0A0E0VN48	33 kDa chaperonin OS=Staphylococcus aureus subsp. aureus 71193 OX=1155084 GN=hslO PE=3 SV=1	hslO	0.264233	2.21149e-07	Down	31.7641	46.4	10	0	1208.37	1222.86	1238.76	319.332	334.169	316.233	1.56264	1.58138	1.60194	0.412954	0.432141	0.408945	Unknown	K04083	hslO; molecular chaperone Hsp33							O	COG1281	Redox-regulated molecular chaperone, HSP33 family
A0A0E0VN83	Putative pyridoxal phosphate-dependent acyltransferase OS=Staphylococcus aureus subsp. aureus 71193 OX=1155084 GN=ST398NM01_0625 PE=3 SV=1	ST398NM01_0625	1.63487	0.0104258	Up	42.8616	4.6	1	0	381.722	487.647	354.335	644.334	736.073	620.186	0.710334	0.907449	0.659372	1.19902	1.36974	1.15409	Unknown	K00639	kbl, GCAT; glycine C-acetyltransferase [EC:2.3.1.29]	map00260 Glycine, serine and threonine metabolism; map01100 Metabolic pathways	GO:0006082 organic acid metabolic process; GO:0006766 vitamin metabolic process; GO:0006767 water-soluble vitamin metabolic process; GO:0006768 biotin metabolic process; GO:0006790 sulfur compound metabolic process; GO:0006807 nitrogen compound metabolic process; GO:0008152 metabolic process; GO:0009058 biosynthetic process; GO:0009102 biotin biosynthetic process; GO:0009110 vitamin biosynthetic …		GO:0003824 catalytic activity; GO:0005488 binding; GO:0008710 8-amino-7-oxononanoate synthase activity; GO:0008890 glycine C-acetyltransferase activity; GO:0016407 acetyltransferase activity; GO:0016408 C-acyltransferase activity; GO:0016453 C-acetyltransferase activity; GO:0016740 transferase activity; GO:0016746 acyltransferase activity; GO:0016747 acyltransferase activity, transferring groups …	PF00155	PF00155 Aminotransferase class I and II	H	COG0156	7-keto-8-aminopelargonate synthetase or related enzyme
A0A0E0VNI7	Ribosome maturation factor RimM OS=Staphylococcus aureus subsp. aureus 71193 OX=1155084 GN=rimM PE=3 SV=1	rimM	0.395015	3.69544e-07	Down	19.0585	53.9	6	0	625.046	634.372	648.139	252.393	254.839	246.281	1.40931	1.43034	1.46138	0.569079	0.574593	0.555299	Unknown	K02860	rimM; 16S rRNA processing protein RimM					PF01782; PF05239	PF01782 RimM N-terminal domain; PF05239 PRC-barrel domain	J	COG0806	Ribosomal 30S subunit maturation factor RimM, required for 16S rRNA processing
A0A0E0VNK8	D-alanyl-D-alanine carboxypeptidase OS=Staphylococcus aureus subsp. aureus 71193 OX=1155084 GN=ST398NM01_0721 PE=3 SV=1	ST398NM01_0721	0.605058	0.000185056	Down	48.1434	13.5	4	0	221.687	238.128	219.295	129.522	140.903	140.476	1.22028	1.31078	1.20712	0.712956	0.775605	0.773255	Unknown	K07258	dacC, dacA, dacD; serine-type D-Ala-D-Ala carboxypeptidase (penicillin-binding protein 5/6) [EC:3.4.16.4]	map00550 Peptidoglycan biosynthesis; map01100 Metabolic pathways				PF00768; PF09211	PF00768 D-alanyl-D-alanine carboxypeptidase; PF09211 Domain of unknown function (DUF1958)	M	COG1686	D-alanyl-D-alanine carboxypeptidase
A0A0E0VNQ5	GTPase HflX OS=Staphylococcus aureus subsp. aureus 71193 OX=1155084 GN=hflX PE=3 SV=1	hflX	1.68554	0.000149128	Up	47.7142	22.4	7	1	254.005	264.938	237.231	415.356	418.427	440.78	0.75048	0.782785	0.700921	1.22721	1.23628	1.30233	Unknown	K03665	hflX; GTPase			GO:0005622 intracellular anatomical structure; GO:0005737 cytoplasm;	GO:0005488 binding; GO:0043021 ribonucleoprotein complex binding; GO:0043022 ribosome binding; GO:0044877 protein-containing complex binding;			J	COG2262	50S ribosomal subunit-associated GTPase HflX
A0A0E0VNY3	Phosphatidylglycerol--prolipoprotein diacylglyceryl transferase OS=Staphylococcus aureus subsp. aureus 71193 OX=1155084 GN=lgt PE=3 SV=1	lgt	1.56588	0.00404992	Up	31.5524	16.5	3	0	76.7277	89.3118	85.1334	127.365	119.384	146.558	0.714322	0.831478	0.792577	1.18574	1.11145	1.36443	Unknown	K13292	lgt, umpA; phosphatidylglycerol---prolipoprotein diacylglyceryl transferase [EC:2.5.1.145]							M	COG0682	Prolipoprotein diacylglyceryltransferase
A0A0E0VP24	Peptide methionine sulfoxide reductase MsrB OS=Staphylococcus aureus subsp. aureus 71193 OX=1155084 GN=msrB PE=3 SV=1	msrB	0.574861	5.45429e-06	Down	16.2631	59.2	7	0	7449.89	7791.84	7554.83	4462.36	4309.27	4333.21	1.24506	1.30221	1.2626	0.74577	0.720185	0.724185	Unknown	K07305	msrB; peptide-methionine (R)-S-oxide reductase [EC:1.8.4.12]							O	COG0229	Peptide methionine sulfoxide reductase MsrB
A0A0E0VP52	Phosphoribosylformylglycinamidine synthase subunit PurS OS=Staphylococcus aureus subsp. aureus 71193 OX=1155084 GN=purS PE=3 SV=1	purS	1.59114	0.000144319	Up	9.93524	58.6	4	0	306.233	306.613	337.322	509.219	505.829	496.798	0.746298	0.747224	0.822063	1.24098	1.23272	1.21071	Unknown	K23264	purS; phosphoribosylformylglycinamidine synthase subunit PurS [EC:6.3.5.3]	map00230 Purine metabolism; map01100 Metabolic pathways; map01110 Biosynthesis of secondary metabolites						F	COG1828	Phosphoribosylformylglycinamidine (FGAM) synthase, PurS subunit
A0A0E0VP53	Transcription antitermination protein NusB OS=Staphylococcus aureus subsp. aureus 71193 OX=1155084 GN=nusB PE=3 SV=1	nusB	0.62567	0.000254138	Down	15.691	64.2	7	0	930.529	854.16	905.256	529.799	571.017	582.2	1.27675	1.17197	1.24207	0.726921	0.783474	0.798818	Unknown	K03625	nusB; transcription antitermination protein NusB					PF01029	PF01029 NusB family	K	COG0781	Transcription antitermination protein NusB
A0A0E0VP55	DNA-directed RNA polymerase subunit omega OS=Staphylococcus aureus subsp. aureus 71193 OX=1155084 GN=rpoZ PE=3 SV=1	rpoZ	0.648185	0.000381402	Down	8.15025	93.1	9	8	3309.6	3175.68	3201.47	2015.18	2251.71	2011.92	1.24378	1.19345	1.20314	0.757322	0.846213	0.756097	Unknown	K03060	rpoZ; DNA-directed RNA polymerase subunit omega [EC:2.7.7.6]	map03020 RNA polymerase						K	COG1758	DNA-directed RNA polymerase, subunit K/omega
A0A0E0VP56	Glyoxylate reductase (NADP+) OS=Staphylococcus aureus subsp. aureus 71193 OX=1155084 GN=ST398NM01_0913 PE=3 SV=1	ST398NM01_0913	1.59227	0.0151842	Up	35.3594	5	1	0	63.2799	54.9348	66.0827	117.711	86.7906	88.9488	0.794728	0.689922	0.829927	1.47833	1.09	1.1171	Unknown	K00015	gyaR, GOR1; glyoxylate reductase [EC:1.1.1.26]	map00630 Glyoxylate and dicarboxylate metabolism; map01100 Metabolic pathways; map01110 Biosynthesis of secondary metabolites; map01120 Microbial metabolism in diverse environments						CHR	COG1052	Lactate dehydrogenase or related 2-hydroxyacid dehydrogenase
A0A0E0VPB0	Ribosome-recycling factor OS=Staphylococcus aureus subsp. aureus 71193 OX=1155084 GN=frr PE=3 SV=1	frr	0.42988	0.00013156	Down	20.353	37	7	0	13418.9	12229.9	11350.9	5300.77	5597.64	5007	1.52185	1.387	1.28731	0.601163	0.634832	0.567847	Unknown	K02838	frr, MRRF, RRF; ribosome recycling factor		GO:0002181 cytoplasmic translation; GO:0002184 cytoplasmic translational termination; GO:0006412 translation; GO:0006415 translational termination; GO:0006518 peptide metabolic process; GO:0006807 nitrogen compound metabolic process; GO:0008152 metabolic process; GO:0009058 biosynthetic process; GO:0009059 macromolecule biosynthetic process; GO:0009987 cellular process; GO:0010467 gene expression…	GO:0005622 intracellular anatomical structure; GO:0005737 cytoplasm;	GO:0005488 binding; GO:0043021 ribonucleoprotein complex binding; GO:0043023 ribosomal large subunit binding; GO:0044877 protein-containing complex binding;	PF01765	PF01765 Ribosome recycling factor	J	COG0233	Ribosome recycling factor
A0A0E0VPC7	30S ribosomal protein S15 OS=Staphylococcus aureus subsp. aureus 71193 OX=1155084 GN=rpsO PE=3 SV=1	rpsO	1.7658	1.68775e-05	Up	10.8526	38.5	2	1	21987.7	22881.4	21579.2	39937.5	39477.6	37919.3	0.717839	0.747014	0.704502	1.30385	1.28884	1.23796	Unknown	K02956	RP-S15, MRPS15, rpsO; small subunit ribosomal protein S15	map03010 Ribosome		GO:0005622 intracellular anatomical structure; GO:0005737 cytoplasm; GO:0005829 cytosol; GO:0005840 ribosome; GO:0015935 small ribosomal subunit; GO:0022626 cytosolic ribosome; GO:0022627 cytosolic small ribosomal subunit; GO:0032991 protein-containing complex; GO:0043226 organelle; GO:0043228 non-membrane-bounded organelle; GO:0043229 intracellular organelle; GO:0043232 intracellular non-membran…		PF00312	PF00312 Ribosomal protein S15	J	COG0184	Ribosomal protein S15P/S13E
A0A0E0VPD6	Transcription elongation factor GreA OS=Staphylococcus aureus subsp. aureus 71193 OX=1155084 GN=greA PE=3 SV=1	greA	0.40207	1.10192e-06	Down	17.7429	59.5	6	0	12260.4	11551.9	11832.6	4778.32	4714.17	4839.23	1.47194	1.38688	1.42057	0.573667	0.565965	0.58098	Unknown	K03624	greA; transcription elongation factor GreA		GO:0006139 nucleobase-containing compound metabolic process; GO:0006351 transcription, DNA-templated; GO:0006354 DNA-templated transcription, elongation; GO:0006725 cellular aromatic compound metabolic process; GO:0006807 nitrogen compound metabolic process; GO:0008152 metabolic process; GO:0009058 biosynthetic process; GO:0009059 macromolecule biosynthetic process; GO:0009987 cellular process; G…			PF03449; PF01272	PF03449 Transcription elongation factor, N-terminal; PF01272 Transcription elongation factor, GreA/GreB, C-term	K	COG0782	Transcription elongation factor, GreA/GreB family
A0A0E0VPI4	30S ribosomal protein S20 OS=Staphylococcus aureus subsp. aureus 71193 OX=1155084 GN=rpsT PE=3 SV=1	rpsT	0.282585	5.72016e-05	Down	9.38284	22.1	2	2	1445.86	1515.09	1488.15	370.548	471.403	415.297	1.52027	1.59306	1.56473	0.389616	0.495662	0.436668	Unknown	K02968	RP-S20, rpsT; small subunit ribosomal protein S20	map03010 Ribosome						J	COG0268	Ribosomal protein S20
A0A0E0VPJ3	Nuclease SbcCD subunit D OS=Staphylococcus aureus subsp. aureus 71193 OX=1155084 GN=sbcD PE=3 SV=1	sbcD	0.459233	0.000924073	Down	43.6436	20.8	5	0	174.999	158.839	192.129	70.5625	89.7218	81.2571	1.36806	1.24172	1.50197	0.551622	0.7014	0.635227	Unknown	K03547	sbcD, mre11; DNA repair protein SbcD/Mre11					PF00149; PF12320	PF00149 Calcineurin-like phosphoesterase; PF12320 Type 5 capsule protein repressor C-terminal domain	L	COG0420	DNA repair exonuclease SbcCD nuclease subunit
A0A0E0VPN6	Citrate synthase OS=Staphylococcus aureus subsp. aureus 71193 OX=1155084 GN=ST398NM01_1749 PE=3 SV=1	ST398NM01_1749	5.08704	6.39549e-07	Up	42.5934	48	14	0	1379.74	1456.66	1480.63	7120.02	7228.46	7612.38	0.315033	0.332598	0.33807	1.62571	1.65046	1.73813	Unknown	K01647	CS, gltA; citrate synthase [EC:2.3.3.1]	map00020 Citrate cycle (TCA cycle); map00630 Glyoxylate and dicarboxylate metabolism; map01100 Metabolic pathways; map01110 Biosynthesis of secondary metabolites; map01120 Microbial metabolism in diverse environments; map01200 Carbon metabolism; map01210 2-Oxocarboxylic acid metabolism; map01230 Biosynthesis of amino acids				PF00285	PF00285 Citrate synthase, C-terminal domain	C	COG0372	Citrate synthase
A0A0E0VPP0	30S ribosomal protein S16 OS=Staphylococcus aureus subsp. aureus 71193 OX=1155084 GN=rpsP PE=3 SV=1	rpsP	0.406383	3.34527e-05	Down	10.2349	49.5	5	1	8607.79	9466.62	9250.02	3541.66	3614.52	3948.01	1.34397	1.47806	1.44424	0.552972	0.564348	0.616417	Unknown	K02959	RP-S16, MRPS16, rpsP; small subunit ribosomal protein S16	map03010 Ribosome	GO:0006412 translation; GO:0006518 peptide metabolic process; GO:0006807 nitrogen compound metabolic process; GO:0008152 metabolic process; GO:0009058 biosynthetic process; GO:0009059 macromolecule biosynthetic process; GO:0009987 cellular process; GO:0010467 gene expression; GO:0019538 protein metabolic process; GO:0034641 cellular nitrogen compound metabolic process; GO:0034645 cellular macromo…	GO:0005622 intracellular anatomical structure; GO:0005737 cytoplasm; GO:0005840 ribosome; GO:0015935 small ribosomal subunit; GO:0032991 protein-containing complex; GO:0043226 organelle; GO:0043228 non-membrane-bounded organelle; GO:0043229 intracellular organelle; GO:0043232 intracellular non-membrane-bounded organelle; GO:0044391 ribosomal subunit; GO:1990904 ribonucleoprotein complex;	GO:0003735 structural constituent of ribosome; GO:0005198 structural molecule activity;			J	COG0228	Ribosomal protein S16
A0A0E0VPR6	Succinate dehydrogenase iron-sulfur protein OS=Staphylococcus aureus subsp. aureus 71193 OX=1155084 GN=ST398NM01_1145 PE=3 SV=1	ST398NM01_1145	1.7566	2.41544e-05	Up	30.5832	56.5	13	9	3460.52	3496.54	3334.89	5971.5	6267.26	5840.09	0.731849	0.739466	0.705279	1.26288	1.32543	1.23509	Unknown	K00240	sdhB, frdB; succinate dehydrogenase / fumarate reductase, iron-sulfur subunit [EC:1.3.5.1 1.3.5.4]	map00020 Citrate cycle (TCA cycle); map00190 Oxidative phosphorylation; map00650 Butanoate metabolism; map00720 Carbon fixation pathways in prokaryotes; map01100 Metabolic pathways; map01110 Biosynthesis of secondary metabolites; map01120 Microbial metabolism in diverse environments; map01200 Carbon metabolism	GO:0006091 generation of precursor metabolites and energy; GO:0008152 metabolic process; GO:0009060 aerobic respiration; GO:0009987 cellular process; GO:0015980 energy derivation by oxidation of organic compounds; GO:0022900 electron transport chain; GO:0022904 respiratory electron transport chain; GO:0044237 cellular metabolic process; GO:0045333 cellular respiration;	GO:0005886 plasma membrane; GO:0016020 membrane; GO:0071944 cell periphery;		PF13085; PF13183	PF13085 2Fe-2S iron-sulfur cluster binding domain; PF13183 4Fe-4S dicluster domain	C	COG0479	Succinate dehydrogenase/fumarate reductase, Fe-S protein subunit
A0A0E0VPR7	Ribosome-binding factor A OS=Staphylococcus aureus subsp. aureus 71193 OX=1155084 GN=rbfA PE=3 SV=1	rbfA	0.415143	0.000714601	Down	15.2007	53.8	6	1	2226.49	2143.16	2104.89	1027.89	912.57	747.401	1.45802	1.40345	1.37839	0.673113	0.597596	0.489436	Unknown	K02834	rbfA; ribosome-binding factor A							J	COG0858	Ribosome-binding factor RbfA
A0A0E0VPY5	Cell division protein SepF OS=Staphylococcus aureus subsp. aureus 71193 OX=1155084 GN=sepF PE=3 SV=1	sepF	0.660775	0.00108373	Down	21.0233	34.8	5	1	1340.16	1253.97	1359.32	814.413	856.309	941.62	1.22467	1.14592	1.24218	0.744233	0.782518	0.860478	Unknown	K09772	sepF; cell division inhibitor SepF		GO:0000910 cytokinesis; GO:0007049 cell cycle; GO:0009987 cellular process; GO:0016043 cellular component organization; GO:0022402 cell cycle process; GO:0022607 cellular component assembly; GO:0032506 cytokinetic process; GO:0044085 cellular component biogenesis; GO:0051301 cell division; GO:0071840 cellular component organization or biogenesis; GO:0090529 cell septum assembly;		GO:0005488 binding; GO:0005515 protein binding; GO:0042802 identical protein binding;			D	COG1799	Cell division protein SepF/YlmF, interacts with FtsZ
A0A0E0VQ19	Elongation factor P OS=Staphylococcus aureus subsp. aureus 71193 OX=1155084 GN=efp PE=3 SV=1	efp	0.363063	4.76354e-06	Down	20.5541	24.9	6	1	2557.75	2495.97	2449.86	895.037	956.971	872.266	1.50046	1.46422	1.43717	0.525058	0.561391	0.5117	Unknown	K02356	efp; elongation factor P		GO:0006412 translation; GO:0006414 translational elongation; GO:0006518 peptide metabolic process; GO:0006807 nitrogen compound metabolic process; GO:0008152 metabolic process; GO:0009058 biosynthetic process; GO:0009059 macromolecule biosynthetic process; GO:0009987 cellular process; GO:0010467 gene expression; GO:0019538 protein metabolic process; GO:0034641 cellular nitrogen compound metabolic…	GO:0005622 intracellular anatomical structure; GO:0005737 cytoplasm;	GO:0003676 nucleic acid binding; GO:0003723 RNA binding; GO:0003746 translation elongation factor activity; GO:0005488 binding; GO:0008135 translation factor activity, RNA binding; GO:0097159 organic cyclic compound binding; GO:1901363 heterocyclic compound binding;	PF08207; PF01132; PF09285	PF08207 Elongation factor P (EF-P) KOW-like domain; PF01132 Elongation factor P (EF-P) OB domain; PF09285 Elongation factor P, C-terminal	J	COG0231	Translation elongation factor P (EF-P)/translation initiation factor 5A (eIF-5A)
A0A0E0VQ44	tRNA (guanine-N(1)-)-methyltransferase OS=Staphylococcus aureus subsp. aureus 71193 OX=1155084 GN=trmD PE=3 SV=1	trmD	0.66075	0.0034852	Down	28.0559	18	3	0	277.145	242.935	222.022	162.515	159.346	168.482	1.34924	1.1827	1.08088	0.791184	0.775757	0.820234	Unknown	K00554	trmD; tRNA (guanine37-N1)-methyltransferase [EC:2.1.1.228]		GO:0001510 RNA methylation; GO:0006139 nucleobase-containing compound metabolic process; GO:0006396 RNA processing; GO:0006399 tRNA metabolic process; GO:0006400 tRNA modification; GO:0006725 cellular aromatic compound metabolic process; GO:0006807 nitrogen compound metabolic process; GO:0008033 tRNA processing; GO:0008152 metabolic process; GO:0009451 RNA modification; GO:0009987 cellular proces…		GO:0003824 catalytic activity; GO:0008168 methyltransferase activity; GO:0008173 RNA methyltransferase activity; GO:0008175 tRNA methyltransferase activity; GO:0008757 S-adenosylmethionine-dependent methyltransferase activity; GO:0009019 tRNA (guanine-N1-)-methyltransferase activity; GO:0016423 tRNA (guanine) methyltransferase activity; GO:0016740 transferase activity; GO:0016741 transferase acti…			J	COG0336	tRNA G37 N-methylase TrmD
A0A0E0VQ56	Branched-chain amino acid transport system carrier protein OS=Staphylococcus aureus subsp. aureus 71193 OX=1155084 GN=ST398NM01_1409 PE=3 SV=1	ST398NM01_1409	0.526123	5.72648e-05	Down	48.8427	2.2	1	1	384.573	411.484	400.662	199.071	209.645	220.905	1.26342	1.35183	1.31628	0.654001	0.688738	0.725731	Unknown	K03311	TC.LIVCS; branched-chain amino acid:cation transporter, LIVCS family		GO:0003333 amino acid transmembrane transport; GO:0006810 transport; GO:0006811 ion transport; GO:0006812 cation transport; GO:0006820 anion transport; GO:0006855 xenobiotic transmembrane transport; GO:0006865 amino acid transport; GO:0015711 organic anion transport; GO:0015803 branched-chain amino acid transport; GO:0015804 neutral amino acid transport; GO:0015807 L-amino acid transport; GO:0015…	GO:0005886 plasma membrane; GO:0016020 membrane; GO:0071944 cell periphery;	GO:0005215 transporter activity; GO:0005304 L-valine transmembrane transporter activity; GO:0005342 organic acid transmembrane transporter activity; GO:0008324 cation transmembrane transporter activity; GO:0008509 anion transmembrane transporter activity; GO:0008514 organic anion transmembrane transporter activity; GO:0015075 ion transmembrane transporter activity; GO:0015171 amino acid transmemb…			E	COG1114	Branched-chain amino acid permease
A0A0E0VQL1	Isocitrate dehydrogenase [NADP] OS=Staphylococcus aureus subsp. aureus 71193 OX=1155084 GN=ST398NM01_1748 PE=4 SV=1	ST398NM01_1748	3.49151	2.38763e-07	Up	46.4797	47.2	18	0	14139.7	14065.9	14393.6	48872.1	48667.7	51196.1	0.443402	0.441087	0.451363	1.53256	1.52615	1.60544	Unknown	K00031	IDH1, IDH2, icd; isocitrate dehydrogenase [EC:1.1.1.42]	map00020 Citrate cycle (TCA cycle); map00480 Glutathione metabolism; map00720 Carbon fixation pathways in prokaryotes; map01100 Metabolic pathways; map01110 Biosynthesis of secondary metabolites; map01120 Microbial metabolism in diverse environments; map01200 Carbon metabolism; map01210 2-Oxocarboxylic acid metabolism; map01230 Biosynthesis of amino acids				PF00180	PF00180 Isocitrate/isopropylmalate dehydrogenase	C	COG0538	Isocitrate dehydrogenase
A0A0E0VQM9	Thiol peroxidase OS=Staphylococcus aureus subsp. aureus 71193 OX=1155084 GN=tpx PE=3 SV=1	tpx	0.639855	8.13612e-05	Down	18.7833	61.8	7	0	7538.37	7608.99	7711.65	4941.95	5056.15	4628.35	1.20661	1.21791	1.23434	0.791019	0.809298	0.740823	Unknown	K11065	tpx; thioredoxin-dependent peroxiredoxin [EC:1.11.1.24]					PF08534	PF08534 Redoxin	O	COG2077	Peroxiredoxin
A0A0E0VQS6	50S ribosomal protein L31 type B OS=Staphylococcus aureus subsp. aureus 71193 OX=1155084 GN=rpmE2 PE=3 SV=1	rpmE2	0.415533	5.69507e-05	Down	9.7229	61.9	4	4	4349.89	4434.86	4180.18	1879.89	1634.91	1872.56	1.42213	1.44991	1.36665	0.6146	0.534508	0.612206	Unknown	K02909	RP-L31, rpmE; large subunit ribosomal protein L31	map03010 Ribosome						J	COG0254	Ribosomal protein L31
A0A0E0VQU5	GTPase Der OS=Staphylococcus aureus subsp. aureus 71193 OX=1155084 GN=der PE=3 SV=1	der	1.63189	0.000206828	Up	48.9795	35.6	17	0	2897.18	3113.26	3176.07	4820.63	4921.43	5249.28	0.718968	0.772591	0.788176	1.19629	1.22131	1.30267	Unknown	K03977	engA, der; GTPase					PF14714	PF14714 KH-domain-like of EngA bacterial GTPase enzymes, C-terminal	J	COG1160	Double Era-like domain GTPase Der
A0A0E0VQW9	Pyrroline-5-carboxylate reductase OS=Staphylococcus aureus subsp. aureus 71193 OX=1155084 GN=proC PE=3 SV=1	proC	1.81459	6.07181e-05	Up	30.1852	38.7	10	0	1431.47	1556.21	1445.67	2793.29	2646.97	2604.43	0.688315	0.748295	0.695142	1.34314	1.27278	1.25233	Unknown	K00286	proC; pyrroline-5-carboxylate reductase [EC:1.5.1.2]	map00330 Arginine and proline metabolism; map01100 Metabolic pathways; map01110 Biosynthesis of secondary metabolites; map01230 Biosynthesis of amino acids				PF14748	PF14748 Pyrroline-5-carboxylate reductase dimerisation	E	COG0345	Pyrroline-5-carboxylate reductase
A0A0E0VQY6	Exodeoxyribonuclease 7 small subunit OS=Staphylococcus aureus subsp. aureus 71193 OX=1155084 GN=xseB PE=3 SV=1	xseB	0.47531	0.00164085	Down	8.75967	86.8	7	1	1565.36	1162.79	1375.25	683.67	591.63	675.089	1.55145	1.15246	1.36303	0.677595	0.586373	0.669091	Unknown	K03602	xseB; exodeoxyribonuclease VII small subunit [EC:3.1.11.6]	map03430 Mismatch repair						L	COG1722	Exonuclease VII small subunit
A0A0E0VQZ2	Transcriptional repressor NrdR OS=Staphylococcus aureus subsp. aureus 71193 OX=1155084 GN=nrdR PE=3 SV=1	nrdR	1.75721	2.248e-05	Up	18.2036	46.8	6	4	647.759	636.301	657.095	1101.35	1188.67	1120.99	0.726164	0.71332	0.736631	1.23466	1.33254	1.25668	Unknown	K07738	nrdR; transcriptional repressor NrdR					PF03477	PF03477 ATP cone domain	K	COG1327	Transcriptional regulator NrdR, contains Zn-ribbon and ATP-cone domains
A0A0E0VR38	PTS system lactose-specific EIIA component OS=Staphylococcus aureus subsp. aureus 71193 OX=1155084 GN=ST398NM01_2251 PE=4 SV=1	ST398NM01_2251	0.467019	0.00100998	Down	11.4831	37.5	3	0	89.1539	99.8009	108.852	44.7676	52.5001	41.8135	1.2244	1.37062	1.49491	0.614816	0.721011	0.574246	Unknown	K02786	lacF; lactose PTS system EIIA component [EC:2.7.1.207]	map00052 Galactose metabolism; map01100 Metabolic pathways; map02060 Phosphotransferase system (PTS)				PF02255	PF02255 PTS system, Lactose/Cellobiose specific IIA subunit	G	COG1447	Phosphotransferase system cellobiose-specific component IIA
A0A0E0VR42	Ribosomal RNA small subunit methyltransferase E OS=Staphylococcus aureus subsp. aureus 71193 OX=1155084 GN=ST398NM01_1643 PE=3 SV=1	ST398NM01_1643	0.434761	4.64821e-05	Down	28.7389	27.7	5	0	467.905	471.343	426.762	186.222	202.251	205.415	1.43244	1.44296	1.30648	0.570098	0.619167	0.628855	Unknown	K09761	rsmE; 16S rRNA (uracil1498-N3)-methyltransferase [EC:2.1.1.193]		GO:0000154 rRNA modification; GO:0001510 RNA methylation; GO:0006139 nucleobase-containing compound metabolic process; GO:0006364 rRNA processing; GO:0006396 RNA processing; GO:0006725 cellular aromatic compound metabolic process; GO:0006807 nitrogen compound metabolic process; GO:0008152 metabolic process; GO:0009451 RNA modification; GO:0009987 cellular process; GO:0010467 gene expression; GO:0…		GO:0003824 catalytic activity; GO:0008168 methyltransferase activity; GO:0008170 N-methyltransferase activity; GO:0008173 RNA methyltransferase activity; GO:0008649 rRNA methyltransferase activity; GO:0008757 S-adenosylmethionine-dependent methyltransferase activity; GO:0016436 rRNA (uridine) methyltransferase activity; GO:0016740 transferase activity; GO:0016741 transferase activity, transferrin…			J	COG1385	16S rRNA U1498 N3-methylase RsmE
A0A0E0VR73	PTS system mannitol-specific EIICB component OS=Staphylococcus aureus subsp. aureus 71193 OX=1155084 GN=ST398NM01_2210 PE=4 SV=1	ST398NM01_2210	0.629829	0.0231021	Down	55.1454	8	2	0	120.12	97.7407	97.2481	77.3284	68.1333	53.003	1.40334	1.14189	1.13613	0.903416	0.795991	0.619226	Unknown	K02800	mtlA, cmtA; mannitol PTS system EIICBA or EIICB component [EC:2.7.1.197]	map00051 Fructose and mannose metabolism; map01100 Metabolic pathways; map02060 Phosphotransferase system (PTS)	GO:0006810 transport; GO:0008643 carbohydrate transport; GO:0009401 phosphoenolpyruvate-dependent sugar phosphotransferase system; GO:0034219 carbohydrate transmembrane transport; GO:0051179 localization; GO:0051234 establishment of localization; GO:0055085 transmembrane transport; GO:0071702 organic substance transport;	GO:0005886 plasma membrane; GO:0016020 membrane; GO:0071944 cell periphery;	GO:0003824 catalytic activity; GO:0005215 transporter activity; GO:0015144 carbohydrate transmembrane transporter activity; GO:0016740 transferase activity; GO:0016772 transferase activity, transferring phosphorus-containing groups; GO:0016773 phosphotransferase activity, alcohol group as acceptor; GO:0022804 active transmembrane transporter activity; GO:0022857 transmembrane transporter activity…	PF02302	PF02302 PTS system, Lactose/Cellobiose specific IIB subunit	G	COG2213	Phosphotransferase system, mannitol-specific IIBC component
A0A0E0VR74	50S ribosomal protein L18 OS=Staphylococcus aureus subsp. aureus 71193 OX=1155084 GN=rplR PE=3 SV=1	rplR	0.548813	0.00291927	Down	13.097	25.2	3	0	5186.77	5841.71	4659.48	3103.52	2510.57	2995.67	1.2808	1.44253	1.1506	0.766373	0.619952	0.73974	Unknown	K02881	RP-L18, MRPL18, rplR; large subunit ribosomal protein L18	map03010 Ribosome		GO:0005622 intracellular anatomical structure; GO:0005737 cytoplasm; GO:0005829 cytosol; GO:0005840 ribosome; GO:0015934 large ribosomal subunit; GO:0022625 cytosolic large ribosomal subunit; GO:0022626 cytosolic ribosome; GO:0032991 protein-containing complex; GO:0043226 organelle; GO:0043228 non-membrane-bounded organelle; GO:0043229 intracellular organelle; GO:0043232 intracellular non-membran…	GO:0003676 nucleic acid binding; GO:0003723 RNA binding; GO:0005488 binding; GO:0008097 5S rRNA binding; GO:0019843 rRNA binding; GO:0097159 organic cyclic compound binding; GO:1901363 heterocyclic compound binding;			J	COG0256	Ribosomal protein L18
A0A0E0VR75	50S ribosomal protein L24 OS=Staphylococcus aureus subsp. aureus 71193 OX=1155084 GN=rplX PE=3 SV=1	rplX	0.451734	0.000241915	Down	11.5365	46.7	5	2	556.557	561.039	543.72	234.471	282.927	233.075	1.38459	1.39574	1.35266	0.583313	0.703859	0.579839	Unknown	K02895	RP-L24, MRPL24, rplX; large subunit ribosomal protein L24	map03010 Ribosome	GO:0006412 translation; GO:0006518 peptide metabolic process; GO:0006807 nitrogen compound metabolic process; GO:0008152 metabolic process; GO:0009058 biosynthetic process; GO:0009059 macromolecule biosynthetic process; GO:0009987 cellular process; GO:0010467 gene expression; GO:0019538 protein metabolic process; GO:0034641 cellular nitrogen compound metabolic process; GO:0034645 cellular macromo…	GO:0005622 intracellular anatomical structure; GO:0005737 cytoplasm; GO:0005829 cytosol; GO:0005840 ribosome; GO:0015934 large ribosomal subunit; GO:0022625 cytosolic large ribosomal subunit; GO:0022626 cytosolic ribosome; GO:0032991 protein-containing complex; GO:0043226 organelle; GO:0043228 non-membrane-bounded organelle; GO:0043229 intracellular organelle; GO:0043232 intracellular non-membran…				J	COG0198	Ribosomal protein L24
A0A0E0VR86	50S ribosomal protein L4 OS=Staphylococcus aureus subsp. aureus 71193 OX=1155084 GN=rplD PE=3 SV=1	rplD	0.523356	0.00265306	Down	22.4647	45.9	6	0	17240.2	13406.5	14459	8453.13	8224.56	6928.7	1.50543	1.17067	1.26257	0.738134	0.718175	0.60502	Unknown	K02926	RP-L4, MRPL4, rplD; large subunit ribosomal protein L4	map03010 Ribosome	GO:0006412 translation; GO:0006518 peptide metabolic process; GO:0006807 nitrogen compound metabolic process; GO:0008152 metabolic process; GO:0009058 biosynthetic process; GO:0009059 macromolecule biosynthetic process; GO:0009987 cellular process; GO:0010467 gene expression; GO:0019538 protein metabolic process; GO:0034641 cellular nitrogen compound metabolic process; GO:0034645 cellular macromo…	GO:0005622 intracellular anatomical structure; GO:0005737 cytoplasm; GO:0005829 cytosol; GO:0005840 ribosome; GO:0015934 large ribosomal subunit; GO:0022625 cytosolic large ribosomal subunit; GO:0022626 cytosolic ribosome; GO:0032991 protein-containing complex; GO:0043226 organelle; GO:0043228 non-membrane-bounded organelle; GO:0043229 intracellular organelle; GO:0043232 intracellular non-membran…	GO:0003676 nucleic acid binding; GO:0003723 RNA binding; GO:0003735 structural constituent of ribosome; GO:0005198 structural molecule activity; GO:0005488 binding; GO:0097159 organic cyclic compound binding; GO:1901363 heterocyclic compound binding;			J	COG0088	Ribosomal protein L4
A0A0E0VRE0	30S ribosomal protein S13 OS=Staphylococcus aureus subsp. aureus 71193 OX=1155084 GN=rpsM PE=3 SV=1	rpsM	0.593584	0.00182008	Down	13.7188	47.1	6	1	6647.19	5309.46	5790.76	3454.05	3692.39	3388.16	1.41019	1.1264	1.2285	0.732773	0.783336	0.718794	Unknown	K02952	RP-S13, rpsM; small subunit ribosomal protein S13	map03010 Ribosome	GO:0006412 translation; GO:0006518 peptide metabolic process; GO:0006807 nitrogen compound metabolic process; GO:0008152 metabolic process; GO:0009058 biosynthetic process; GO:0009059 macromolecule biosynthetic process; GO:0009987 cellular process; GO:0010467 gene expression; GO:0019538 protein metabolic process; GO:0022613 ribonucleoprotein complex biogenesis; GO:0034641 cellular nitrogen compou…	GO:0005622 intracellular anatomical structure; GO:0005737 cytoplasm; GO:0005829 cytosol; GO:0005840 ribosome; GO:0015935 small ribosomal subunit; GO:0032991 protein-containing complex; GO:0043226 organelle; GO:0043228 non-membrane-bounded organelle; GO:0043229 intracellular organelle; GO:0043232 intracellular non-membrane-bounded organelle; GO:0044391 ribosomal subunit; GO:1990904 ribonucleoprote…	GO:0003735 structural constituent of ribosome; GO:0005198 structural molecule activity;			J	COG0099	Ribosomal protein S13
A0A0E0VRE1	Glyoxylate reductase (NADP+) OS=Staphylococcus aureus subsp. aureus 71193 OX=1155084 GN=ST398NM01_2355 PE=3 SV=1	ST398NM01_2355	1.93416	6.18093e-05	Up	34.6746	71	18	0	12223.1	13122.6	11834.4	23138.7	24951.7	23822.1	0.672261	0.721734	0.650882	1.27261	1.37232	1.31019	Unknown									CHR	COG1052	Lactate dehydrogenase or related 2-hydroxyacid dehydrogenase
A0A0E0VRI2	Sodium/proline symporter OS=Staphylococcus aureus subsp. aureus 71193 OX=1155084 GN=ST398NM01_1996 PE=3 SV=1	ST398NM01_1996	1.63643	0.00283242	Up	56.4091	8.3	3	0	220.363	258.735	245.857	358.62	389.21	438.507	0.691771	0.81223	0.771805	1.12579	1.22182	1.37658	Unknown	K11928	putP; sodium/proline symporter							E	COG0591	Na+/proline symporter
A0A0E0VRQ2	Thymidine kinase OS=Staphylococcus aureus subsp. aureus 71193 OX=1155084 GN=tdk PE=3 SV=1	tdk	0.430975	7.99625e-06	Down	23.0304	25.7	4	0	1487.05	1396.75	1466.66	605.765	618.16	651.015	1.43321	1.34618	1.41356	0.583832	0.595779	0.627443	Unknown	K00857	tdk, TK; thymidine kinase [EC:2.7.1.21]	map00240 Pyrimidine metabolism; map00983 Drug metabolism - other enzymes; map01100 Metabolic pathways	GO:0006139 nucleobase-containing compound metabolic process; GO:0006213 pyrimidine nucleoside metabolic process; GO:0006259 DNA metabolic process; GO:0006725 cellular aromatic compound metabolic process; GO:0006753 nucleoside phosphate metabolic process; GO:0006793 phosphorus metabolic process; GO:0006796 phosphate-containing compound metabolic process; GO:0006807 nitrogen compound metabolic proc…	GO:0005622 intracellular anatomical structure; GO:0005737 cytoplasm; GO:0005829 cytosol;	GO:0003824 catalytic activity; GO:0004797 thymidine kinase activity; GO:0016301 kinase activity; GO:0016740 transferase activity; GO:0016772 transferase activity, transferring phosphorus-containing groups; GO:0019136 deoxynucleoside kinase activity; GO:0019205 nucleobase-containing compound kinase activity; GO:0019206 nucleoside kinase activity;			F	COG1435	Thymidine kinase
A0A0E0VRR0	Sodium/glutamate symporter OS=Staphylococcus aureus subsp. aureus 71193 OX=1155084 GN=ST398NM01_2397 PE=3 SV=1	ST398NM01_2397	1.84316	0.0112318	Up	45.0711	8.9	3	1	34.1062	23.3001	36.2165	54.5241	57.6288	60.4086	0.768779	0.525202	0.816349	1.22902	1.299	1.36166	Unknown	K03312	gltS; glutamate:Na+ symporter, ESS family							E	COG0786	Na+/glutamate symporter
A0A0E0VS00	histidine kinase OS=Staphylococcus aureus subsp. aureus 71193 OX=1155084 GN=ST398NM01_2120 PE=4 SV=1	ST398NM01_2120	0.592646	0.0012585	Down	105.076	2.1	2	0	254.845	292.955	284.112	166.79	149.564	176.674	1.15407	1.32665	1.2866	0.75531	0.677304	0.80007	Unknown	K07646	kdpD; two-component system, OmpR family, sensor histidine kinase KdpD [EC:2.7.13.3]	map02020 Two-component system				PF13493; PF00512; PF02518	PF13493 Domain of unknown function (DUF4118); PF00512 His Kinase A (phospho-acceptor) domain; PF02518 Histidine kinase-, DNA gyrase B-, and HSP90-like ATPase	T	COG2205	K+-sensing histidine kinase KdpD
A0A0E0VS11	Probable heme-iron transport system permease protein IsdF OS=Staphylococcus aureus subsp. aureus 71193 OX=1155084 GN=ST398NM01_2236 PE=3 SV=1	ST398NM01_2236	1.57798	0.0200133	Up	37.3319	5	1	1	39.9332	46.4227	39.6074	73.1819	52.8158	72.7694	0.73784	0.857746	0.73182	1.35217	0.975871	1.34455	Unknown	K23183	fecC; ferric citrate transport system permease protein	map02010 ABC transporters						P	COG0609	ABC-type Fe3+-siderophore transport system, permease component
A0A0E0VS64	30S ribosomal protein S5 OS=Staphylococcus aureus subsp. aureus 71193 OX=1155084 GN=rpsE PE=3 SV=1	rpsE	0.641191	0.000202566	Down	17.7425	60.2	12	0	35388.1	34450.7	33459.2	22956.8	20790.1	22486.8	1.25244	1.21927	1.18417	0.812479	0.735796	0.795844	Unknown	K02988	RP-S5, MRPS5, rpsE; small subunit ribosomal protein S5	map03010 Ribosome	GO:0006412 translation; GO:0006518 peptide metabolic process; GO:0006807 nitrogen compound metabolic process; GO:0008152 metabolic process; GO:0009058 biosynthetic process; GO:0009059 macromolecule biosynthetic process; GO:0009987 cellular process; GO:0010467 gene expression; GO:0019538 protein metabolic process; GO:0034641 cellular nitrogen compound metabolic process; GO:0034645 cellular macromo…	GO:0005622 intracellular anatomical structure; GO:0005737 cytoplasm; GO:0005829 cytosol; GO:0005840 ribosome; GO:0015935 small ribosomal subunit; GO:0022626 cytosolic ribosome; GO:0022627 cytosolic small ribosomal subunit; GO:0032991 protein-containing complex; GO:0043226 organelle; GO:0043228 non-membrane-bounded organelle; GO:0043229 intracellular organelle; GO:0043232 intracellular non-membran…	GO:0003735 structural constituent of ribosome; GO:0005198 structural molecule activity;	PF00333; PF03719	PF00333 Ribosomal protein S5, N-terminal domain; PF03719 Ribosomal protein S5, C-terminal domain	J	COG0098	Ribosomal protein S5
A0A0E0VSB9	D-lactate dehydrogenase OS=Staphylococcus aureus subsp. aureus 71193 OX=1155084 GN=ST398NM01_2610 PE=3 SV=1	ST398NM01_2610	1.66247	3.41244e-05	Up	37.1612	31.9	9	0	1016.06	1038.42	1035.83	1706.99	1786.22	1644.34	0.740943	0.757248	0.755355	1.24478	1.30256	1.1991	Unknown	K03778	ldhA; D-lactate dehydrogenase [EC:1.1.1.28]	map00620 Pyruvate metabolism; map01100 Metabolic pathways; map01120 Microbial metabolism in diverse environments						CHR	COG1052	Lactate dehydrogenase or related 2-hydroxyacid dehydrogenase
A0A0E0VSN5	Urease accessory protein UreE OS=Staphylococcus aureus subsp. aureus 71193 OX=1155084 GN=ureE PE=3 SV=1	ureE	0.246488	1.35178e-05	Down	17.3397	30	3	0	574.511	672.847	602.351	143.737	156.681	155.513	1.49506	1.75096	1.56751	0.374048	0.407732	0.404694	Unknown	K03187	ureE; urease accessory protein					PF02814; PF05194	PF02814 UreE urease accessory protein, N-terminal domain; PF05194 UreE urease accessory protein, C-terminal domain	O	COG2371	Urease accessory protein UreE
A0A0E0VSR7	Imidazoleglycerol-phosphate dehydratase OS=Staphylococcus aureus subsp. aureus 71193 OX=1155084 GN=hisB PE=3 SV=1	hisB	0.373247	0.00258534	Down	22.3414	4.5	1	1	143.463	100.962	131.939	39.9044	56.3155	44.257	1.66546	1.17207	1.53168	0.463249	0.653765	0.513778	Unknown	K01693	hisB; imidazoleglycerol-phosphate dehydratase [EC:4.2.1.19]	map00340 Histidine metabolism; map01100 Metabolic pathways; map01110 Biosynthesis of secondary metabolites; map01230 Biosynthesis of amino acids	GO:0000105 histidine biosynthetic process; GO:0006082 organic acid metabolic process; GO:0006520 cellular amino acid metabolic process; GO:0006547 histidine metabolic process; GO:0006725 cellular aromatic compound metabolic process; GO:0006807 nitrogen compound metabolic process; GO:0008152 metabolic process; GO:0008652 cellular amino acid biosynthetic process; GO:0009058 biosynthetic process; GO…		GO:0003824 catalytic activity; GO:0004424 imidazoleglycerol-phosphate dehydratase activity; GO:0016829 lyase activity; GO:0016835 carbon-oxygen lyase activity; GO:0016836 hydro-lyase activity;			E	COG0131	Imidazoleglycerol phosphate dehydratase HisB
A0A0E0VT21	L-serine deaminase OS=Staphylococcus aureus subsp. aureus 71193 OX=1155084 GN=ST398NM01_2582 PE=3 SV=1	ST398NM01_2582	0.290869	3.68006e-07	Down	24.5578	30.1	5	2	230.851	241.506	238.439	66.9931	69.9282	69.8278	1.50958	1.57925	1.5592	0.43808	0.457273	0.456617	Unknown	K01752	E4.3.1.17, sdaA, sdaB, tdcG; L-serine dehydratase [EC:4.3.1.17]	map00260 Glycine, serine and threonine metabolism; map00270 Cysteine and methionine metabolism; map01100 Metabolic pathways; map01110 Biosynthesis of secondary metabolites; map01200 Carbon metabolism; map01230 Biosynthesis of amino acids						E	COG1760	L-serine deaminase
A0A0E0VT47	30S ribosomal protein S9 OS=Staphylococcus aureus subsp. aureus 71193 OX=1155084 GN=rpsI PE=3 SV=1	rpsI	0.478047	1.01825e-05	Down	14.83	34.1	3	1	1255.28	1291.2	1341.59	596.946	632.403	629.329	1.3106	1.3481	1.40071	0.623254	0.660273	0.657063	Unknown	K02996	RP-S9, MRPS9, rpsI; small subunit ribosomal protein S9	map03010 Ribosome	GO:0000462 maturation of SSU-rRNA from tricistronic rRNA transcript (SSU-rRNA, 5.8S rRNA, LSU-rRNA); GO:0006139 nucleobase-containing compound metabolic process; GO:0006364 rRNA processing; GO:0006396 RNA processing; GO:0006412 translation; GO:0006518 peptide metabolic process; GO:0006725 cellular aromatic compound metabolic process; GO:0006807 nitrogen compound metabolic process; GO:0008152 meta…	GO:0005622 intracellular anatomical structure; GO:0005737 cytoplasm; GO:0005829 cytosol; GO:0005840 ribosome; GO:0015935 small ribosomal subunit; GO:0022626 cytosolic ribosome; GO:0022627 cytosolic small ribosomal subunit; GO:0032991 protein-containing complex; GO:0043226 organelle; GO:0043228 non-membrane-bounded organelle; GO:0043229 intracellular organelle; GO:0043232 intracellular non-membran…	GO:0003676 nucleic acid binding; GO:0003723 RNA binding; GO:0003735 structural constituent of ribosome; GO:0005198 structural molecule activity; GO:0005488 binding; GO:0097159 organic cyclic compound binding; GO:1901363 heterocyclic compound binding;			J	COG0103	Ribosomal protein S9
A0A0E0VT64	50S ribosomal protein L30 OS=Staphylococcus aureus subsp. aureus 71193 OX=1155084 GN=rpmD PE=3 SV=1	rpmD	0.374688	3.5435e-06	Down	6.55367	83.1	7	1	8452.75	8349.11	7999.66	2971.07	3194.98	3126.77	1.48753	1.46929	1.4078	0.522856	0.562261	0.550255	Unknown	K02907	RP-L30, MRPL30, rpmD; large subunit ribosomal protein L30	map03010 Ribosome		GO:0005622 intracellular anatomical structure; GO:0005737 cytoplasm; GO:0005829 cytosol; GO:0005840 ribosome; GO:0015934 large ribosomal subunit; GO:0022625 cytosolic large ribosomal subunit; GO:0022626 cytosolic ribosome; GO:0032991 protein-containing complex; GO:0043226 organelle; GO:0043228 non-membrane-bounded organelle; GO:0043229 intracellular organelle; GO:0043232 intracellular non-membran…		PF00327	PF00327 Ribosomal protein L30p/L7e	J	COG1841	Ribosomal protein L30/L7E
A0A0E0VTI2	Probable transglycosylase IsaA OS=Staphylococcus aureus subsp. aureus 71193 OX=1155084 GN=ST398NM01_2619 PE=3 SV=1	ST398NM01_2619	0.237966	4.65919e-05	Down	24.2072	23.2	4	0	12406.7	15025.1	14510.5	3051.17	3324.44	3605.24	1.43366	1.73623	1.67677	0.352579	0.384157	0.416605	Unknown							PF01464	PF01464 Transglycosylase SLT domain	M	COG0741	Soluble lytic murein transglycosylase or regulatory protein s ( may contain LysM/invasin domain)
A0A0E0VTK2	Putative hemin transport system permease protein HrtB OS=Staphylococcus aureus subsp. aureus 71193 OX=1155084 GN=ST398NM01_2413 PE=3 SV=1	ST398NM01_2413	0.410958	4.86479e-05	Down	39.5426	5.7	2	0	447.172	509.523	473.905	205.174	197.099	185.643	1.32921	1.51455	1.40867	0.609875	0.585874	0.551821	Unknown	K09813	hrtB; hemin transport system permease protein	map02010 ABC transporters		GO:0005886 plasma membrane; GO:0016020 membrane; GO:0071944 cell periphery;				V	COG0577	ABC-type antimicrobial peptide transport system, permease component
A0A0E0VU32	D-lactate dehydrogenase OS=Staphylococcus aureus subsp. aureus 71193 OX=1155084 GN=ST398NM01_2576 PE=3 SV=1	ST398NM01_2576	0.353333	0.0214382	Down	39.6774	2.3	1	0	1489.99	757.488	785.252	486.674	286.203	298.684	2.17819	1.10736	1.14795	0.711463	0.418397	0.436642	Unknown	K03778	ldhA; D-lactate dehydrogenase [EC:1.1.1.28]	map00620 Pyruvate metabolism; map01100 Metabolic pathways; map01120 Microbial metabolism in diverse environments						CHR	COG1052	Lactate dehydrogenase or related 2-hydroxyacid dehydrogenase
A0A0E0VU37	L-serine dehydratase OS=Staphylococcus aureus subsp. aureus 71193 OX=1155084 GN=ST398NM01_2581 PE=3 SV=1	ST398NM01_2581	0.355983	6.55127e-06	Down	30.9712	30.1	5	0	1208.4	1348.2	1268.49	448.28	449.807	463.582	1.39787	1.55959	1.46738	0.518566	0.520332	0.536267	Unknown	K01752	E4.3.1.17, sdaA, sdaB, tdcG; L-serine dehydratase [EC:4.3.1.17]	map00260 Glycine, serine and threonine metabolism; map00270 Cysteine and methionine metabolism; map01100 Metabolic pathways; map01110 Biosynthesis of secondary metabolites; map01200 Carbon metabolism; map01230 Biosynthesis of amino acids						E	COG1760	L-serine deaminase
A0A0E0VUC8	Fructose-bisphosphate aldolase class 1 OS=Staphylococcus aureus subsp. aureus 71193 OX=1155084 GN=fda PE=3 SV=1	fda	0.594771	4.52381e-05	Down	33.2608	69.2	19	0	23101.7	21663.6	22092.5	13763.3	13113.8	12887.9	1.3	1.21908	1.24322	0.774504	0.737955	0.725245	Unknown	K01623	ALDO; fructose-bisphosphate aldolase, class I [EC:4.1.2.13]	map00010 Glycolysis / Gluconeogenesis; map00030 Pentose phosphate pathway; map00051 Fructose and mannose metabolism; map00680 Methane metabolism; map00710 Carbon fixation in photosynthetic organisms; map01100 Metabolic pathways; map01110 Biosynthesis of secondary metabolites; map01120 Microbial metabolism in diverse environments; map01200 Carbon metabolism; map01230 Biosynthesis of amino acids				PF00274	PF00274 Fructose-bisphosphate aldolase class-I	G	COG3588	Fructose-bisphosphate aldolase class 1
A0A0E1VGU5	50S ribosomal protein L21 OS=Staphylococcus aureus subsp. aureus USA300_TCH959 OX=450394 GN=rplU PE=3 SV=1	rplU	0.545636	3.88402e-06	Down	11.3331	67.6	9	0	21129.6	21182.3	20552.7	11265.4	11274.3	11761.5	1.30476	1.30801	1.26913	0.695637	0.696188	0.726276	Unknown	K02888	RP-L21, MRPL21, rplU; large subunit ribosomal protein L21	map03010 Ribosome			GO:0003735 structural constituent of ribosome; GO:0005198 structural molecule activity;			J	COG0261	Ribosomal protein L21
A0A0E1VGZ7	Ribosomal silencing factor RsfS OS=Staphylococcus aureus subsp. aureus USA300_TCH959 OX=450394 GN=rsfS PE=3 SV=1	rsfS	0.346889	8.56368e-05	Down	13.4521	29.9	2	0	563.298	578.753	653.306	216.13	218.086	188.575	1.39768	1.43602	1.62101	0.53627	0.541123	0.467899	Unknown	K09710	ybeB; ribosome-associated protein		GO:0006417 regulation of translation; GO:0009889 regulation of biosynthetic process; GO:0009890 negative regulation of biosynthetic process; GO:0009892 negative regulation of metabolic process; GO:0010468 regulation of gene expression; GO:0010556 regulation of macromolecule biosynthetic process; GO:0010558 negative regulation of macromolecule biosynthetic process; GO:0010605 negative regulation o…		GO:0005488 binding; GO:0043021 ribonucleoprotein complex binding; GO:0043023 ribosomal large subunit binding; GO:0044877 protein-containing complex binding;			J	COG0799	Ribosomal silencing factor RsfS, regulates association of 30S and 50S subunits
A0A0E1VJQ6	Tautomerase OS=Staphylococcus aureus subsp. aureus USA300_TCH959 OX=450394 GN=dmpI PE=3 SV=1	dmpI	2.51077	0.000832085	Up	6.87486	53.2	2	1	3320.88	4101.62	3619.73	8670.42	8283.03	10771.1	0.513979	0.634815	0.560231	1.34194	1.28198	1.66706	Unknown	K01821	praC, xylH; 4-oxalocrotonate tautomerase [EC:5.3.2.6]	map00362 Benzoate degradation; map00621 Dioxin degradation; map00622 Xylene degradation; map01100 Metabolic pathways; map01120 Microbial metabolism in diverse environments; map01220 Degradation of aromatic compounds	GO:0006725 cellular aromatic compound metabolic process; GO:0008152 metabolic process; GO:0009987 cellular process; GO:0044237 cellular metabolic process;		GO:0003824 catalytic activity; GO:0016853 isomerase activity;	PF01361	PF01361 Tautomerase enzyme	Q	COG1942	Phenylpyruvate tautomerase PptA, 4-oxalocrotonate tautomerase family
A0A0E1VJS9	Phosphate-binding protein OS=Staphylococcus aureus subsp. aureus USA300_TCH959 OX=450394 GN=pstS PE=3 SV=1	pstS	6.42592	1.31584e-05	Up	36.1174	12.8	4	0	103.347	83.9252	95.504	560.875	636.488	619.732	0.295295	0.239801	0.272885	1.6026	1.81865	1.77077	Unknown	K02040	pstS; phosphate transport system substrate-binding protein	map02010 ABC transporters; map02020 Two-component system	GO:0006810 transport; GO:0006811 ion transport; GO:0006817 phosphate ion transport; GO:0006820 anion transport; GO:0015698 inorganic anion transport; GO:0051179 localization; GO:0051234 establishment of localization;		GO:0005488 binding; GO:0042301 phosphate ion binding; GO:0043167 ion binding; GO:0043168 anion binding;			P	COG0226	ABC-type phosphate transport system, periplasmic component
A0A0E1VJZ8	50S ribosomal protein L10 OS=Staphylococcus aureus subsp. aureus USA300_TCH959 OX=450394 GN=rplJ PE=3 SV=1	rplJ	0.414022	8.53663e-05	Down	17.7101	56	6	1	3563.67	3128.23	3279.37	1462.24	1387.25	1278.84	1.5165	1.3312	1.39552	0.622246	0.590336	0.544203	Unknown	K02864	RP-L10, MRPL10, rplJ; large subunit ribosomal protein L10	map03010 Ribosome	GO:0006412 translation; GO:0006518 peptide metabolic process; GO:0006807 nitrogen compound metabolic process; GO:0008152 metabolic process; GO:0009058 biosynthetic process; GO:0009059 macromolecule biosynthetic process; GO:0009987 cellular process; GO:0010467 gene expression; GO:0019538 protein metabolic process; GO:0034641 cellular nitrogen compound metabolic process; GO:0034645 cellular macromo…	GO:0005622 intracellular anatomical structure; GO:0005737 cytoplasm; GO:0005829 cytosol; GO:0005840 ribosome; GO:0015934 large ribosomal subunit; GO:0022625 cytosolic large ribosomal subunit; GO:0022626 cytosolic ribosome; GO:0032991 protein-containing complex; GO:0043226 organelle; GO:0043228 non-membrane-bounded organelle; GO:0043229 intracellular organelle; GO:0043232 intracellular non-membran…	GO:0003735 structural constituent of ribosome; GO:0005198 structural molecule activity;			J	COG0244	Ribosomal protein L10
A0A0E1VKB5	Cell division protein DivIB OS=Staphylococcus aureus subsp. aureus USA300_TCH959 OX=450394 GN=divIB PE=3 SV=1	divIB	0.657376	0.00808785	Down	50.213	21.2	7	0	639.439	528.913	499.357	395.378	352.767	348.166	1.38806	1.14814	1.08398	0.858267	0.76577	0.755783	Unknown	K03589	ftsQ; cell division protein FtsQ	map04112 Cell cycle - Caulobacter				PF08478	PF08478 POTRA domain, FtsQ-type	D	COG1589	Cell division septal protein FtsQ
A0A0E1VKL8	Ribonuclease M5 OS=Staphylococcus aureus subsp. aureus USA300_TCH959 OX=450394 GN=rnmV PE=3 SV=1	rnmV	0.445059	0.00112808	Down	20.0818	12.4	2	0	119.043	102.046	98.8893	44.4787	42.8021	55.1285	1.54472	1.32416	1.2832	0.577161	0.555406	0.715354	Unknown	K05985	rnmV; ribonuclease M5 [EC:3.1.26.8]		GO:0006139 nucleobase-containing compound metabolic process; GO:0006364 rRNA processing; GO:0006396 RNA processing; GO:0006725 cellular aromatic compound metabolic process; GO:0006807 nitrogen compound metabolic process; GO:0008152 metabolic process; GO:0009987 cellular process; GO:0010467 gene expression; GO:0016070 RNA metabolic process; GO:0016072 rRNA metabolic process; GO:0022613 ribonucleop…		GO:0003824 catalytic activity; GO:0004518 nuclease activity; GO:0004519 endonuclease activity; GO:0004521 endoribonuclease activity; GO:0004540 ribonuclease activity; GO:0016787 hydrolase activity; GO:0016788 hydrolase activity, acting on ester bonds; GO:0016891 endoribonuclease activity, producing 5'-phosphomonoesters; GO:0016893 endonuclease activity, active with either ribo- or deoxyribonuclei…			J	COG1658	5S rRNA maturation ribonuclease M5, contains TOPRIM domain
A0A0E1VLH6	Type VII secretion system protein EssB OS=Staphylococcus aureus subsp. aureus USA300_TCH959 OX=450394 GN=essB PE=3 SV=1	essB	0.455618	2.67649e-05	Down	52.0139	27.9	8	0	788.702	854.955	760.683	357.423	367.571	370.467	1.35214	1.46572	1.3041	0.612761	0.630157	0.635122	Unknown									U	COG4499	ESX protein secretion system component YukC
A0A0E1VLW8	Putative hemin import ATP-binding protein HrtA OS=Staphylococcus aureus subsp. aureus USA300_TCH959 OX=450394 GN=HMPREF0776_1664 PE=3 SV=1	HMPREF0776_1664	2.44358	7.97046e-05	Up	30.8698	35.4	8	0	328.093	317.199	278.389	723.475	778.318	755.294	0.618895	0.598345	0.525135	1.36472	1.46817	1.42474	Unknown	K19079	vraF; cationic antimicrobial peptide transport system ATP-binding protein	map02010 ABC transporters; map02020 Two-component system				PF00005	PF00005 ABC transporter	M	COG1136	ABC-type lipoprotein export system, ATPase component
A0A0E1VM64	tRNA-dihydrouridine synthase OS=Staphylococcus aureus subsp. aureus USA300_TCH959 OX=450394 GN=HMPREF0776_0820 PE=3 SV=1	HMPREF0776_0820	0.651121	4.4854e-05	Down	37.7493	39.3	11	0	362.771	347.643	353.111	239.129	229.01	224.345	1.23953	1.18784	1.20652	0.817065	0.78249	0.766551	Unknown									J	COG0042	tRNA-dihydrouridine synthase
A0A0E1VMA5	50S ribosomal protein L9 OS=Staphylococcus aureus subsp. aureus USA300_TCH959 OX=450394 GN=rplI PE=3 SV=1	rplI	0.421934	4.23857e-06	Down	16.5101	56.8	8	0	1841.93	1846.4	1868.82	792.959	807.444	744.347	1.3986	1.40199	1.41902	0.602102	0.613101	0.565191	Unknown	K02939	RP-L9, MRPL9, rplI; large subunit ribosomal protein L9	map03010 Ribosome	GO:0006412 translation; GO:0006518 peptide metabolic process; GO:0006807 nitrogen compound metabolic process; GO:0008152 metabolic process; GO:0009058 biosynthetic process; GO:0009059 macromolecule biosynthetic process; GO:0009987 cellular process; GO:0010467 gene expression; GO:0019538 protein metabolic process; GO:0034641 cellular nitrogen compound metabolic process; GO:0034645 cellular macromo…	GO:0005622 intracellular anatomical structure; GO:0005737 cytoplasm; GO:0005829 cytosol; GO:0005840 ribosome; GO:0015934 large ribosomal subunit; GO:0022625 cytosolic large ribosomal subunit; GO:0022626 cytosolic ribosome; GO:0032991 protein-containing complex; GO:0043226 organelle; GO:0043228 non-membrane-bounded organelle; GO:0043229 intracellular organelle; GO:0043232 intracellular non-membran…	GO:0003676 nucleic acid binding; GO:0003723 RNA binding; GO:0005488 binding; GO:0097159 organic cyclic compound binding; GO:1901363 heterocyclic compound binding;	PF01281; PF03948	PF01281 Ribosomal protein L9, N-terminal domain; PF03948 Ribosomal protein L9, C-terminal domain	J	COG0359	Ribosomal protein L9
A0A0E1VMH6	Arginase OS=Staphylococcus aureus subsp. aureus USA300_TCH959 OX=450394 GN=rocF PE=3 SV=1	rocF	2.1829	4.71188e-05	Up	33.2648	53.6	12	0	2282.49	2441.44	2191.44	5229.35	4773.72	5092.5	0.622189	0.665515	0.597367	1.42548	1.30128	1.38817	Unknown	K01476	E3.5.3.1, rocF, arg; arginase [EC:3.5.3.1]	map00220 Arginine biosynthesis; map00330 Arginine and proline metabolism; map01100 Metabolic pathways; map01110 Biosynthesis of secondary metabolites; map01230 Biosynthesis of amino acids				PF00491	PF00491 Arginase family	E	COG0010	Arginase/agmatinase family enzyme
A0A0E1VND3	Mannitol-specific phosphotransferase enzyme IIA component OS=Staphylococcus aureus subsp. aureus USA300_TCH959 OX=450394 GN=HMPREF0776_1076 PE=4 SV=1	HMPREF0776_1076	0.428473	0.00128637	Down	16.3125	9.5	1	1	47.4694	37.9783	48.6801	21.8186	17.3425	18.3091	1.48653	1.18931	1.52445	0.683262	0.543089	0.57336	Unknown	K02821	ulaC, sgaA; ascorbate PTS system EIIA or EIIAB component [EC:2.7.1.194]	map00053 Ascorbate and aldarate metabolism; map01100 Metabolic pathways; map01120 Microbial metabolism in diverse environments; map02060 Phosphotransferase system (PTS)				PF00359	PF00359 Phosphoenolpyruvate-dependent sugar phosphotransferase system, EIIA 2	GT	COG1762	Phosphotransferase system mannitol/fructose-specific IIA domain (Ntr-type)
A0A0E1VNV4	3-hydroxyacyl-CoA dehydrogenase, NAD binding domain protein OS=Staphylococcus aureus subsp. aureus USA300_TCH959 OX=450394 GN=HMPREF0776_0960 PE=3 SV=1	HMPREF0776_0960	19.6251	2.78086e-06	Up	84.5924	48.1	28	0	65.5613	81.2339	64.1528	1367.42	1339.76	1432.69	0.0904124	0.112026	0.0884699	1.88575	1.8476	1.97575	Unknown	K07516	fadN; 3-hydroxyacyl-CoA dehydrogenase [EC:1.1.1.35]	map00071 Fatty acid degradation; map00362 Benzoate degradation; map00650 Butanoate metabolism; map01100 Metabolic pathways; map01120 Microbial metabolism in diverse environments; map01200 Carbon metabolism; map01212 Fatty acid metabolism				PF00378	PF00378 Enoyl-CoA hydratase/isomerase	I	COG1250	3-hydroxyacyl-CoA dehydrogenase
A0A0E1VP55	Staphylococcal complement inhibitor OS=Staphylococcus aureus subsp. aureus USA300_TCH959 OX=450394 GN=scn PE=3 SV=1	scn	4.28809	0.00298397	Up	13.0671	26.7	2	2	82.9847	51.9546	94.3831	319.322	409.758	254.273	0.410586	0.257058	0.466982	1.57992	2.02738	1.25808	Unknown	K14199	scn, scin; staphylococcal complement inhibitor
A0A0E1VQK2	Iron-sulfur cluster carrier protein OS=Staphylococcus aureus subsp. aureus USA300_TCH959 OX=450394 GN=HMPREF0776_0218 PE=3 SV=1	HMPREF0776_0218	0.450834	0.00706619	Down	38.3583	2	1	0	96.1165	144.994	152.245	64.1329	54.5439	58.6611	1.01052	1.5244	1.60063	0.674263	0.573449	0.616736	Unknown	K03593	mrp, NUBPL; ATP-binding protein involved in chromosome partitioning		GO:0006355 regulation of transcription, DNA-templated; GO:0009889 regulation of biosynthetic process; GO:0009890 negative regulation of biosynthetic process; GO:0009892 negative regulation of metabolic process; GO:0010468 regulation of gene expression; GO:0010556 regulation of macromolecule biosynthetic process; GO:0010558 negative regulation of macromolecule biosynthetic process; GO:0010605 nega…					D	COG0489	Fe-S cluster carrier ATPase, Mrp/ApbC/NBP35 family
A0A0E1VRD8	Staphopain A OS=Staphylococcus aureus subsp. aureus USA300_TCH959 OX=450394 GN=sspP PE=3 SV=1	sspP	3.84345	2.09466e-05	Up	44.1962	31.4	12	0	578.731	560.267	673.504	2335.54	2259.22	2371.5	0.395544	0.382924	0.460319	1.59626	1.5441	1.62084	Unknown	K08258	sspB2, sspP, scpA; staphopain A [EC:3.4.22.48]					PF14731	PF14731 Staphopain proregion
A0A0E1VSG5	Peptide deformylase OS=Staphylococcus aureus subsp. aureus USA300_TCH959 OX=450394 GN=def PE=3 SV=1	def	0.646107	0.00158658	Down	23.5882	49.8	7	0	2584.35	2237.65	2383.73	1597.21	1624.93	1433.54	1.30728	1.1319	1.20579	0.807935	0.821958	0.725144	Unknown	K01462	PDF, def; peptide deformylase [EC:3.5.1.88]		GO:0006464 cellular protein modification process; GO:0006807 nitrogen compound metabolic process; GO:0008152 metabolic process; GO:0009987 cellular process; GO:0018193 peptidyl-amino acid modification; GO:0018206 peptidyl-methionine modification; GO:0019538 protein metabolic process; GO:0031365 N-terminal protein amino acid modification; GO:0036211 protein modification process; GO:0043170 macromo…		GO:0003824 catalytic activity; GO:0016787 hydrolase activity; GO:0016810 hydrolase activity, acting on carbon-nitrogen (but not peptide) bonds; GO:0016811 hydrolase activity, acting on carbon-nitrogen (but not peptide) bonds, in linear amides; GO:0042586 peptide deformylase activity;	PF01327	PF01327 Polypeptide deformylase	J	COG0242	Peptide deformylase
A0A0E1VUD9	FMN-dependent NADPH-azoreductase OS=Staphylococcus aureus subsp. aureus USA300_TCH959 OX=450394 GN=azo PE=3 SV=1	azo	1.54064	0.00179868	Up	22.3043	66	9	0	454.732	508.48	549.752	745.134	797.542	788.259	0.709798	0.793694	0.858117	1.16309	1.2449	1.2304	Unknown	K03206	azr; azobenzene reductase [EC:1.7.1.6]		GO:0008152 metabolic process;	GO:0005622 intracellular anatomical structure; GO:0005737 cytoplasm; GO:0005829 cytosol;	GO:0000166 nucleotide binding; GO:0003824 catalytic activity; GO:0005488 binding; GO:0010181 FMN binding; GO:0016491 oxidoreductase activity; GO:0016645 oxidoreductase activity, acting on the CH-NH group of donors; GO:0016646 oxidoreductase activity, acting on the CH-NH group of donors, NAD or NADP as acceptor; GO:0032553 ribonucleotide binding; GO:0036094 small molecule binding; GO:0043167 ion b…	PF03358	PF03358 NADPH-dependent FMN reductase	C	COG0431	NAD(P)H-dependent FMN reductase
A0A0E1VVV9	NADPH-dependent oxidoreductase OS=Staphylococcus aureus subsp. aureus USA300_TCH959 OX=450394 GN=nfrA PE=3 SV=1	nfrA	0.584939	6.58647e-05	Down	28.582	20.3	5	1	1720.64	1687.9	1704.25	960.328	1058.37	971.975	1.274	1.24976	1.26187	0.71105	0.783643	0.719674	Unknown	K19285	nfrA1; FMN reductase (NADPH) [EC:1.5.1.38]	map00740 Riboflavin metabolism; map01100 Metabolic pathways				PF00881	PF00881 Nitroreductase family	C	COG0778	Nitroreductase
A0A0E1VWZ0	Ornithine carbamoyltransferase OS=Staphylococcus aureus subsp. aureus USA300_TCH959 OX=450394 GN=argF PE=3 SV=1	argF	0.372754	2.63485e-06	Down	37.7628	50.6	13	0	27661	26967.6	26259	10466.8	9826.33	9858.04	1.49467	1.4572	1.41891	0.565574	0.530968	0.532681	Unknown	K00611	OTC, argF, argI; ornithine carbamoyltransferase [EC:2.1.3.3]	map00220 Arginine biosynthesis; map01100 Metabolic pathways; map01110 Biosynthesis of secondary metabolites; map01230 Biosynthesis of amino acids				PF02729; PF00185	PF02729 Aspartate/ornithine carbamoyltransferase, carbamoyl-P binding domain; PF00185 Aspartate/ornithine carbamoyltransferase, Asp/Orn binding domain	E	COG0078	Ornithine carbamoyltransferase
A0A0E1VXD2	1-pyrroline-5-carboxylate dehydrogenase OS=Staphylococcus aureus subsp. aureus USA300_TCH959 OX=450394 GN=rocA PE=3 SV=1	rocA	1.62849	1.25585e-05	Up	56.8575	58.2	23	0	7205.53	7543.57	7482.8	11875.8	11972.5	12356	0.739834	0.774543	0.768303	1.21936	1.22929	1.26867	Unknown	K00294	E1.2.1.88; 1-pyrroline-5-carboxylate dehydrogenase [EC:1.2.1.88]	map00250 Alanine, aspartate and glutamate metabolism; map00330 Arginine and proline metabolism; map01100 Metabolic pathways						I	COG1012	Acyl-CoA reductase or other NAD-dependent aldehyde dehydrogenase
A0A0E1X7R5	histidine kinase OS=Staphylococcus aureus subsp. aureus MN8 OX=548470 GN=saeS PE=4 SV=1	saeS	1.51969	0.000201498	Up	39.7506	31.1	8	0	1718.35	1879.98	1856.14	2809.96	2676.63	2802.53	0.750177	0.820739	0.810329	1.22674	1.16853	1.22349	Unknown	K10681	saeS; two-component system, OmpR family, sensor histidine kinase SaeS [EC:2.7.13.3]	map02020 Two-component system				PF00512; PF02518	PF00512 His Kinase A (phospho-acceptor) domain; PF02518 Histidine kinase-, DNA gyrase B-, and HSP90-like ATPase	T	COG5002	Sensor histidine kinase WalK
A0A0E1XAX9	Alpha-acetolactate decarboxylase OS=Staphylococcus aureus subsp. aureus MN8 OX=548470 GN=budA PE=3 SV=1	budA	0.467471	2.84376e-05	Down	26.4067	17.1	3	0	586.652	536.494	523.452	259.668	252.664	257.405	1.45671	1.33217	1.29978	0.644782	0.627389	0.639162	Unknown	K01575	alsD, budA, aldC; acetolactate decarboxylase [EC:4.1.1.5]	map00650 Butanoate metabolism; map00660 C5-Branched dibasic acid metabolism; map01110 Biosynthesis of secondary metabolites			GO:0003824 catalytic activity; GO:0016829 lyase activity; GO:0016830 carbon-carbon lyase activity; GO:0016831 carboxy-lyase activity; GO:0047605 acetolactate decarboxylase activity;	PF03306	PF03306 Alpha-acetolactate decarboxylase	Q	COG3527	Alpha-acetolactate decarboxylase
A0A0E1XCC9	Probable acetyl-CoA acyltransferase OS=Staphylococcus aureus subsp. aureus MN8 OX=548470 GN=HMPREF0769_10257 PE=3 SV=1	HMPREF0769_10257	5.56668	0.00638735	Up	42.2241	24.9	5	0	22.155	11.2491	37.5755	137.844	124.778	132.5	0.285196	0.144807	0.4837	1.77443	1.60623	1.70564	Unknown	K00632	fadA, fadI; acetyl-CoA acyltransferase [EC:2.3.1.16]	map00071 Fatty acid degradation; map00280 Valine, leucine and isoleucine degradation; map00281 Geraniol degradation; map00362 Benzoate degradation; map00592 alpha-Linolenic acid metabolism; map00642 Ethylbenzene degradation; map01100 Metabolic pathways; map01110 Biosynthesis of secondary metabolites; map01120 Microbial metabolism in diverse environments; map01212 Fatty acid metabolism				PF00108; PF02803	PF00108 Thiolase, N-terminal domain; PF02803 Thiolase, C-terminal domain	I	COG0183	Acetyl-CoA acetyltransferase
A0A0H2WXF8	Penicillin-binding protein 2 OS=Staphylococcus aureus (strain COL) OX=93062 GN=mecA PE=1 SV=1	mecA	1.85212	2.93936e-05	Up	76.1746	33.8	16	0	557.258	593.138	593.495	1047.8	1062.3	1119.8	0.672235	0.715518	0.715948	1.26398	1.28148	1.35084	Unknown	K02545	mecA; penicillin-binding protein 2 prime [EC:3.4.16.4]	map00550 Peptidoglycan biosynthesis; map01100 Metabolic pathways				PF05223; PF03717; PF00905	PF05223 NTF2-like N-terminal transpeptidase domain; PF03717 Penicillin-binding Protein dimerisation domain; PF00905 Penicillin binding protein transpeptidase domain	DM	COG0768	Cell division protein FtsI, peptidoglycan transpeptidase (Penicillin-binding protein 2)
A0A0H2WY20	Tyrosine-protein phosphatase OS=Staphylococcus aureus (strain COL) OX=93062 GN=cap5C PE=3 SV=1	cap5C	0.565207	0.000550397	Down	29.3616	14.6	3	3	185.22	212.196	220.437	111.809	119.182	118.223	1.14916	1.31653	1.36766	0.693702	0.739444	0.733494	Unknown	K01104	E3.1.3.48; protein-tyrosine phosphatase [EC:3.1.3.48]					PF19567	PF19567 Capsular polysaccharide synthesis, CpsB/CapC	T	COG4464	Tyrosine-protein phosphatase YwqE
A0A0H2WYN7	thiamine diphosphokinase OS=Staphylococcus aureus (strain COL) OX=93062 GN=SACOL1236 PE=4 SV=1	SACOL1236	2.44536	0.00019208	Up	23.8844	47.9	8	0	349.219	428.198	371.672	879.229	956.093	974.612	0.52925	0.648945	0.563278	1.33249	1.44898	1.47705	Unknown	K00949	thiN, TPK1, THI80; thiamine pyrophosphokinase [EC:2.7.6.2]	map00730 Thiamine metabolism; map01100 Metabolic pathways; map01240 Biosynthesis of cofactors				PF04263; PF04265	PF04263 Thiamin pyrophosphokinase, catalytic domain; PF04265 Thiamin pyrophosphokinase, vitamin B1 binding domain	H	COG1564	Thiamine pyrophosphokinase
A0A0H2X0S3	Betaine aldehyde dehydrogenase OS=Staphylococcus aureus (strain COL) OX=93062 GN=betB PE=1 SV=1	betB	0.543803	0.000278014	Down	54.6228	49.4	17	0	1399.31	1284.3	1438.62	772.628	776.996	692.058	1.31929	1.21086	1.35635	0.728446	0.732564	0.652484	Unknown	K00130	betB, gbsA; betaine-aldehyde dehydrogenase [EC:1.2.1.8]	map00260 Glycine, serine and threonine metabolism; map01100 Metabolic pathways						I	COG1012	Acyl-CoA reductase or other NAD-dependent aldehyde dehydrogenase
A0A0H2XHC2	Glutamate dehydrogenase OS=Staphylococcus aureus (strain USA300) OX=367830 GN=gudB PE=3 SV=1	gudB	0.595252	1.97817e-06	Down	45.761	60.4	20	0	17100.1	16800.6	16689.2	10089.9	9842.71	10181.1	1.27133	1.24906	1.24078	0.750146	0.731766	0.756927	Unknown	K00260	gudB, rocG; glutamate dehydrogenase [EC:1.4.1.2]	map00220 Arginine biosynthesis; map00250 Alanine, aspartate and glutamate metabolism; map00430 Taurine and hypotaurine metabolism; map00910 Nitrogen metabolism; map01100 Metabolic pathways; map01120 Microbial metabolism in diverse environments				PF02812; PF00208	PF02812 Glu/Leu/Phe/Val dehydrogenase, dimerisation domain; PF00208 Glutamate/Leucine/Phenylalanine/Valine dehydrogenase	E	COG0334	Glutamate dehydrogenase/leucine dehydrogenase
A0A0H2XJ85	Mobilization protein OS=Staphylococcus aureus (strain USA300) OX=367830 GN=SAUSA300_pUSA020002 PE=3 SV=1	SAUSA300_pUSA020002	0.271082	0.00187067	Down	48.526	17.4	5	0	84.1513	124.983	110.955	21.6693	32.1685	32.9329	1.24099	1.84313	1.63627	0.319559	0.474391	0.485664	Unknown									D	COG1196	Chromosome segregation ATPase Smc
A0A0S3DY11	Coproheme decarboxylase OS=Staphylococcus aureus OX=1280 GN=hemQ PE=3 SV=1	hemQ	0.513016	0.000188886	Down	29.3902	53.2	9	0	1821.2	2115.88	1957.19	962.412	1052.09	1009.35	1.22528	1.42354	1.31677	0.647499	0.707835	0.679076	Unknown	K00435	hemQ; hydrogen peroxide-dependent heme synthase [EC:1.3.98.5]	map00860 Porphyrin metabolism; map01100 Metabolic pathways; map01110 Biosynthesis of secondary metabolites; map01240 Biosynthesis of cofactors				PF06778	PF06778 Chlorite dismutase	HP	COG3253	Coproheme decarboxylase/chlorite dismutase
A0A0S3E242	Probable DNA-directed RNA polymerase subunit delta OS=Staphylococcus aureus OX=1280 GN=rpoE PE=3 SV=1	rpoE	0.298421	4.45992e-07	Down	20.8542	51.7	7	0	9366.11	9884.18	9371.64	2861.47	2797.7	2882.22	1.51215	1.5958	1.51305	0.461982	0.451688	0.465332	Unknown	K03048	rpoE; DNA-directed RNA polymerase subunit delta	map03020 RNA polymerase	GO:0006139 nucleobase-containing compound metabolic process; GO:0006351 transcription, DNA-templated; GO:0006725 cellular aromatic compound metabolic process; GO:0006807 nitrogen compound metabolic process; GO:0008152 metabolic process; GO:0009058 biosynthetic process; GO:0009059 macromolecule biosynthetic process; GO:0009987 cellular process; GO:0010467 gene expression; GO:0016070 RNA metabolic …		GO:0003824 catalytic activity; GO:0003899 DNA-directed 5'-3' RNA polymerase activity; GO:0016740 transferase activity; GO:0016772 transferase activity, transferring phosphorus-containing groups; GO:0016779 nucleotidyltransferase activity; GO:0034062 5'-3' RNA polymerase activity; GO:0097747 RNA polymerase activity; GO:0140098 catalytic activity, acting on RNA;			K	COG3343	DNA-directed RNA polymerase, delta subunit
A0A0U1MEV3	Serine-aspartate repeat-containing protein E OS=Staphylococcus aureus OX=1280 GN=sdrE PE=3 SV=1	sdrE	0.218209	0.00279772	Down	125.773	1.8	1	1	68.3747	74.7147	83.5316	24.7699	12.7777	11.903	1.48602	1.62381	1.81543	0.538337	0.277704	0.258695	Unknown	K14194	sdrC_D_E; serine-aspartate repeat-containing protein C/D/E					PF17961; PF10425; PF17210	PF17961 Bacterial Ig domain; PF10425 C-terminus of bacterial fibrinogen-binding adhesin; PF17210 SdrD B-like domain	M	COG4932	Clumping factor A-related surface protein, MSCRAMM (microbial surface components recognizing adhesive matrix molecules) family, DEv-IgG fold
A0A0U1MFM9	N-acetylglucosamine-6-phosphate deacetylase OS=Staphylococcus aureus OX=1280 GN=nagA PE=3 SV=1	nagA	0.377459	3.70285e-06	Down	43.1816	44.8	12	0	1056.45	1000.16	1012.73	398.375	389.952	370.223	1.49926	1.41938	1.43721	0.565352	0.553399	0.525401	Unknown	K01443	nagA, AMDHD2; N-acetylglucosamine-6-phosphate deacetylase [EC:3.5.1.25]	map00520 Amino sugar and nucleotide sugar metabolism; map01100 Metabolic pathways	GO:0006040 amino sugar metabolic process; GO:0006044 N-acetylglucosamine metabolic process; GO:0006046 N-acetylglucosamine catabolic process; GO:0008152 metabolic process; GO:0009056 catabolic process; GO:0046348 amino sugar catabolic process; GO:0071704 organic substance metabolic process; GO:1901071 glucosamine-containing compound metabolic process; GO:1901072 glucosamine-containing compound ca…		GO:0003824 catalytic activity; GO:0005488 binding; GO:0005506 iron ion binding; GO:0005515 protein binding; GO:0008448 N-acetylglucosamine-6-phosphate deacetylase activity; GO:0016787 hydrolase activity; GO:0016810 hydrolase activity, acting on carbon-nitrogen (but not peptide) bonds; GO:0016811 hydrolase activity, acting on carbon-nitrogen (but not peptide) bonds, in linear amides; GO:0019213 de…	PF01979	PF01979 Amidohydrolase family	G	COG1820	N-acetylglucosamine-6-phosphate deacetylase
A0A0U1MIQ0	DNA polymerase beta OS=Staphylococcus aureus OX=1280 GN=polX PE=4 SV=1	polX	0.578522	0.00354855	Down	64.8743	3.9	1	1	228.182	257.41	262.141	126.829	139.864	165.887	1.15994	1.30852	1.33257	0.64472	0.710983	0.843272	Unknown	K02347	polX, dpx; DNA polymerase (family X)					PF14716; PF14520	PF14716 Helix-hairpin-helix domain; PF14520 Helix-hairpin-helix domain	L	COG1796	DNA polymerase/3'-5' exonuclease PolX
A0A0U1MJ24	Pseudouridine synthase OS=Staphylococcus aureus OX=1280 GN=rluD PE=3 SV=1	rluD	1.53903	2.17221e-05	Up	34.5784	53.4	12	0	3141.04	3123.46	3228.8	4946.67	4946.59	4717.17	0.78188	0.777504	0.803726	1.23135	1.23133	1.17422	Unknown	K06180	rluD; 23S rRNA pseudouridine1911/1915/1917 synthase [EC:5.4.99.23]		GO:0000154 rRNA modification; GO:0000455 enzyme-directed rRNA pseudouridine synthesis; GO:0001522 pseudouridine synthesis; GO:0006139 nucleobase-containing compound metabolic process; GO:0006364 rRNA processing; GO:0006396 RNA processing; GO:0006725 cellular aromatic compound metabolic process; GO:0006807 nitrogen compound metabolic process; GO:0008152 metabolic process; GO:0009451 RNA modificati…	GO:0005622 intracellular anatomical structure; GO:0005737 cytoplasm; GO:0005829 cytosol;	GO:0003824 catalytic activity; GO:0009982 pseudouridine synthase activity; GO:0016853 isomerase activity; GO:0016866 intramolecular transferase activity;	PF01479	PF01479 S4 domain	J	COG0564	Pseudouridine synthase RluA, 23S rRNA- or tRNA-specific
A0A0U1ML60	Alanine dehydrogenase OS=Staphylococcus aureus OX=1280 GN=ald PE=3 SV=1	ald	1.588	0.0350898	Up	40.1639	3.8	1	1	123.709	76.9486	97.1424	178.972	145.106	148.827	0.963084	0.599051	0.756261	1.39331	1.12966	1.15863	Unknown	K00259	ald; alanine dehydrogenase [EC:1.4.1.1]	map00250 Alanine, aspartate and glutamate metabolism; map00430 Taurine and hypotaurine metabolism; map01100 Metabolic pathways				PF05222; PF01262	PF05222 Alanine dehydrogenase/PNT, N-terminal domain; PF01262 Alanine dehydrogenase/PNT, C-terminal domain	E	COG0686	Alanine dehydrogenase (includes sporulation protein SpoVN)
A0A0U1MMW8	Probable glycine dehydrogenase (decarboxylating) subunit 2 OS=Staphylococcus aureus OX=1280 GN=gcvPB PE=3 SV=1	gcvPB	1.71854	4.04198e-06	Up	54.7681	57.6	22	0	6202.57	6407.19	6111.43	10615	10694.2	10863.8	0.73123	0.755354	0.720486	1.25142	1.26076	1.28075	Unknown	K00283	gcvPB; glycine dehydrogenase subunit 2 [EC:1.4.4.2]	map00260 Glycine, serine and threonine metabolism; map00630 Glyoxylate and dicarboxylate metabolism; map01100 Metabolic pathways; map01110 Biosynthesis of secondary metabolites; map01200 Carbon metabolism				PF00266	PF00266 Aminotransferase class-V	E	COG1003	Glycine cleavage system protein P (pyridoxal-binding), C-terminal domain
A0A0U1MNN5	Delta-aminolevulinic acid dehydratase OS=Staphylococcus aureus OX=1280 GN=hemB PE=3 SV=1	hemB	0.521019	8.66101e-06	Down	36.6108	50.6	14	0	9980	10159.9	9876.95	5095.89	5435.28	5108.16	1.31154	1.33518	1.298	0.669687	0.714289	0.6713	Unknown	K01698	hemB, ALAD; porphobilinogen synthase [EC:4.2.1.24]	map00860 Porphyrin metabolism; map01100 Metabolic pathways; map01110 Biosynthesis of secondary metabolites; map01120 Microbial metabolism in diverse environments; map01240 Biosynthesis of cofactors	GO:0006725 cellular aromatic compound metabolic process; GO:0006778 porphyrin-containing compound metabolic process; GO:0006779 porphyrin-containing compound biosynthetic process; GO:0006783 heme biosynthetic process; GO:0006807 nitrogen compound metabolic process; GO:0008152 metabolic process; GO:0009058 biosynthetic process; GO:0009987 cellular process; GO:0018130 heterocycle biosynthetic proce…	GO:0005622 intracellular anatomical structure; GO:0005737 cytoplasm; GO:0005829 cytosol;	GO:0003824 catalytic activity; GO:0004655 porphobilinogen synthase activity; GO:0005488 binding; GO:0008270 zinc ion binding; GO:0016829 lyase activity; GO:0016835 carbon-oxygen lyase activity; GO:0016836 hydro-lyase activity; GO:0043167 ion binding; GO:0043169 cation binding; GO:0046872 metal ion binding; GO:0046914 transition metal ion binding;	PF00490	PF00490 Delta-aminolevulinic acid dehydratase	H	COG0113	Delta-aminolevulinic acid dehydratase, porphobilinogen synthase
A0A0U1MQY5	Aminopyrimidine aminohydrolase OS=Staphylococcus aureus OX=1280 GN=tenA PE=3 SV=1	tenA	2.33344	3.11729e-05	Up	26.8247	32.3	6	0	202.674	223.702	198.167	486.149	471.837	499.351	0.584109	0.644711	0.57112	1.40109	1.35984	1.43913	Unknown	K03707	tenA; thiaminase (transcriptional activator TenA) [EC:3.5.99.2]	map00730 Thiamine metabolism; map01100 Metabolic pathways; map01240 Biosynthesis of cofactors		GO:0005622 intracellular anatomical structure; GO:0005737 cytoplasm; GO:0005829 cytosol;				H	COG0819	Aminopyrimidine aminohydrolase TenA (thiamine salvage pathway)
A0A0U1MQZ0	Probable succinyl-diaminopimelate desuccinylase OS=Staphylococcus aureus OX=1280 GN=dapE PE=4 SV=1	dapE	2.50294	0.00262588	Up	45.2068	2.7	1	0	88.4018	72.1967	115.149	214.228	242.844	233.107	0.549122	0.448461	0.715266	1.33071	1.50846	1.44798	Unknown	K01439	dapE; succinyl-diaminopimelate desuccinylase [EC:3.5.1.18]	map00300 Lysine biosynthesis; map01100 Metabolic pathways; map01120 Microbial metabolism in diverse environments; map01230 Biosynthesis of amino acids				PF07687	PF07687 Peptidase dimerisation domain	E	COG0624	Acetylornithine deacetylase/Succinyl-diaminopimelate desuccinylase or related deacylase
A0A0U1MSH6	Assimilatory nitrite reductase subunit OS=Staphylococcus aureus OX=1280 GN=nasD PE=4 SV=1	nasD	0.214295	0.00345479	Down	88.7823	3.4	1	0	76.092	80.7637	118.456	23.1951	12.3926	23.4103	1.36566	1.4495	2.12598	0.416292	0.222415	0.420154	Unknown	K00362	nirB; nitrite reductase (NADH) large subunit [EC:1.7.1.15]	map00910 Nitrogen metabolism; map01100 Metabolic pathways; map01120 Microbial metabolism in diverse environments				PF07992; PF18267; PF04324	PF07992 Pyridine nucleotide-disulphide oxidoreductase; PF18267 Rubredoxin NAD+ reductase C-terminal domain; PF04324 BFD-like [2Fe-2S] binding domain	C	COG1251	NAD(P)H-nitrite reductase, large subunit
A0A127E5W8	50S ribosomal protein L22 OS=Staphylococcus aureus OX=1280 GN=rplV PE=3 SV=1	rplV	0.62936	0.00057577	Down	12.8629	8.5	1	1	225.034	221.542	214.395	150.907	134.934	130.148	1.25372	1.23426	1.19445	0.840737	0.751748	0.725088	Unknown	K02890	RP-L22, MRPL22, rplV; large subunit ribosomal protein L22	map03010 Ribosome		GO:0005622 intracellular anatomical structure; GO:0005737 cytoplasm; GO:0005829 cytosol; GO:0005840 ribosome; GO:0015934 large ribosomal subunit; GO:0022625 cytosolic large ribosomal subunit; GO:0022626 cytosolic ribosome; GO:0032991 protein-containing complex; GO:0043226 organelle; GO:0043228 non-membrane-bounded organelle; GO:0043229 intracellular organelle; GO:0043232 intracellular non-membran…	GO:0003735 structural constituent of ribosome; GO:0005198 structural molecule activity;	PF00237	PF00237 Ribosomal protein L22p/L17e	J	COG0091	Ribosomal protein L22
A0A133Q7R4	deoxyribose-phosphate aldolase (Fragment) OS=Staphylococcus aureus OX=1280 GN=HMPREF3211_00441 PE=3 SV=1	HMPREF3211_00441	1.58854	0.00461791	Up	20.9676	5.6	1	1	1226.4	1522.09	1459.57	2077.96	2171.98	2434.72	0.675532	0.838406	0.803971	1.1446	1.19639	1.34111	Unknown	K01619	deoC, DERA; deoxyribose-phosphate aldolase [EC:4.1.2.4]	map00030 Pentose phosphate pathway; map01100 Metabolic pathways	GO:0005975 carbohydrate metabolic process; GO:0006139 nucleobase-containing compound metabolic process; GO:0006725 cellular aromatic compound metabolic process; GO:0006753 nucleoside phosphate metabolic process; GO:0006793 phosphorus metabolic process; GO:0006796 phosphate-containing compound metabolic process; GO:0006807 nitrogen compound metabolic process; GO:0008152 metabolic process; GO:00090…		GO:0003824 catalytic activity; GO:0004139 deoxyribose-phosphate aldolase activity; GO:0016829 lyase activity; GO:0016830 carbon-carbon lyase activity; GO:0016832 aldehyde-lyase activity;	PF01791	PF01791 DeoC/LacD family aldolase	F	COG0274	Deoxyribose-phosphate aldolase
A0A168PYX0	mRNA interferase OS=Staphylococcus aureus OX=1280 GN=ydcE PE=3 SV=1	ydcE	0.276431	3.42033e-05	Down	13.4697	39.2	5	2	165.579	145.2	144.097	41.4765	38.9364	45.3288	1.71107	1.50047	1.48907	0.42861	0.402362	0.468419	Unknown	K07171	mazF, ndoA, chpA; mRNA interferase MazF [EC:3.1.-.-]					PF02452	PF02452 PemK-like, MazF-like toxin of type II toxin-antitoxin system	V	COG2337	mRNA-degrading endonuclease MazF, toxin component of the MazEF toxin-antitoxin module
A0A172PCR7	triacylglycerol lipase OS=Staphylococcus aureus OX=1280 PE=4 SV=1	--	50.5129	3.5298e-07	Up	76.5849	27.6	14	0	83.715	95.1808	100.779	4463.41	4878.81	4784.99	0.0348646	0.0396397	0.0419714	1.85887	2.03187	1.99279	Unknown	K01046	lip, TGL2; triacylglycerol lipase [EC:3.1.1.3]	map00561 Glycerolipid metabolism; map01100 Metabolic pathways						D	COG3087	Cell division protein FtsN
A0A1D5ACF5	50S ribosomal protein L22 OS=Staphylococcus aureus OX=1280 GN=rplV PE=3 SV=1	rplV	0.501869	0.00123381	Down	7.30214	30.3	1	1	104.48	105.253	110.347	48.8505	48.9366	62.8513	1.30405	1.31369	1.37728	0.609719	0.610793	0.784467	Unknown	K02890	RP-L22, MRPL22, rplV; large subunit ribosomal protein L22	map03010 Ribosome		GO:0005622 intracellular anatomical structure; GO:0005737 cytoplasm; GO:0005829 cytosol; GO:0005840 ribosome; GO:0015934 large ribosomal subunit; GO:0022625 cytosolic large ribosomal subunit; GO:0022626 cytosolic ribosome; GO:0032991 protein-containing complex; GO:0043226 organelle; GO:0043228 non-membrane-bounded organelle; GO:0043229 intracellular organelle; GO:0043232 intracellular non-membran…	GO:0003735 structural constituent of ribosome; GO:0005198 structural molecule activity;	PF00237	PF00237 Ribosomal protein L22p/L17e	J	COG0091	Ribosomal protein L22
A0A1Q8DAZ7	Phosphoglucosamine mutase OS=Staphylococcus aureus OX=1280 GN=glmM PE=3 SV=1	glmM	2.41099	0.0447125	Up	48.89	2	1	1	61.7929	36.6812	121.113	180.428	172.369	176.625	0.494997	0.293838	0.970184	1.44534	1.38078	1.41487	Unknown	K03431	glmM; phosphoglucosamine mutase [EC:5.4.2.10]	map00520 Amino sugar and nucleotide sugar metabolism; map01100 Metabolic pathways; map01250 Biosynthesis of nucleotide sugars				PF02878; PF02879; PF02880	PF02878 Phosphoglucomutase/phosphomannomutase, alpha/beta/alpha domain I; PF02879 Phosphoglucomutase/phosphomannomutase, alpha/beta/alpha domain II; PF02880 Phosphoglucomutase/phosphomannomutase, alpha/beta/alpha domain III	G	COG1109	Phosphomannomutase
A0A1Q8DCC7	Phosphate acetyltransferase OS=Staphylococcus aureus OX=1280 GN=BSZ10_09910 PE=3 SV=1	BSZ10_09910	0.261046	6.74857e-06	Down	35.0928	6.4	1	1	5048.01	5033.18	5156.58	1217	1405.24	1355.52	1.57623	1.5716	1.61013	0.380006	0.438783	0.423257	Unknown	K00625	E2.3.1.8, pta; phosphate acetyltransferase [EC:2.3.1.8]	map00430 Taurine and hypotaurine metabolism; map00620 Pyruvate metabolism; map00640 Propanoate metabolism; map00680 Methane metabolism; map00720 Carbon fixation pathways in prokaryotes; map01100 Metabolic pathways; map01120 Microbial metabolism in diverse environments; map01200 Carbon metabolism						C	COG0280	Phosphotransacetylase (includes Pta, EutD and phosphobutyryltransferase)
A0A1Q8DD97	Alkyl hydroperoxide reductase C OS=Staphylococcus aureus OX=1280 GN=BSZ10_08345 PE=3 SV=1	BSZ10_08345	0.153625	0.000865984	Down	21.0625	12.2	1	1	211.538	167.417	158.188	24.7008		30.3115	1.78617	1.41362	1.3357	0.208567		0.255942	Unknown	K24119	ahpC; NADH-dependent peroxiredoxin subunit C [EC:1.11.1.26]					PF00578	PF00578 AhpC/TSA family	V	COG0450	Alkyl hydroperoxide reductase subunit AhpC (peroxiredoxin)
A0A1Q8DDC0	Tagatose 1,6-diphosphate aldolase OS=Staphylococcus aureus OX=1280 GN=lacD PE=3 SV=1	lacD	1.54368	0.00947948	Up	36.5583	6.8	1	1	153.271	128.067	137.822	224.041		207.325	0.901034	0.752869	0.810216	1.31707		1.21881	Unknown	K01635	lacD; tagatose 1,6-diphosphate aldolase [EC:4.1.2.40]	map00052 Galactose metabolism; map01100 Metabolic pathways; map02024 Quorum sensing	GO:0006082 organic acid metabolic process; GO:0006790 sulfur compound metabolic process; GO:0008152 metabolic process; GO:0009056 catabolic process; GO:0009987 cellular process; GO:0016054 organic acid catabolic process; GO:0044237 cellular metabolic process; GO:0044248 cellular catabolic process; GO:0044273 sulfur compound catabolic process; GO:0044281 small molecule metabolic process; GO:004428…		GO:0003824 catalytic activity; GO:0016829 lyase activity; GO:0016830 carbon-carbon lyase activity; GO:0016832 aldehyde-lyase activity; GO:0061595 6-deoxy-6-sulfofructose-1-phosphate aldolase activity;	PF01791	PF01791 DeoC/LacD family aldolase	GP	COG3684	Tagatose-1,6-bisphosphate/sulfofructosephosphate aldolase
A0A1Q8DDC1	Iron-sulfur cluster carrier protein OS=Staphylococcus aureus OX=1280 GN=BSZ10_08040 PE=3 SV=1	BSZ10_08040	0.53457	0.00217031	Down	38.5175	5.9	1	1	806.523	884.574	902.277	540.898	431.775	413.667	1.21595	1.33362	1.36031	0.815482	0.650964	0.623664	Unknown	K03593	mrp, NUBPL; ATP-binding protein involved in chromosome partitioning		GO:0006355 regulation of transcription, DNA-templated; GO:0009889 regulation of biosynthetic process; GO:0009890 negative regulation of biosynthetic process; GO:0009892 negative regulation of metabolic process; GO:0010468 regulation of gene expression; GO:0010556 regulation of macromolecule biosynthetic process; GO:0010558 negative regulation of macromolecule biosynthetic process; GO:0010605 nega…					D	COG0489	Fe-S cluster carrier ATPase, Mrp/ApbC/NBP35 family
A0A1Q8DE29	Catalase OS=Staphylococcus aureus OX=1280 GN=BSZ10_06810 PE=3 SV=1	BSZ10_06810	1.89063	0.0153016	Up	58.2056	3.4	1	1	45.7842	68.8149	63.07	94.1405	109.623	132.142	0.534888	0.803951	0.736835	1.09983	1.28071	1.54379	Unknown	K03781	katE, CAT, catB, srpA; catalase [EC:1.11.1.6]	map00380 Tryptophan metabolism; map00630 Glyoxylate and dicarboxylate metabolism; map01100 Metabolic pathways; map01110 Biosynthesis of secondary metabolites; map01200 Carbon metabolism	GO:0000302 response to reactive oxygen species; GO:0006950 response to stress; GO:0006979 response to oxidative stress; GO:0008152 metabolic process; GO:0009056 catabolic process; GO:0009636 response to toxic substance; GO:0009987 cellular process; GO:0010035 response to inorganic substance; GO:0016999 antibiotic metabolic process; GO:0017001 antibiotic catabolic process; GO:0042221 response to c…	GO:0005622 intracellular anatomical structure; GO:0005737 cytoplasm;	GO:0003824 catalytic activity; GO:0004096 catalase activity; GO:0004601 peroxidase activity; GO:0005488 binding; GO:0016209 antioxidant activity; GO:0016491 oxidoreductase activity; GO:0016684 oxidoreductase activity, acting on peroxide as acceptor; GO:0020037 heme binding; GO:0046906 tetrapyrrole binding; GO:0097159 organic cyclic compound binding; GO:1901363 heterocyclic compound binding;	PF00199	PF00199 Catalase	P	COG0753	Catalase
A0A1Q8DEN9	Dihydroorotase OS=Staphylococcus aureus OX=1280 GN=pyrC PE=3 SV=1	pyrC	2.39539	0.00220709	Up	46.6038	4.7	1	1	128.204	183.628	161.497	333.186	377.098	423.523	0.478629	0.685548	0.602924	1.2439	1.40784	1.58116	Unknown	K01465	URA4, pyrC; dihydroorotase [EC:3.5.2.3]	map00240 Pyrimidine metabolism; map01100 Metabolic pathways; map01240 Biosynthesis of cofactors	GO:0006139 nucleobase-containing compound metabolic process; GO:0006144 purine nucleobase metabolic process; GO:0006145 purine nucleobase catabolic process; GO:0006220 pyrimidine nucleotide metabolic process; GO:0006221 pyrimidine nucleotide biosynthetic process; GO:0006725 cellular aromatic compound metabolic process; GO:0006753 nucleoside phosphate metabolic process; GO:0006793 phosphorus metab…	GO:0005622 intracellular anatomical structure; GO:0005737 cytoplasm;	GO:0003824 catalytic activity; GO:0004038 allantoinase activity; GO:0004151 dihydroorotase activity; GO:0016787 hydrolase activity; GO:0016810 hydrolase activity, acting on carbon-nitrogen (but not peptide) bonds; GO:0016812 hydrolase activity, acting on carbon-nitrogen (but not peptide) bonds, in cyclic amides;	PF01979	PF01979 Amidohydrolase family	F	COG0044	Dihydroorotase or related cyclic amidohydrolase
A0A1Q8DF35	30S ribosomal protein S16 OS=Staphylococcus aureus OX=1280 GN=rpsP PE=3 SV=1	rpsP	0.328256	0.00375772	Down	10.2679	16.5	1	1	42.2088	55.1739	46.1971	18.5897	10.8931	17.6481	1.32794	1.73584	1.45342	0.584857	0.34271	0.555232	Unknown	K02959	RP-S16, MRPS16, rpsP; small subunit ribosomal protein S16	map03010 Ribosome	GO:0006412 translation; GO:0006518 peptide metabolic process; GO:0006807 nitrogen compound metabolic process; GO:0008152 metabolic process; GO:0009058 biosynthetic process; GO:0009059 macromolecule biosynthetic process; GO:0009987 cellular process; GO:0010467 gene expression; GO:0019538 protein metabolic process; GO:0034641 cellular nitrogen compound metabolic process; GO:0034645 cellular macromo…	GO:0005622 intracellular anatomical structure; GO:0005737 cytoplasm; GO:0005840 ribosome; GO:0015935 small ribosomal subunit; GO:0032991 protein-containing complex; GO:0043226 organelle; GO:0043228 non-membrane-bounded organelle; GO:0043229 intracellular organelle; GO:0043232 intracellular non-membrane-bounded organelle; GO:0044391 ribosomal subunit; GO:1990904 ribonucleoprotein complex;	GO:0003735 structural constituent of ribosome; GO:0005198 structural molecule activity;			J	COG0228	Ribosomal protein S16
A0A1Q8DF47	Proline--tRNA ligase OS=Staphylococcus aureus OX=1280 GN=proS PE=3 SV=1	proS	0.43431	9.24015e-06	Down	63.7621	4.2	2	2	7783.83	8054.47	8574.96	3478.93	3560.37	3563.61	1.33375	1.38013	1.46931	0.596112	0.610068	0.610622	Unknown	K01881	PARS, proS; prolyl-tRNA synthetase [EC:6.1.1.15]	map00970 Aminoacyl-tRNA biosynthesis				PF00587; PF03129	PF00587 tRNA synthetase class II core domain (G, H, P, S and T); PF03129 Anticodon binding domain	J	COG0442	Prolyl-tRNA synthetase
A0A1Q8DF50	Ribosome-recycling factor OS=Staphylococcus aureus OX=1280 GN=frr PE=3 SV=1	frr	0.471234	0.00020236	Down	20.3339	10.3	1	1	8321.91	8906.51	8378.6	4134.93	4320.35	3611.62	1.32536	1.41846	1.33439	0.658534	0.688065	0.575191	Unknown	K02838	frr, MRRF, RRF; ribosome recycling factor		GO:0002181 cytoplasmic translation; GO:0002184 cytoplasmic translational termination; GO:0006412 translation; GO:0006415 translational termination; GO:0006518 peptide metabolic process; GO:0006807 nitrogen compound metabolic process; GO:0008152 metabolic process; GO:0009058 biosynthetic process; GO:0009059 macromolecule biosynthetic process; GO:0009987 cellular process; GO:0010467 gene expression…	GO:0005622 intracellular anatomical structure; GO:0005737 cytoplasm;	GO:0005488 binding; GO:0043021 ribonucleoprotein complex binding; GO:0043023 ribosomal large subunit binding; GO:0044877 protein-containing complex binding;	PF01765	PF01765 Ribosome recycling factor	J	COG0233	Ribosome recycling factor
A0A1Q8DF58	Transcription termination/antitermination protein NusA OS=Staphylococcus aureus OX=1280 GN=nusA PE=3 SV=1	nusA	0.513853	0.00790836	Down	45.8222	3.9	1	1	22.1235	23.9404	21.8544	14.8904	9.51226	10.4974	1.29102	1.39705	1.27532	0.868933	0.555091	0.61258	Unknown	K02600	nusA; transcription termination/antitermination protein NusA		GO:0006355 regulation of transcription, DNA-templated; GO:0009889 regulation of biosynthetic process; GO:0010468 regulation of gene expression; GO:0010556 regulation of macromolecule biosynthetic process; GO:0019219 regulation of nucleobase-containing compound metabolic process; GO:0019222 regulation of metabolic process; GO:0031323 regulation of cellular metabolic process; GO:0031326 regulation …	GO:0005622 intracellular anatomical structure; GO:0005737 cytoplasm; GO:0005829 cytosol;		PF08529; PF00575; PF13184	PF08529 NusA N-terminal domain; PF00575 S1 RNA binding domain; PF13184 NusA-like KH domain	K	COG0195	Transcription antitermination factor NusA, contains S1 and KH domains
A0A1Q8DFZ5	Porphobilinogen deaminase OS=Staphylococcus aureus OX=1280 GN=hemC PE=3 SV=1	hemC	0.571329	0.000414727	Down	34.4624	5.5	1	1	275.907	280.388	324.262	168.787	167.864	166.437	1.19644	1.21587	1.40612	0.731923	0.727919	0.721734	Unknown	K01749	hemC, HMBS; hydroxymethylbilane synthase [EC:2.5.1.61]	map00860 Porphyrin metabolism; map01100 Metabolic pathways; map01110 Biosynthesis of secondary metabolites; map01120 Microbial metabolism in diverse environments; map01240 Biosynthesis of cofactors	GO:0006725 cellular aromatic compound metabolic process; GO:0006778 porphyrin-containing compound metabolic process; GO:0006779 porphyrin-containing compound biosynthetic process; GO:0006783 heme biosynthetic process; GO:0006807 nitrogen compound metabolic process; GO:0008152 metabolic process; GO:0009058 biosynthetic process; GO:0009987 cellular process; GO:0018130 heterocycle biosynthetic proce…	GO:0005622 intracellular anatomical structure; GO:0005737 cytoplasm;	GO:0003824 catalytic activity; GO:0004418 hydroxymethylbilane synthase activity; GO:0016740 transferase activity; GO:0016765 transferase activity, transferring alkyl or aryl (other than methyl) groups;	PF01379; PF03900	PF01379 Porphobilinogen deaminase, dipyromethane cofactor binding domain; PF03900 Porphobilinogen deaminase, C-terminal domain	H	COG0181	Porphobilinogen deaminase
A0A1Q8DGV8	Lipoteichoic acid synthase OS=Staphylococcus aureus OX=1280 GN=BSZ10_01720 PE=3 SV=1	BSZ10_01720	16.4846	0.00183663	Up	74.3309	4.2	1	1	10.3635	2.70923	6.63655	122.483	105.448	96.9693	0.180439	0.0471704	0.115549	2.13256	1.83595	1.68833	Unknown	K19005	ltaS; lipoteichoic acid synthase [EC:2.7.8.20]	map00561 Glycerolipid metabolism; map01100 Metabolic pathways		GO:0005576 extracellular region;				M	COG1368	Phosphoglycerol transferase MdoB/OpgB, AlkP superfamily
A0A1Q8DH93	1-pyrroline-5-carboxylate dehydrogenase OS=Staphylococcus aureus OX=1280 GN=rocA PE=3 SV=1	rocA	1.96646	0.0122382	Up	56.5901	8.4	3	3	824.175	555.923	919.369	1387.36	1492.9	1641.56	0.724944	0.48899	0.808676	1.22032	1.31315	1.44392	Unknown	K00294	E1.2.1.88; 1-pyrroline-5-carboxylate dehydrogenase [EC:1.2.1.88]	map00250 Alanine, aspartate and glutamate metabolism; map00330 Arginine and proline metabolism; map01100 Metabolic pathways						I	COG1012	Acyl-CoA reductase or other NAD-dependent aldehyde dehydrogenase
A0A218M1V0	ClpXP adapter protein SpxH OS=Staphylococcus aureus OX=1280 GN=yjbH PE=3 SV=1	yjbH	2.58525	0.000117059	Up	31.3775	41.4	9	0	99.8962	103.255	119.547	266.364	272.154	295.736	0.518066	0.535484	0.619974	1.38137	1.4114	1.5337	Unknown							PF13743	PF13743 Thioredoxin	O	COG2761	Predicted dithiol-disulfide isomerase, DsbA/YjbH family (virulence, stress resistance)
A0A290QKD1	50S ribosomal protein L7/L12 OS=Staphylococcus aureus (strain Newman) OX=426430 GN=rplL PE=3 SV=1	rplL	0.403177	0.000251917	Down	12.7116	10.7	1	1	2457.71	2231.61	2253.69	903.468	1056.05	839.737	1.51363	1.37439	1.38799	0.556421	0.650396	0.517172	Unknown	K02935	RP-L7, MRPL12, rplL; large subunit ribosomal protein L7/L12	map03010 Ribosome				PF16320; PF00542	PF16320 Ribosomal protein L7/L12 dimerisation domain; PF00542 Ribosomal protein L7/L12 C-terminal domain	J	COG0222	Ribosomal protein L7/L12
A0A2C9TND0	Chaperone protein ClpB OS=Staphylococcus aureus OX=1280 GN=clpB PE=3 SV=1	clpB	1.70394	5.81589e-06	Up	98.2844	45.9	31	0	1797.48	1815.93	1792.12	3049.62	3165.55	2995.57	0.73787	0.745443	0.735668	1.25187	1.29946	1.22969	Unknown	K03695	clpB; ATP-dependent Clp protease ATP-binding subunit ClpB		GO:0006508 proteolysis; GO:0006807 nitrogen compound metabolic process; GO:0008152 metabolic process; GO:0019538 protein metabolic process; GO:0043170 macromolecule metabolic process; GO:0044238 primary metabolic process; GO:0071704 organic substance metabolic process; GO:1901564 organonitrogen compound metabolic process;			PF00004; PF17871; PF07724; PF10431	PF00004 ATPase family associated with various cellular activities (AAA); PF17871 AAA lid domain; PF07724 AAA domain (Cdc48 subfamily); PF10431 C-terminal, D2-small domain, of ClpB protein	O	COG0542	ATP-dependent Clp protease, ATP-binding subunit ClpA
A0A2I7Y838	Protein-arginine kinase OS=Staphylococcus aureus OX=1280 GN=mcsB PE=3 SV=1	mcsB	2.25838	1.22996e-05	Up	38.5339	36.7	9	1	567.067	534.662	574.634	1295.43	1281.72	1208.72	0.622896	0.587301	0.631208	1.42296	1.40791	1.32773	Unknown	K19405	mcsB; protein arginine kinase [EC:2.7.14.1]		GO:0006950 response to stress; GO:0010035 response to inorganic substance; GO:0010038 response to metal ion; GO:0042221 response to chemical; GO:0046686 response to cadmium ion; GO:0046688 response to copper ion; GO:0050896 response to stimulus; GO:0097501 stress response to metal ion; GO:1990169 stress response to copper ion; GO:1990170 stress response to cadmium ion;			PF00217	PF00217 ATP:guanido phosphotransferase, C-terminal catalytic domain	O	COG3869	Protein-arginine kinase McsB
A0A2P7C6A9	Peptide chain release factor 2 OS=Staphylococcus aureus OX=1280 GN=prfB PE=3 SV=1	prfB	0.570294	0.00348323	Down	42.3312	20.6	6	0	654.327	522.524	582.803	341.266	366.761	295.494	1.42082	1.13462	1.26551	0.741029	0.796389	0.64164	Unknown	K02836	prfB; peptide chain release factor 2			GO:0005622 intracellular anatomical structure; GO:0005737 cytoplasm;		PF03462	PF03462 PCRF domain	J	COG1186	Protein chain release factor PrfB
A0A2S6D171	Protein GrpE OS=Staphylococcus aureus OX=1280 GN=grpE PE=3 SV=1	grpE	0.499174	1.0294e-05	Down	24.0384	40.9	7	0	4009.18	4013.38	4132.83	2102.72	2024.3	1940.63	1.32004	1.32142	1.36075	0.692329	0.666508	0.638959	Unknown	K03687	GRPE; molecular chaperone GrpE		GO:0050790 regulation of catalytic activity; GO:0065007 biological regulation; GO:0065009 regulation of molecular function;	GO:0009986 cell surface;	GO:0000166 nucleotide binding; GO:0000774 adenyl-nucleotide exchange factor activity; GO:0005488 binding; GO:0005515 protein binding; GO:0017076 purine nucleotide binding; GO:0030234 enzyme regulator activity; GO:0030246 carbohydrate binding; GO:0030247 polysaccharide binding; GO:0030554 adenyl nucleotide binding; GO:0036094 small molecule binding; GO:0051082 unfolded protein binding; GO:0060589 …			O	COG0576	Molecular chaperone GrpE (heat shock protein HSP-70)
A0A2S6D6C7	Aspartate carbamoyltransferase OS=Staphylococcus aureus OX=1280 GN=pyrB PE=3 SV=1	pyrB	1.83472	7.85853e-07	Up	33.3158	43.3	12	0	1705.56	1692.64	1654.61	3133.77	3073.69	3063.01	0.714455	0.709044	0.693112	1.31273	1.28756	1.28309	Unknown	K00609	pyrB, PYR2; aspartate carbamoyltransferase catalytic subunit [EC:2.1.3.2]	map00240 Pyrimidine metabolism; map00250 Alanine, aspartate and glutamate metabolism; map01100 Metabolic pathways; map01240 Biosynthesis of cofactors	GO:0006139 nucleobase-containing compound metabolic process; GO:0006220 pyrimidine nucleotide metabolic process; GO:0006221 pyrimidine nucleotide biosynthetic process; GO:0006725 cellular aromatic compound metabolic process; GO:0006753 nucleoside phosphate metabolic process; GO:0006793 phosphorus metabolic process; GO:0006796 phosphate-containing compound metabolic process; GO:0006807 nitrogen co…	GO:0005622 intracellular anatomical structure; GO:0005737 cytoplasm;	GO:0003824 catalytic activity; GO:0004070 aspartate carbamoyltransferase activity; GO:0016740 transferase activity; GO:0016741 transferase activity, transferring one-carbon groups; GO:0016743 carboxyl- or carbamoyltransferase activity;	PF02729; PF00185	PF02729 Aspartate/ornithine carbamoyltransferase, carbamoyl-P binding domain; PF00185 Aspartate/ornithine carbamoyltransferase, Asp/Orn binding domain	F	COG0540	Aspartate carbamoyltransferase, catalytic subunit
A0A2S6D7J3	PTS glucose EIICBA component OS=Staphylococcus aureus OX=1280 GN=ptsG_1 PE=4 SV=1	ptsG_1	0.639153	5.6007e-05	Down	73.9442	31	14	0	2658.42	2474.91	2661.11	1643.67	1679.99	1658.18	1.24845	1.16227	1.24971	0.771902	0.788955	0.778716	Unknown	K20118	ptsG, glcA, glcB; glucose PTS system EIICBA or EIICB component [EC:2.7.1.199]	map00010 Glycolysis / Gluconeogenesis; map00520 Amino sugar and nucleotide sugar metabolism; map01100 Metabolic pathways; map02060 Phosphotransferase system (PTS)		GO:0005886 plasma membrane; GO:0016020 membrane; GO:0071944 cell periphery;		PF00367; PF00358	PF00367 phosphotransferase system, EIIB; PF00358 phosphoenolpyruvate-dependent sugar phosphotransferase system, EIIA 1	G	COG2190	Phosphotransferase system IIA component
A0A2S6DQS9	Mannitol-1-phosphate 5-dehydrogenase OS=Staphylococcus aureus OX=1280 GN=mtlD PE=3 SV=1	mtlD	0.379189	0.00496344	Down	40.9664	4.6	1	0	226.52	254.599	266.483	79.8736	128.8	74.8085	1.31815	1.48154	1.5507	0.464794	0.749503	0.43532	Unknown	K00009	mtlD; mannitol-1-phosphate 5-dehydrogenase [EC:1.1.1.17]	map00051 Fructose and mannose metabolism; map01100 Metabolic pathways	GO:0005975 carbohydrate metabolic process; GO:0006059 hexitol metabolic process; GO:0006066 alcohol metabolic process; GO:0008152 metabolic process; GO:0009056 catabolic process; GO:0009987 cellular process; GO:0016052 carbohydrate catabolic process; GO:0019400 alditol metabolic process; GO:0019405 alditol catabolic process; GO:0019407 hexitol catabolic process; GO:0019592 mannitol catabolic proc…	GO:0005622 intracellular anatomical structure; GO:0005737 cytoplasm; GO:0005829 cytosol;	GO:0003824 catalytic activity; GO:0008926 mannitol-1-phosphate 5-dehydrogenase activity; GO:0016491 oxidoreductase activity; GO:0016614 oxidoreductase activity, acting on CH-OH group of donors; GO:0016616 oxidoreductase activity, acting on the CH-OH group of donors, NAD or NADP as acceptor;	PF01232; PF08125	PF01232 Mannitol dehydrogenase Rossmann domain; PF08125 Mannitol dehydrogenase C-terminal domain	G	COG0246	Mannitol-1-phosphate/altronate dehydrogenases
A0A2X2K1N4	Ubiquinone/menaquinone biosynthesis methyltransferase UbiE OS=Staphylococcus aureus OX=1280 GN=ubiF_2 PE=4 SV=1	ubiF_2	1.66043	0.0258782	Up	13.1615	7.1	1	0	64.0678	56.8468	73.3849	88.5242	99.9606	134.135	0.74365	0.659833	0.851795	1.02752	1.16027	1.55694	Unknown	K03183	ubiE; demethylmenaquinone methyltransferase / 2-methoxy-6-polyprenyl-1,4-benzoquinol methylase [EC:2.1.1.163 2.1.1.201]	map00130 Ubiquinone and other terpenoid-quinone biosynthesis; map01100 Metabolic pathways; map01110 Biosynthesis of secondary metabolites; map01240 Biosynthesis of cofactors	GO:0008152 metabolic process; GO:0009058 biosynthetic process; GO:0009233 menaquinone metabolic process; GO:0009234 menaquinone biosynthetic process; GO:0009987 cellular process; GO:0032259 methylation; GO:0042180 cellular ketone metabolic process; GO:0042181 ketone biosynthetic process; GO:0044237 cellular metabolic process; GO:0044249 cellular biosynthetic process; GO:0044281 small molecule met…		GO:0003824 catalytic activity; GO:0008168 methyltransferase activity; GO:0016740 transferase activity; GO:0016741 transferase activity, transferring one-carbon groups;			H	COG2226	Ubiquinone/menaquinone biosynthesis C-methylase UbiE/MenG
A0A380DKH0	FMN-dependent NADPH-azoreductase OS=Staphylococcus aureus OX=1280 GN=ssuE PE=3 SV=1	ssuE	4.48808	0.00161314	Up	27.3145	4.2	1	1	21.2351		23.9793	103.74	83.4632	117.186	0.303702		0.34295	1.48368	1.19368	1.67599	Unknown	K00299	ssuE, msuE; FMN reductase [EC:1.5.1.38]	map00740 Riboflavin metabolism; map00920 Sulfur metabolism; map01100 Metabolic pathways				PF03358	PF03358 NADPH-dependent FMN reductase	C	COG0431	NAD(P)H-dependent FMN reductase
A0A380DMP1	ornithine aminotransferase OS=Staphylococcus aureus OX=1280 GN=rocD2_3 PE=4 SV=1	rocD2_3	2.70296	6.52199e-05	Up	20.7916	11.3	2	1	1433.67	1662.47	1653.68	4095.67	4203.65	4539.29	0.489073	0.567124	0.564127	1.39717	1.434	1.5485	Unknown	K00819	rocD, OAT; ornithine--oxo-acid transaminase [EC:2.6.1.13]	map00330 Arginine and proline metabolism; map01100 Metabolic pathways; map01110 Biosynthesis of secondary metabolites				PF00202	PF00202 Aminotransferase class-III	E	COG4992	Acetylornithine/succinyldiaminopimelate/putrescine aminotransferase
A0A380DNV0	tRNA(Met) cytidine acetate ligase OS=Staphylococcus aureus OX=1280 GN=tmcAL PE=3 SV=1	tmcAL	2.35869	0.00016273	Up	43.2713	26.9	7	0	48.5901	54.9083	52.5647	114.484	118.318	135.302	0.556197	0.62852	0.601693	1.31047	1.35435	1.54877	Unknown									J	COG1323	tRNA-Met C34-N4-acetylcytidine synthase TmcAL
A0A380DRG4	Probable malate:quinone oxidoreductase OS=Staphylococcus aureus OX=1280 GN=mqo1_2 PE=3 SV=1	mqo1_2	1.5876	9.3237e-07	Up	42.0232	3.7	1	1	774.518	783.46	797.638	1253.66	1239.28	1246.84	0.762396	0.771197	0.785154	1.23404	1.21989	1.22732	Unknown	K00116	mqo; malate dehydrogenase (quinone) [EC:1.1.5.4]	map00020 Citrate cycle (TCA cycle); map00620 Pyruvate metabolism; map01100 Metabolic pathways; map01110 Biosynthesis of secondary metabolites; map01120 Microbial metabolism in diverse environments; map01200 Carbon metabolism						G	COG0579	L-2-hydroxyglutarate oxidase LhgO
A0A380E2E8	valine--tRNA ligase OS=Staphylococcus aureus OX=1280 GN=valS_2 PE=4 SV=1	valS_2	0.637615	0.0156407	Down	16.0863	7.2	1	1	129.586	110.389	138.994		78.7109	82.3803	1.19974	1.02201	1.28684		0.728722	0.762694	Unknown	K01873	VARS, valS; valyl-tRNA synthetase [EC:6.1.1.9]	map00970 Aminoacyl-tRNA biosynthesis	GO:0006082 organic acid metabolic process; GO:0006139 nucleobase-containing compound metabolic process; GO:0006399 tRNA metabolic process; GO:0006412 translation; GO:0006418 tRNA aminoacylation for protein translation; GO:0006438 valyl-tRNA aminoacylation; GO:0006518 peptide metabolic process; GO:0006520 cellular amino acid metabolic process; GO:0006725 cellular aromatic compound metabolic proces…		GO:0003824 catalytic activity; GO:0004812 aminoacyl-tRNA ligase activity; GO:0004832 valine-tRNA ligase activity; GO:0016874 ligase activity; GO:0016875 ligase activity, forming carbon-oxygen bonds; GO:0140098 catalytic activity, acting on RNA; GO:0140101 catalytic activity, acting on a tRNA;			J	COG0525	Valyl-tRNA synthetase
A0A380E2U2	isocitrate dehydrogenase (NADP(+)) OS=Staphylococcus aureus OX=1280 GN=citC_1 PE=4 SV=1	citC_1	0.470093	0.000588628	Down	6.11784	23.6	2	2	386.777	367.343	379.097	155.947	174.402	202.367	1.39301	1.32302	1.36535	0.561656	0.628125	0.728843	Unknown	K00031	IDH1, IDH2, icd; isocitrate dehydrogenase [EC:1.1.1.42]	map00020 Citrate cycle (TCA cycle); map00480 Glutathione metabolism; map00720 Carbon fixation pathways in prokaryotes; map01100 Metabolic pathways; map01110 Biosynthesis of secondary metabolites; map01120 Microbial metabolism in diverse environments; map01200 Carbon metabolism; map01210 2-Oxocarboxylic acid metabolism; map01230 Biosynthesis of amino acids				PF00180	PF00180 Isocitrate/isopropylmalate dehydrogenase	C	COG0538	Isocitrate dehydrogenase
A0A380E402	DNA repair protein RecN OS=Staphylococcus aureus OX=1280 GN=recN_1 PE=3 SV=1	recN_1	1.50708	0.0145855	Up	35.4713	3.9	1	1	100.841	87.5651	121.379	149.39	167.172	150.308	0.779041	0.67648	0.937705	1.1541	1.29148	1.1612	Unknown	K03631	recN; DNA repair protein RecN (Recombination protein N)		GO:0006139 nucleobase-containing compound metabolic process; GO:0006259 DNA metabolic process; GO:0006281 DNA repair; GO:0006302 double-strand break repair; GO:0006725 cellular aromatic compound metabolic process; GO:0006807 nitrogen compound metabolic process; GO:0006950 response to stress; GO:0006974 cellular response to DNA damage stimulus; GO:0008152 metabolic process; GO:0009987 cellular pro…	GO:0005622 intracellular anatomical structure; GO:0009295 nucleoid; GO:0043226 organelle; GO:0043228 non-membrane-bounded organelle; GO:0043229 intracellular organelle; GO:0043232 intracellular non-membrane-bounded organelle; GO:0043590 bacterial nucleoid;				L	COG0497	DNA repair ATPase RecN
A0A380EBU4	nitric oxide dioxygenase OS=Staphylococcus aureus OX=1280 GN=hmp PE=3 SV=1	hmp	0.11545	2.08996e-05	Down	31.6579	11.3	2	1	10426.2	11532.2	10633.7	1177.33	1479.99	1105.43	1.72073	1.90328	1.75499	0.194306	0.244257	0.18244	Unknown	K05916	hmp, YHB1; nitric oxide dioxygenase [EC:1.14.12.17]		GO:0000041 transition metal ion transport; GO:0001505 regulation of neurotransmitter levels; GO:0006807 nitrogen compound metabolic process; GO:0006810 transport; GO:0006811 ion transport; GO:0006812 cation transport; GO:0006826 iron ion transport; GO:0006950 response to stress; GO:0008152 metabolic process; GO:0009056 catabolic process; GO:0009987 cellular process; GO:0015669 gas transport; GO:0…	GO:0005622 intracellular anatomical structure;	GO:0000166 nucleotide binding; GO:0003824 catalytic activity; GO:0004155 6,7-dihydropteridine reductase activity; GO:0005488 binding; GO:0008941 nitric oxide dioxygenase activity; GO:0016491 oxidoreductase activity; GO:0016645 oxidoreductase activity, acting on the CH-NH group of donors; GO:0016646 oxidoreductase activity, acting on the CH-NH group of donors, NAD or NADP as acceptor; GO:0016705 o…	PF00970	PF00970 Oxidoreductase FAD-binding domain	C	COG1018	Flavodoxin/ferredoxin--NADP reductase
A0A380EGK8	carbamate kinase OS=Staphylococcus aureus OX=1280 GN=arcC1_2 PE=3 SV=1	arcC1_2	0.623777	0.0131578	Down	25.7373	10.3	1	1	487.393	506.439	408.493	248.319	339.426	286.993	1.28427	1.33445	1.07637	0.654314	0.894378	0.75622	Unknown	K00926	arcC; carbamate kinase [EC:2.7.2.2]	map00220 Arginine biosynthesis; map00230 Purine metabolism; map00910 Nitrogen metabolism; map01100 Metabolic pathways; map01120 Microbial metabolism in diverse environments; map01200 Carbon metabolism	GO:0006082 organic acid metabolic process; GO:0006520 cellular amino acid metabolic process; GO:0006525 arginine metabolic process; GO:0006527 arginine catabolic process; GO:0006793 phosphorus metabolic process; GO:0006796 phosphate-containing compound metabolic process; GO:0006807 nitrogen compound metabolic process; GO:0008152 metabolic process; GO:0009056 catabolic process; GO:0009063 cellular…	GO:0005622 intracellular anatomical structure; GO:0005737 cytoplasm; GO:0005829 cytosol;	GO:0003824 catalytic activity; GO:0008804 carbamate kinase activity; GO:0016301 kinase activity; GO:0016740 transferase activity; GO:0016772 transferase activity, transferring phosphorus-containing groups; GO:0016774 phosphotransferase activity, carboxyl group as acceptor;			E	COG0549	Carbamate kinase
A0A380EKW8	GTPase Era OS=Staphylococcus aureus OX=1280 GN=bex PE=3 SV=1	bex	1.71317	3.68774e-05	Up	34.2847	48.8	14	0	1785.3	1935.57	1915.12	3162.37	3232.11	3260.95	0.700511	0.759471	0.75145	1.24084	1.26821	1.27952	Unknown	K03595	era, ERAL1; GTPase		GO:0006275 regulation of DNA replication; GO:0008156 negative regulation of DNA replication; GO:0009889 regulation of biosynthetic process; GO:0009890 negative regulation of biosynthetic process; GO:0009892 negative regulation of metabolic process; GO:0010556 regulation of macromolecule biosynthetic process; GO:0010558 negative regulation of macromolecule biosynthetic process; GO:0010605 negative…	GO:0005622 intracellular anatomical structure; GO:0005737 cytoplasm; GO:0005886 plasma membrane; GO:0016020 membrane; GO:0071944 cell periphery;	GO:0000166 nucleotide binding; GO:0001882 nucleoside binding; GO:0001883 purine nucleoside binding; GO:0003824 catalytic activity; GO:0003924 GTPase activity; GO:0005488 binding; GO:0005525 GTP binding; GO:0016462 pyrophosphatase activity; GO:0016787 hydrolase activity; GO:0016817 hydrolase activity, acting on acid anhydrides; GO:0016818 hydrolase activity, acting on acid anhydrides, in phosphoru…	PF07650	PF07650 KH domain	J	COG1159	GTPase Era, involved in 16S rRNA processing
A0A499S0S9	Beta-lactamase OS=Staphylococcus aureus OX=1280 GN=BJL68_f00070 PE=3 SV=1	BJL68_f00070	1.60882	0.000710314	Up	33.4329	35.8	9	0	388.774	356.515	331.685	582.913	554.016	595.723	0.830233	0.761343	0.708318	1.24482	1.18311	1.27218	Unknown	K18766	blaZ; beta-lactamase class A BlaZ [EC:3.5.2.6]			GO:0005576 extracellular region;		PF13354	PF13354 Beta-lactamase enzyme family	V	COG2367	Beta-lactamase class A
A0A5F0HMZ9	Bifunctional hydroxymethylpyrimidine kinase/phosphomethylpyrimidine kinase OS=Staphylococcus aureus OX=1280 GN=thiD PE=3 SV=1	thiD	2.00559	0.000523277	Up	30.2806	3.6	1	1	68.2703	73.0629	84.9065	146.197	158.28	149.267	0.602399	0.644688	0.749192	1.29001	1.39662	1.31709	Unknown	K00941	thiD; hydroxymethylpyrimidine/phosphomethylpyrimidine kinase [EC:2.7.1.49 2.7.4.7]	map00730 Thiamine metabolism; map01100 Metabolic pathways; map01240 Biosynthesis of cofactors						H	COG0351	Hydroxymethylpyrimidine/phosphomethylpyrimidine kinase
A0A5N5IJT9	Leucine--tRNA ligase OS=Staphylococcus aureus OX=1280 GN=leuS PE=3 SV=1	leuS	0.390172	3.38947e-06	Down	91.6708	35.3	21	0	1056.53	1100.42	1099.03	439.383	406.997	424.01	1.4005	1.45868	1.45684	0.582431	0.539501	0.562054	Unknown	K01869	LARS, leuS; leucyl-tRNA synthetase [EC:6.1.1.4]	map00970 Aminoacyl-tRNA biosynthesis	GO:0006082 organic acid metabolic process; GO:0006139 nucleobase-containing compound metabolic process; GO:0006399 tRNA metabolic process; GO:0006412 translation; GO:0006418 tRNA aminoacylation for protein translation; GO:0006429 leucyl-tRNA aminoacylation; GO:0006518 peptide metabolic process; GO:0006520 cellular amino acid metabolic process; GO:0006725 cellular aromatic compound metabolic proce…		GO:0003824 catalytic activity; GO:0004812 aminoacyl-tRNA ligase activity; GO:0004823 leucine-tRNA ligase activity; GO:0016874 ligase activity; GO:0016875 ligase activity, forming carbon-oxygen bonds; GO:0140098 catalytic activity, acting on RNA; GO:0140101 catalytic activity, acting on a tRNA;	PF13603; PF08264	PF13603 Leucyl-tRNA synthetase, Domain 2; PF08264 Anticodon-binding domain of tRNA ligase	J	COG0495	Leucyl-tRNA synthetase
A0A641ABU5	Translation initiation factor IF-2 OS=Staphylococcus aureus OX=1280 GN=infB PE=3 SV=1	infB	0.542289	0.0268383	Down	77.8868	3.1	1	1	67.2419	84.9613	99.6157	45.6435	45.3955		0.98061	1.23902	1.45273	0.665633	0.662016		Unknown	K02519	infB, MTIF2; translation initiation factor IF-2			GO:0005622 intracellular anatomical structure; GO:0005737 cytoplasm;		PF04760; PF00009; PF11987	PF04760 Translation initiation factor IF-2, N-terminal region; PF00009 Elongation factor Tu GTP binding domain; PF11987 Translation-initiation factor 2	J	COG0532	Translation initiation factor IF-2, a GTPase
A0A6A8FEV9	nitrate reductase (quinone) OS=Staphylococcus aureus OX=1280 GN=GJH15_07460 PE=3 SV=1	GJH15_07460	0.327578	3.12099e-05	Down	140.015	1.3	1	1	1051.08	1000.54	1072.71	336.117	314.541	372.807	1.52044	1.44733	1.55174	0.48621	0.454999	0.539284	Unknown	K00370	narG, narZ, nxrA; nitrate reductase / nitrite oxidoreductase, alpha subunit [EC:1.7.5.1 1.7.99.-]	map00910 Nitrogen metabolism; map01100 Metabolic pathways; map01120 Microbial metabolism in diverse environments; map02020 Two-component system				PF14710; PF01568	PF14710 Respiratory nitrate reductase alpha N-terminal; PF01568 Molydopterin dinucleotide binding domain	CP	COG5013	Nitrate reductase alpha subunit
A0A6A9GQ38	Iron-sulfur cluster repair protein ScdA OS=Staphylococcus aureus OX=1280 GN=scdA PE=3 SV=1	scdA	0.445091	2.7973e-05	Down	25.484	62.5	10	1	7283.01	7305.39	7663.47	3224.5	3154.25	3525.36	1.35894	1.36312	1.42993	0.601661	0.588553	0.657799	Unknown	K07322	ytfE, scdA; regulator of cell morphogenesis and NO signaling		GO:0006807 nitrogen compound metabolic process; GO:0006950 response to stress; GO:0006979 response to oxidative stress; GO:0008152 metabolic process; GO:0009987 cellular process; GO:0019538 protein metabolic process; GO:0030091 protein repair; GO:0043170 macromolecule metabolic process; GO:0044237 cellular metabolic process; GO:0044238 primary metabolic process; GO:0044260 cellular macromolecule …			PF01814	PF01814 Hemerythrin HHE cation binding domain	O	COG2846	Iron-sulfur cluster repair protein YtfE, RIC family, contains ScdAN and hemerythrin domains
A0A6A9GR88	Type VII secretion system accessory factor EsaA OS=Staphylococcus aureus OX=1280 GN=esaA PE=3 SV=1	esaA	0.315013	3.90154e-08	Down	114.736	32.1	28	1	658.376	650.219	644.919	208.286	202.293	204.803	1.53772	1.51867	1.50629	0.48648	0.472483	0.478344	Unknown									S	COG1511	Uncharacterized membrane protein YhgE, phage infection protein (PIP) family
A0A6A9GRF2	Serine-rich adhesin for platelets OS=Staphylococcus aureus OX=1280 GN=GAY51_00305 PE=3 SV=1	GAY51_00305	0.390091	0.000122976	Down	182.031	6.6	8	0	605.547	670.899	689.219	230.681	270.297	265.809	1.32968	1.47318	1.51341	0.506537	0.593527	0.583672	Unknown							PF18483	PF18483 Bacterial lectin
A0A6A9GSH6	Superoxide dismutase OS=Staphylococcus aureus OX=1280 GN=GAY51_02890 PE=3 SV=1	GAY51_02890	0.418723	6.84561e-06	Down	23.089	52.8	7	1	1922.49	1870.84	1941.25	840.677	791.683	768.84	1.4178	1.37972	1.43164	0.619986	0.583853	0.567007	Unknown	K04564	SOD2; superoxide dismutase, Fe-Mn family [EC:1.15.1.1]		GO:0000302 response to reactive oxygen species; GO:0000303 response to superoxide; GO:0000305 response to oxygen radical; GO:0006801 superoxide metabolic process; GO:0006950 response to stress; GO:0006979 response to oxidative stress; GO:0008152 metabolic process; GO:0009636 response to toxic substance; GO:0009987 cellular process; GO:0010035 response to inorganic substance; GO:0019430 removal of…		GO:0003824 catalytic activity; GO:0004784 superoxide dismutase activity; GO:0016209 antioxidant activity; GO:0016491 oxidoreductase activity; GO:0016721 oxidoreductase activity, acting on superoxide radicals as acceptor;	PF00081; PF02777	PF00081 Iron/manganese superoxide dismutases, alpha-hairpin domain; PF02777 Iron/manganese superoxide dismutases, C-terminal domain	P	COG0605	Superoxide dismutase
A0A6A9GSZ3	Putative pre-16S rRNA nuclease OS=Staphylococcus aureus OX=1280 GN=ruvX PE=3 SV=1	ruvX	0.20555	2.73235e-05	Down	15.8423	21.8	2	1	245.391	204.72	199.431	42.8924	47.5089	43.112	1.88026	1.56863	1.5281	0.328654	0.364027	0.330337	Unknown	K07447	ruvX; putative pre-16S rRNA nuclease [EC:3.1.-.-]		GO:0000966 RNA 5'-end processing; GO:0000967 rRNA 5'-end processing; GO:0006139 nucleobase-containing compound metabolic process; GO:0006364 rRNA processing; GO:0006396 RNA processing; GO:0006725 cellular aromatic compound metabolic process; GO:0006807 nitrogen compound metabolic process; GO:0008152 metabolic process; GO:0009987 cellular process; GO:0010467 gene expression; GO:0016070 RNA metabol…	GO:0005622 intracellular anatomical structure; GO:0005737 cytoplasm; GO:0005829 cytosol;				JLK	COG0816	YqgF/RuvX protein, pre-16S rRNA maturation RNase/Holliday junction resolvase/anti-termination factor
A0A6A9GTL8	proline dehydrogenase OS=Staphylococcus aureus OX=1280 GN=GAY51_06235 PE=4 SV=1	GAY51_06235	1.69293	5.8423e-06	Up	38.0578	64	15	3	6013.51	5955.13	5744.29	9858.95	10165.1	9962.71	0.756422	0.749079	0.722558	1.24013	1.27863	1.25318	Unknown	K00318	PRODH, fadM, putB; proline dehydrogenase [EC:1.5.5.2]	map00330 Arginine and proline metabolism; map01100 Metabolic pathways; map01110 Biosynthesis of secondary metabolites						E	COG0506	Proline dehydrogenase
A0A6A9GU06	Immunoglobulin G-binding protein A OS=Staphylococcus aureus OX=1280 GN=spa PE=3 SV=1	spa	0.307496	3.22095e-06	Down	52.0836	37.2	12	0	5685.31	6295.4	6128.19	1842.25	1834.93	1891.23	1.4407	1.5953	1.55293	0.46684	0.464984	0.479252	Unknown	K14196	spa; immunoglobulin G-binding protein A		GO:0044419 biological process involved in interspecies interaction between organisms;			PF02216; PF01476	PF02216 B domain; PF01476 LysM domain	M	COG1388	LysM repeat
A0A6A9GUK5	Serine protease OS=Staphylococcus aureus OX=1280 GN=GAY51_00640 PE=3 SV=1	GAY51_00640	2.25266	1.71021e-06	Up	41.1797	29.9	9	1	690.503	693.517	675.255	1569.09	1575.06	1494.7	0.618535	0.621234	0.604876	1.40555	1.41089	1.33891	Unknown	K01318	sspA; glutamyl endopeptidase [EC:3.4.21.19]	map02024 Quorum sensing		GO:0005576 extracellular region;		PF00089	PF00089 Trypsin	O	COG3591	V8-like Glu-specific endopeptidase
A0A6A9GVH8	Phosphoribosylaminoimidazole-succinocarboxamide synthase OS=Staphylococcus aureus OX=1280 GN=purC PE=3 SV=1	purC	1.67527	0.000469415	Up	26.6956	58.5	11	1	789.556	709.572	750.304	1292.57	1162.37	1313.46	0.787215	0.707469	0.74808	1.28874	1.15893	1.30957	Unknown	K01923	purC; phosphoribosylaminoimidazole-succinocarboxamide synthase [EC:6.3.2.6]	map00230 Purine metabolism; map01100 Metabolic pathways; map01110 Biosynthesis of secondary metabolites						F	COG0152	Phosphoribosylaminoimidazole-succinocarboxamide synthase
A0A6A9GWD3	uroporphyrinogen-III C-methyltransferase OS=Staphylococcus aureus OX=1280 GN=cobA PE=3 SV=1	cobA	0.394986	0.000368313	Down	36.18	26.8	7	1	247.475	230.982	246.513	84.3287	91.3075	110.717	1.46823	1.37037	1.46252	0.500307	0.541712	0.656864	Unknown	K02303	cobA; uroporphyrin-III C-methyltransferase [EC:2.1.1.107]	map00860 Porphyrin metabolism; map01100 Metabolic pathways; map01110 Biosynthesis of secondary metabolites; map01120 Microbial metabolism in diverse environments; map01240 Biosynthesis of cofactors				PF00590	PF00590 Tetrapyrrole (Corrin/Porphyrin) Methylases	H	COG0007	Uroporphyrinogen-III methylase (siroheme synthase)
A0A6A9GX11	tRNA-specific adenosine deaminase OS=Staphylococcus aureus OX=1280 GN=tadA PE=3 SV=1	tadA	0.596271	0.00622184	Down	17.1179	28.2	3	1	200.817	188.619	171.574	93.4316	115.487	125.595	1.34547	1.26375	1.14954	0.625991	0.773763	0.841485	Unknown	K11991	tadA; tRNA(adenine34) deaminase [EC:3.5.4.33]		GO:0002097 tRNA wobble base modification; GO:0002100 tRNA wobble adenosine to inosine editing; GO:0006139 nucleobase-containing compound metabolic process; GO:0006382 adenosine to inosine editing; GO:0006396 RNA processing; GO:0006399 tRNA metabolic process; GO:0006400 tRNA modification; GO:0006725 cellular aromatic compound metabolic process; GO:0006807 nitrogen compound metabolic process; GO:00…					J	COG0590	tRNA(Arg) A34 adenosine deaminase TadA
A0A6A9GXJ8	Serine protease HtrA-like OS=Staphylococcus aureus OX=1280 GN=GAY51_11400 PE=3 SV=1	GAY51_11400	0.458902	9.68024e-06	Down	87.2968	14.2	8	0	445.273	462.733	458.768	215.447	198.72	213.049	1.33985	1.39238	1.38045	0.648288	0.597958	0.641072	Unknown							PF13365; PF13180	PF13365 Trypsin-like peptidase domain; PF13180 PDZ domain	O	COG0265	Periplasmic serine protease, S1-C subfamily, contain C-terminal PDZ domain
A0A6A9GXQ9	Zinc ABC transporter substrate-binding lipoprotein AdcA OS=Staphylococcus aureus OX=1280 GN=adcA PE=3 SV=1	adcA	0.390468	1.63645e-05	Down	59.1306	34.4	14	1	1091.97	1062.03	1059.84	387.824	433.931	433.146	1.46614	1.42595	1.423	0.520716	0.582622	0.581568	Unknown	K09815	znuA; zinc transport system substrate-binding protein	map02010 ABC transporters				PF09223	PF09223 ZinT (YodA) periplasmic lipocalin-like zinc-recruitment	P	COG3443	Periplasmic Zn/Cd-binding protein ZinT
A0A6A9GY86	DNA polymerase I OS=Staphylococcus aureus OX=1280 GN=polA PE=3 SV=1	polA	1.7577	1.0769e-06	Up	99.2378	63	38	4	1810.55	1789.82	1827.88	3126.2	3179.85	3235.22	0.725695	0.717386	0.732642	1.25303	1.27453	1.29672	Unknown	K02335	polA; DNA polymerase I [EC:2.7.7.7]	map03030 DNA replication; map03410 Base excision repair; map03420 Nucleotide excision repair; map03440 Homologous recombination	GO:0006139 nucleobase-containing compound metabolic process; GO:0006259 DNA metabolic process; GO:0006260 DNA replication; GO:0006261 DNA-dependent DNA replication; GO:0006281 DNA repair; GO:0006725 cellular aromatic compound metabolic process; GO:0006807 nitrogen compound metabolic process; GO:0006950 response to stress; GO:0006974 cellular response to DNA damage stimulus; GO:0008152 metabolic p…	GO:0005622 intracellular anatomical structure; GO:0005737 cytoplasm;	GO:0003824 catalytic activity; GO:0003887 DNA-directed DNA polymerase activity; GO:0004518 nuclease activity; GO:0004527 exonuclease activity; GO:0008409 5'-3' exonuclease activity; GO:0016740 transferase activity; GO:0016772 transferase activity, transferring phosphorus-containing groups; GO:0016779 nucleotidyltransferase activity; GO:0016787 hydrolase activity; GO:0016788 hydrolase activity, ac…			L	COG0749	DNA polymerase I, 3'-5' exonuclease and polymerase domains
A0A6A9GZ80	Histidine ammonia-lyase OS=Staphylococcus aureus OX=1280 GN=hutH PE=3 SV=1	hutH	1.69244	0.00037446	Up	56.0896	13.5	5	0	86.2043	87.9799	92.3009	161.099	150.921	138.99	0.720877	0.735725	0.771859	1.34718	1.26207	1.16229	Unknown	K01745	hutH, HAL; histidine ammonia-lyase [EC:4.3.1.3]	map00340 Histidine metabolism; map01100 Metabolic pathways						E	COG2986	Histidine ammonia-lyase
A0A6A9GZU2	MSCRAMM family adhesin SdrE OS=Staphylococcus aureus OX=1280 GN=sdrE PE=3 SV=1	sdrE	0.283395	1.90039e-06	Down	124.827	28.1	26	0	1987.06	2106.16	2092.39	557.669	602.916	592.382	1.50183	1.59184	1.58143	0.421488	0.455686	0.447725	Unknown	K14194	sdrC_D_E; serine-aspartate repeat-containing protein C/D/E					PF17961; PF10425; PF17210	PF17961 Bacterial Ig domain; PF10425 C-terminus of bacterial fibrinogen-binding adhesin; PF17210 SdrD B-like domain	M	COG4932	Clumping factor A-related surface protein, MSCRAMM (microbial surface components recognizing adhesive matrix molecules) family, DEv-IgG fold
A0A6A9GZZ1	2-oxoglutarate dehydrogenase E1 component OS=Staphylococcus aureus OX=1280 GN=odhA PE=3 SV=1	odhA	1.87989	1.61739e-05	Up	105.32	46	31	1	5427.52	5008.82	5144.38	9567.61	9865.07	9857.38	0.725753	0.669766	0.687893	1.27936	1.31913	1.3181	Unknown	K00164	OGDH, sucA; 2-oxoglutarate dehydrogenase E1 component [EC:1.2.4.2]	map00020 Citrate cycle (TCA cycle); map01100 Metabolic pathways; map01110 Biosynthesis of secondary metabolites; map01120 Microbial metabolism in diverse environments; map01200 Carbon metabolism	GO:0006082 organic acid metabolic process; GO:0006091 generation of precursor metabolites and energy; GO:0006099 tricarboxylic acid cycle; GO:0006101 citrate metabolic process; GO:0008152 metabolic process; GO:0009060 aerobic respiration; GO:0009987 cellular process; GO:0015980 energy derivation by oxidation of organic compounds; GO:0016999 antibiotic metabolic process; GO:0019752 carboxylic acid…	GO:0005622 intracellular anatomical structure; GO:0005737 cytoplasm; GO:0005829 cytosol; GO:0032991 protein-containing complex; GO:0045239 tricarboxylic acid cycle enzyme complex; GO:0045240 dihydrolipoyl dehydrogenase complex; GO:0045252 oxoglutarate dehydrogenase complex; GO:1902494 catalytic complex; GO:1990204 oxidoreductase complex; GO:1990234 transferase complex;	GO:0003824 catalytic activity; GO:0004591 oxoglutarate dehydrogenase (succinyl-transferring) activity; GO:0016491 oxidoreductase activity; GO:0016624 oxidoreductase activity, acting on the aldehyde or oxo group of donors, disulfide as acceptor; GO:0016903 oxidoreductase activity, acting on the aldehyde or oxo group of donors;	PF02779	PF02779 Transketolase, pyrimidine binding domain	C	COG0567	2-oxoglutarate dehydrogenase complex, dehydrogenase (E1) component, and related enzymes
A0A6A9H2I2	Bifunctional purine biosynthesis protein PurH OS=Staphylococcus aureus OX=1280 GN=purH PE=3 SV=1	purH	1.53239	1.83112e-05	Up	54.2719	28.7	11	1	249.438	247.072	240.285	386.903	371.497	370.657	0.802115	0.794507	0.772681	1.24416	1.19462	1.19192	Unknown	K00602	purH; phosphoribosylaminoimidazolecarboxamide formyltransferase / IMP cyclohydrolase [EC:2.1.2.3 3.5.4.10]	map00230 Purine metabolism; map00670 One carbon pool by folate; map01100 Metabolic pathways; map01110 Biosynthesis of secondary metabolites				PF02142	PF02142 MGS-like domain	F	COG0138	AICAR transformylase/IMP cyclohydrolase PurH
A0A6B0BNK5	GLOBIN domain-containing protein OS=Staphylococcus aureus OX=1280 GN=GO793_16175 PE=3 SV=1	GO793_16175	0.540834	0.00826564	Down	15.8402	47.6	4	4	472.907	526.364	374.971	236.736	221.295	285.206	1.34001	1.49148	1.0625	0.670806	0.627052	0.808148	Unknown				GO:0000302 response to reactive oxygen species; GO:0001505 regulation of neurotransmitter levels; GO:0001775 cell activation; GO:0001932 regulation of protein phosphorylation; GO:0002252 immune effector process; GO:0002262 myeloid cell homeostasis; GO:0002263 cell activation involved in immune response; GO:0002274 myeloid leukocyte activation; GO:0002275 myeloid cell activation involved in immune…	GO:0005576 extracellular region; GO:0005615 extracellular space; GO:0005622 intracellular anatomical structure; GO:0005737 cytoplasm; GO:0005829 cytosol; GO:0005833 hemoglobin complex; GO:0012505 endomembrane system; GO:0030139 endocytic vesicle; GO:0030141 secretory granule; GO:0031410 cytoplasmic vesicle; GO:0031838 haptoglobin-hemoglobin complex; GO:0031974 membrane-enclosed lumen; GO:0031982 …	GO:0005344 oxygen carrier activity; GO:0005488 binding; GO:0005515 protein binding; GO:0019825 oxygen binding; GO:0030492 hemoglobin binding; GO:0031721 hemoglobin alpha binding; GO:0031722 hemoglobin beta binding; GO:0036094 small molecule binding; GO:0140104 molecular carrier activity;	PF00042	PF00042 Globin
A0A6B0CEU0	Glyceraldehyde-3-phosphate dehydrogenase OS=Staphylococcus aureus OX=1280 GN=gap PE=3 SV=1	gap	0.603018	0.00421685	Down	35.8557	5.1	1	1	393.202	328.686	409.821	220.816	251.229	210.395	1.30045	1.08708	1.35541	0.730313	0.8309	0.695847	Unknown	K00134	GAPDH, gapA; glyceraldehyde 3-phosphate dehydrogenase (phosphorylating) [EC:1.2.1.12]	map00010 Glycolysis / Gluconeogenesis; map00710 Carbon fixation in photosynthetic organisms; map01100 Metabolic pathways; map01110 Biosynthesis of secondary metabolites; map01120 Microbial metabolism in diverse environments; map01200 Carbon metabolism; map01230 Biosynthesis of amino acids	GO:0006139 nucleobase-containing compound metabolic process; GO:0006725 cellular aromatic compound metabolic process; GO:0006734 NADH metabolic process; GO:0006735 NADH regeneration; GO:0006753 nucleoside phosphate metabolic process; GO:0006793 phosphorus metabolic process; GO:0006796 phosphate-containing compound metabolic process; GO:0006807 nitrogen compound metabolic process; GO:0008152 metab…	GO:0005622 intracellular anatomical structure; GO:0005737 cytoplasm;	GO:0000166 nucleotide binding; GO:0002020 protease binding; GO:0003824 catalytic activity; GO:0004365 glyceraldehyde-3-phosphate dehydrogenase (NAD+) (phosphorylating) activity; GO:0005488 binding; GO:0005515 protein binding; GO:0016491 oxidoreductase activity; GO:0016620 oxidoreductase activity, acting on the aldehyde or oxo group of donors, NAD or NADP as acceptor; GO:0016903 oxidoreductase act…	PF00044; PF02800	PF00044 Glyceraldehyde 3-phosphate dehydrogenase, NAD binding domain; PF02800 Glyceraldehyde 3-phosphate dehydrogenase, C-terminal domain	G	COG0057	Glyceraldehyde-3-phosphate dehydrogenase/erythrose-4-phosphate dehydrogenase
A0A6B1RE71	nitrate reductase (quinone) OS=Staphylococcus aureus OX=1280 GN=GAY51_09610 PE=3 SV=1	GAY51_09610	0.515561	2.8831e-07	Down	139.871	54.1	49	1	5260.85	5125.1	5131.63	2692.74	2655.97	2651.56	1.34218	1.30754	1.30921	0.686987	0.677604	0.676479	Unknown	K00370	narG, narZ, nxrA; nitrate reductase / nitrite oxidoreductase, alpha subunit [EC:1.7.5.1 1.7.99.-]	map00910 Nitrogen metabolism; map01100 Metabolic pathways; map01120 Microbial metabolism in diverse environments; map02020 Two-component system				PF14710; PF01568	PF14710 Respiratory nitrate reductase alpha N-terminal; PF01568 Molydopterin dinucleotide binding domain	CP	COG5013	Nitrate reductase alpha subunit
A0A6B1RG52	S-adenosylmethionine:tRNA ribosyltransferase-isomerase OS=Staphylococcus aureus OX=1280 GN=queA PE=3 SV=1	queA	0.451535	2.53103e-05	Down	38.9685	22.9	6	1	1117.16	1184.56	1222.36	545.433	541.197	504.617	1.31036	1.38943	1.43377	0.639763	0.634794	0.591887	Unknown	K07568	queA; S-adenosylmethionine:tRNA ribosyltransferase-isomerase [EC:2.4.99.17]		GO:0002097 tRNA wobble base modification; GO:0002099 tRNA wobble guanine modification; GO:0006139 nucleobase-containing compound metabolic process; GO:0006396 RNA processing; GO:0006399 tRNA metabolic process; GO:0006400 tRNA modification; GO:0006725 cellular aromatic compound metabolic process; GO:0006807 nitrogen compound metabolic process; GO:0008033 tRNA processing; GO:0008152 metabolic proce…		GO:0003824 catalytic activity; GO:0016740 transferase activity; GO:0016853 isomerase activity; GO:0051075 S-adenosylmethionine:tRNA ribosyltransferase-isomerase activity; GO:0140098 catalytic activity, acting on RNA; GO:0140101 catalytic activity, acting on a tRNA;			J	COG0809	S-adenosylmethionine:tRNA-ribosyltransferase-isomerase (queuine synthetase)
A0A6B1RJW0	Glutamate racemase OS=Staphylococcus aureus OX=1280 GN=racE PE=3 SV=1	racE	2.48355	1.23541e-05	Up	29.7102	74.1	14	0	1052.1	1083.23	1056.36	2586.39	2523.71	2816.61	0.567761	0.584559	0.570061	1.39573	1.36191	1.51998	Unknown	K01776	murI; glutamate racemase [EC:5.1.1.3]	map00470 D-Amino acid metabolism; map01100 Metabolic pathways	GO:0000270 peptidoglycan metabolic process; GO:0006022 aminoglycan metabolic process; GO:0006023 aminoglycan biosynthetic process; GO:0006024 glycosaminoglycan biosynthetic process; GO:0006807 nitrogen compound metabolic process; GO:0008152 metabolic process; GO:0009058 biosynthetic process; GO:0009059 macromolecule biosynthetic process; GO:0009252 peptidoglycan biosynthetic process; GO:0009273 p…		GO:0003824 catalytic activity; GO:0005488 binding; GO:0005515 protein binding; GO:0008881 glutamate racemase activity; GO:0016853 isomerase activity; GO:0016854 racemase and epimerase activity; GO:0016855 racemase and epimerase activity, acting on amino acids and derivatives; GO:0036361 racemase activity, acting on amino acids and derivatives; GO:0042802 identical protein binding; GO:0047661 amin…			M	COG0796	Glutamate racemase
A0A6B1RN16	GTP pyrophosphokinase OS=Staphylococcus aureus OX=1280 GN=GAY51_06830 PE=3 SV=1	GAY51_06830	1.56816	1.76964e-05	Up	83.6801	38.7	24	0	2207.42	2294.41	2176.35	3435.26	3481.5	3555.73	0.772246	0.802678	0.761376	1.20179	1.21797	1.24394	Unknown	K01139	spoT; GTP diphosphokinase / guanosine-3',5'-bis(diphosphate) 3'-diphosphatase [EC:2.7.6.5 3.1.7.2]	map00230 Purine metabolism; map01100 Metabolic pathways	GO:0006139 nucleobase-containing compound metabolic process; GO:0006163 purine nucleotide metabolic process; GO:0006725 cellular aromatic compound metabolic process; GO:0006753 nucleoside phosphate metabolic process; GO:0006793 phosphorus metabolic process; GO:0006796 phosphate-containing compound metabolic process; GO:0006807 nitrogen compound metabolic process; GO:0006950 response to stress; GO…	GO:0005618 cell wall; GO:0005886 plasma membrane; GO:0016020 membrane; GO:0030312 external encapsulating structure; GO:0071944 cell periphery;	GO:0003824 catalytic activity; GO:0008728 GTP diphosphokinase activity; GO:0008893 guanosine-3',5'-bis(diphosphate) 3'-diphosphatase activity; GO:0016740 transferase activity; GO:0016772 transferase activity, transferring phosphorus-containing groups; GO:0016778 diphosphotransferase activity; GO:0016787 hydrolase activity; GO:0016788 hydrolase activity, acting on ester bonds; GO:0016794 diphospho…	PF02824; PF19296; PF13291	PF02824 TGS domain; PF19296 RelA/SpoT, AH and RIS domains; PF13291 ACT domain	TK	COG0317	(p)ppGpp synthase/hydrolase, HD superfamily
A0A6B1RN30	Probable cell wall amidase lytH OS=Staphylococcus aureus OX=1280 GN=GAY51_06820 PE=3 SV=1	GAY51_06820	0.401638	0.00096438	Down	32.7432	13.7	3	1	218.036	238.598	223.739	92.6559	74.5604	106.047	1.37182	1.50119	1.4077	0.582964	0.469112	0.667218	Unknown	K01448	amiABC; N-acetylmuramoyl-L-alanine amidase [EC:3.5.1.28]			GO:0030288 outer membrane-bounded periplasmic space; GO:0030313 cell envelope; GO:0031975 envelope; GO:0042597 periplasmic space;		PF08239; PF01520	PF08239 Bacterial SH3 domain; PF01520 N-acetylmuramoyl-L-alanine amidase	M	COG0860	N-acetylmuramoyl-L-alanine amidase
A0A6B1RQ94	Probable CtpA-like serine protease OS=Staphylococcus aureus OX=1280 GN=GAY51_08245 PE=3 SV=1	GAY51_08245	0.269537	2.27668e-07	Down	55.3072	34.9	17	2	682.324	718.038	698.262	184.782	189.094	191.782	1.5366	1.61703	1.5725	0.416132	0.425842	0.431895	Unknown	K03797	E3.4.21.102, prc, ctpA; carboxyl-terminal processing protease [EC:3.4.21.102]					PF17820; PF01471	PF17820 PDZ domain; PF01471 Putative peptidoglycan binding domain	M	COG3409	Peptidoglycan-binding (PGRP) domain of peptidoglycan hydrolases
A0A6B1RTB3	Putative hemin import ATP-binding protein HrtA OS=Staphylococcus aureus OX=1280 GN=GAY51_09810 PE=3 SV=1	GAY51_09810	0.544596	0.000150377	Down	24.6705	23.1	4	1	733.479	704.392	718.38	419.961	391.071	363.253	1.32137	1.26897	1.29417	0.756564	0.70452	0.654405	Unknown	K09814	hrtA; hemin transport system ATP-binding protein [EC:7.6.2.-]	map02010 ABC transporters				PF00005	PF00005 ABC transporter	M	COG1136	ABC-type lipoprotein export system, ATPase component
A0A6B1RTJ4	Tryptophan--tRNA ligase OS=Staphylococcus aureus OX=1280 GN=trpS PE=3 SV=1	trpS	0.512043	0.000141364	Down	36.9535	43.5	11	1	4092.2	3677.95	3848.24	2006.35	2090.21	1852.56	1.39765	1.25617	1.31433	0.685248	0.71389	0.632722	Unknown	K01867	WARS, trpS; tryptophanyl-tRNA synthetase [EC:6.1.1.2]	map00970 Aminoacyl-tRNA biosynthesis						J	COG0180	Tryptophanyl-tRNA synthetase
A0A6B1RTT8	DNA polymerase III subunit gamma/tau OS=Staphylococcus aureus OX=1280 GN=dnaX PE=3 SV=1	dnaX	1.55924	0.000152648	Up	63.3989	38.4	17	1	1118.36	1223.75	1230.44	1868.84	1828.9	1872.7	0.733912	0.803074	0.807464	1.22641	1.2002	1.22895	Unknown	K02343	dnaX; DNA polymerase III subunit gamma/tau [EC:2.7.7.7]	map03030 DNA replication; map03430 Mismatch repair; map03440 Homologous recombination				PF13177	PF13177 DNA polymerase III, delta subunit	L	COG2812	DNA polymerase III, gamma/tau subunits
A0A6B1RTY7	DNA polymerase III subunit alpha OS=Staphylococcus aureus OX=1280 GN=dnaE PE=3 SV=1	dnaE	1.88185	0.000175971	Up	122.902	38.6	31	0	195.191	194.785	219.137	379.722	365.87	400.664	0.66718	0.66579	0.749028	1.29792	1.25057	1.36951	Unknown	K02337	dnaE; DNA polymerase III subunit alpha [EC:2.7.7.7]	map03030 DNA replication; map03430 Mismatch repair; map03440 Homologous recombination				PF07733; PF17657; PF14579; PF01336	PF07733 Bacterial DNA polymerase III alpha NTPase domain; PF17657 Bacterial DNA polymerase III alpha subunit finger domain; PF14579 Helix-hairpin-helix motif; PF01336 OB-fold nucleic acid binding domain	L	COG0587	DNA polymerase III, alpha subunit
A0A6B1RUS4	LPXTG cell wall anchor domain-containing protein OS=Staphylococcus aureus OX=1280 GN=adsA PE=3 SV=1	adsA	0.396309	1.1387e-05	Down	83.153	27.1	14	0	503.153	516.962	512.32	193.427	197.939	215.951	1.41087	1.44959	1.43658	0.542382	0.555033	0.60554	Unknown							PF00149	PF00149 Calcineurin-like phosphoesterase	FV	COG0737	2',3'-cyclic-nucleotide 2'-phosphodiesterase/5'- or 3'-nucleotidase, 5'-nucleotidase family
A0A6B1RWP0	Elongation factor Ts OS=Staphylococcus aureus OX=1280 GN=tsf PE=3 SV=1	tsf	0.520296	9.954e-09	Down	32.52	73	20	1	20112.4	20234.1	20109.8	10436.4	10560.5	10458.4	1.31294	1.32089	1.31277	0.681287	0.68939	0.682724	Unknown	K02357	tsf, TSFM; elongation factor Ts		GO:0006412 translation; GO:0006414 translational elongation; GO:0006518 peptide metabolic process; GO:0006807 nitrogen compound metabolic process; GO:0008152 metabolic process; GO:0009058 biosynthetic process; GO:0009059 macromolecule biosynthetic process; GO:0009987 cellular process; GO:0010467 gene expression; GO:0019538 protein metabolic process; GO:0034641 cellular nitrogen compound metabolic…	GO:0009986 cell surface;	GO:0003676 nucleic acid binding; GO:0003723 RNA binding; GO:0003746 translation elongation factor activity; GO:0005488 binding; GO:0008135 translation factor activity, RNA binding; GO:0030246 carbohydrate binding; GO:0030247 polysaccharide binding; GO:0097159 organic cyclic compound binding; GO:1901363 heterocyclic compound binding; GO:2001065 mannan binding;			J	COG0264	Translation elongation factor EF-Ts
A0A6B5FB71	Trigger factor OS=Staphylococcus aureus OX=1280 GN=tig PE=3 SV=1	tig	0.397335	5.8893e-07	Down	48.653	58	20	0	6393.77	6667.65	6400.06	2535.12	2586.25	2611.36	1.41069	1.47112	1.41208	0.559336	0.570618	0.576158	Unknown	K03545	tig; trigger factor			GO:0005622 intracellular anatomical structure; GO:0005737 cytoplasm;		PF00254	PF00254 FKBP-type peptidyl-prolyl cis-trans isomerase	O	COG0544	FKBP-type peptidyl-prolyl cis-trans isomerase (trigger factor)
A0A6B5I037	50S ribosomal protein L15 OS=Staphylococcus aureus OX=1280 GN=rplO PE=3 SV=1	rplO	0.227642	8.71345e-05	Down	15.5688	13	1	1	941.523	807.642	822.687	165.828	208.775	210.858	1.78922	1.5348	1.56339	0.315131	0.396745	0.400705	Unknown	K02876	RP-L15, MRPL15, rplO; large subunit ribosomal protein L15	map03010 Ribosome		GO:0005622 intracellular anatomical structure; GO:0005737 cytoplasm; GO:0005829 cytosol; GO:0005840 ribosome; GO:0015934 large ribosomal subunit; GO:0022625 cytosolic large ribosomal subunit; GO:0022626 cytosolic ribosome; GO:0032991 protein-containing complex; GO:0043226 organelle; GO:0043228 non-membrane-bounded organelle; GO:0043229 intracellular organelle; GO:0043232 intracellular non-membran…	GO:0003735 structural constituent of ribosome; GO:0005198 structural molecule activity;			J	COG0200	Ribosomal protein L15
A0A6B5I1G4	Lipoteichoic acid synthase (Fragment) OS=Staphylococcus aureus OX=1280 GN=ltaS PE=3 SV=1	ltaS	4.19519	1.16875e-07	Up	72.9033	35.1	16	0	859.989	843.3	841.048	3668.26	3496.27	3509.44	0.390362	0.382787	0.381765	1.66508	1.58701	1.59299	Unknown	K19005	ltaS; lipoteichoic acid synthase [EC:2.7.8.20]	map00561 Glycerolipid metabolism; map01100 Metabolic pathways		GO:0005576 extracellular region;				M	COG1368	Phosphoglycerol transferase MdoB/OpgB, AlkP superfamily
A0A6G4Q2M6	Glycine--tRNA ligase OS=Staphylococcus aureus OX=1280 GN=glyQS PE=3 SV=1	glyQS	0.621184	0.00411554	Down	53.6222	4.3	1	1	89.4479	71.3639	72.6919	51.6689	46.8161	46.5638	1.41774	1.13111	1.15216	0.818944	0.742028	0.738029	Unknown	K01880	GARS, glyS1; glycyl-tRNA synthetase [EC:6.1.1.14]	map00970 Aminoacyl-tRNA biosynthesis	GO:0006082 organic acid metabolic process; GO:0006139 nucleobase-containing compound metabolic process; GO:0006399 tRNA metabolic process; GO:0006412 translation; GO:0006418 tRNA aminoacylation for protein translation; GO:0006426 glycyl-tRNA aminoacylation; GO:0006518 peptide metabolic process; GO:0006520 cellular amino acid metabolic process; GO:0006725 cellular aromatic compound metabolic proce…	GO:0005622 intracellular anatomical structure; GO:0005737 cytoplasm;	GO:0003824 catalytic activity; GO:0004812 aminoacyl-tRNA ligase activity; GO:0004820 glycine-tRNA ligase activity; GO:0005488 binding; GO:0005515 protein binding; GO:0016874 ligase activity; GO:0016875 ligase activity, forming carbon-oxygen bonds; GO:0046983 protein dimerization activity; GO:0140098 catalytic activity, acting on RNA; GO:0140101 catalytic activity, acting on a tRNA;	PF00587; PF03129	PF00587 tRNA synthetase class II core domain (G, H, P, S and T); PF03129 Anticodon binding domain	J	COG0423	Glycyl-tRNA synthetase, class II
A0A6G4QNC7	Pyruvate formate-lyase-activating enzyme OS=Staphylococcus aureus OX=1280 GN=pflA PE=3 SV=1	pflA	0.182707	4.9582e-06	Down	28.4846	56.2	11	0	1101.04	1134.78	1208.89	197.903	203.446	228.024	1.62152	1.67122	1.78037	0.291457	0.299619	0.335816	Unknown	K04069	pflA, pflC, pflE; pyruvate formate lyase activating enzyme [EC:1.97.1.4]			GO:0005622 intracellular anatomical structure; GO:0005737 cytoplasm;		PF13353; PF04055	PF13353 4Fe-4S single cluster domain; PF04055 Radical SAM superfamily	O	COG1180	Pyruvate-formate lyase-activating enzyme
A0A6H3Q8B5	Probable glycine dehydrogenase (decarboxylating) subunit 2 OS=Staphylococcus aureus OX=1280 GN=gcvPB PE=3 SV=1	gcvPB	3.19927	0.00240071	Up	54.7551	1.4	1	0	27.8445	34.9565	19.3942	82.6176	91.7052	88.6416	0.484028	0.607658	0.337135	1.43616	1.59414	1.54088	Unknown	K00283	gcvPB; glycine dehydrogenase subunit 2 [EC:1.4.4.2]	map00260 Glycine, serine and threonine metabolism; map00630 Glyoxylate and dicarboxylate metabolism; map01100 Metabolic pathways; map01110 Biosynthesis of secondary metabolites; map01200 Carbon metabolism				PF00266	PF00266 Aminotransferase class-V	E	COG1003	Glycine cleavage system protein P (pyridoxal-binding), C-terminal domain
A0A6N8I6Q6	Glutamine synthetase OS=Staphylococcus aureus OX=1280 GN=glnA PE=3 SV=1	glnA	0.424481	0.000355191	Down	50.8847	3.8	1	1	655.102	582.065	671.692	281.354	290.978	237.942	1.44554	1.28438	1.48215	0.620833	0.642067	0.525039	Unknown	K01915	glnA, GLUL; glutamine synthetase [EC:6.3.1.2]	map00220 Arginine biosynthesis; map00250 Alanine, aspartate and glutamate metabolism; map00630 Glyoxylate and dicarboxylate metabolism; map00910 Nitrogen metabolism; map01100 Metabolic pathways; map01120 Microbial metabolism in diverse environments; map01230 Biosynthesis of amino acids; map02020 Two-component system				PF03951; PF00120	PF03951 Glutamine synthetase, beta-Grasp domain; PF00120 Glutamine synthetase, catalytic domain	E	COG0174	Glutamine synthetase
A0A6N8I8H5	Phosphoglycerate kinase (Fragment) OS=Staphylococcus aureus OX=1280 GN=pgk PE=3 SV=1	pgk	0.383811	0.00440797	Down	35.6925	2.7	1	1	93.2523	130.641	131.16	53.9557	46.627	35.6908	1.13878	1.59536	1.6017	0.658898	0.569401	0.43585	Unknown	K00927	PGK, pgk; phosphoglycerate kinase [EC:2.7.2.3]	map00010 Glycolysis / Gluconeogenesis; map00710 Carbon fixation in photosynthetic organisms; map01100 Metabolic pathways; map01110 Biosynthesis of secondary metabolites; map01120 Microbial metabolism in diverse environments; map01200 Carbon metabolism; map01230 Biosynthesis of amino acids	GO:0005975 carbohydrate metabolic process; GO:0006082 organic acid metabolic process; GO:0006090 pyruvate metabolic process; GO:0006091 generation of precursor metabolites and energy; GO:0006096 glycolytic process; GO:0006139 nucleobase-containing compound metabolic process; GO:0006163 purine nucleotide metabolic process; GO:0006164 purine nucleotide biosynthetic process; GO:0006165 nucleoside di…	GO:0005618 cell wall; GO:0005622 intracellular anatomical structure; GO:0005737 cytoplasm; GO:0009986 cell surface; GO:0030312 external encapsulating structure; GO:0071944 cell periphery;	GO:0002020 protease binding; GO:0003824 catalytic activity; GO:0004618 phosphoglycerate kinase activity; GO:0005488 binding; GO:0005515 protein binding; GO:0016301 kinase activity; GO:0016740 transferase activity; GO:0016772 transferase activity, transferring phosphorus-containing groups; GO:0016774 phosphotransferase activity, carboxyl group as acceptor; GO:0019899 enzyme binding; GO:0030246 car…	PF00162	PF00162 Phosphoglycerate kinase	G	COG0126	3-phosphoglycerate kinase
A0A6N8IAA2	30S ribosomal protein S3 OS=Staphylococcus aureus OX=1280 GN=rpsC PE=3 SV=1	rpsC	0.340205	3.1533e-05	Down	24.0457	6.9	1	1	2206.33	2376.98	2434.07	747.245	777.925	862.181	1.40759	1.51646	1.55288	0.476725	0.496298	0.550051	Unknown	K02982	RP-S3, rpsC; small subunit ribosomal protein S3	map03010 Ribosome	GO:0002181 cytoplasmic translation; GO:0006412 translation; GO:0006518 peptide metabolic process; GO:0006807 nitrogen compound metabolic process; GO:0008152 metabolic process; GO:0009058 biosynthetic process; GO:0009059 macromolecule biosynthetic process; GO:0009987 cellular process; GO:0010467 gene expression; GO:0019538 protein metabolic process; GO:0034641 cellular nitrogen compound metabolic …	GO:0005622 intracellular anatomical structure; GO:0005737 cytoplasm; GO:0005829 cytosol; GO:0005840 ribosome; GO:0015935 small ribosomal subunit; GO:0022626 cytosolic ribosome; GO:0022627 cytosolic small ribosomal subunit; GO:0032991 protein-containing complex; GO:0043226 organelle; GO:0043228 non-membrane-bounded organelle; GO:0043229 intracellular organelle; GO:0043232 intracellular non-membran…	GO:0003735 structural constituent of ribosome; GO:0005198 structural molecule activity;	PF07650; PF00189	PF07650 KH domain; PF00189 Ribosomal protein S3, C-terminal domain	J	COG0092	Ribosomal protein S3
A0A7U7IEL8	Argininosuccinate lyase OS=Staphylococcus aureus subsp. aureus ST228 OX=1074919 GN=argH PE=3 SV=1	argH	1.56019	0.000112126	Up	47.0644	59.5	19	0	2474.67	2712.21	2505.72	3946.95	4018.02	4036.95	0.753917	0.826282	0.763377	1.20245	1.2241	1.22987	Unknown	K01755	argH, ASL; argininosuccinate lyase [EC:4.3.2.1]	map00220 Arginine biosynthesis; map00250 Alanine, aspartate and glutamate metabolism; map01100 Metabolic pathways; map01110 Biosynthesis of secondary metabolites; map01230 Biosynthesis of amino acids	GO:0006082 organic acid metabolic process; GO:0006520 cellular amino acid metabolic process; GO:0006525 arginine metabolic process; GO:0006526 arginine biosynthetic process; GO:0006591 ornithine metabolic process; GO:0006807 nitrogen compound metabolic process; GO:0008152 metabolic process; GO:0008652 cellular amino acid biosynthetic process; GO:0009058 biosynthetic process; GO:0009064 glutamine …	GO:0005622 intracellular anatomical structure; GO:0005737 cytoplasm;	GO:0003824 catalytic activity; GO:0004056 argininosuccinate lyase activity; GO:0016829 lyase activity; GO:0016840 carbon-nitrogen lyase activity; GO:0016842 amidine-lyase activity;	PF00206; PF14698	PF00206 Lyase; PF14698 Argininosuccinate lyase C-terminal	E	COG0165	Argininosuccinate lyase
A0A7Z1MZN1	argininosuccinate lyase (Fragment) OS=Staphylococcus aureus OX=1280 GN=argH PE=4 SV=1	argH	2.13328	0.000361343	Up	20.6347	4.9	1	1	106.988	127.812	117.051	247.906	232.245	270.444	0.582276	0.695607	0.637043	1.34922	1.26398	1.47188	Unknown	K01755	argH, ASL; argininosuccinate lyase [EC:4.3.2.1]	map00220 Arginine biosynthesis; map00250 Alanine, aspartate and glutamate metabolism; map01100 Metabolic pathways; map01110 Biosynthesis of secondary metabolites; map01230 Biosynthesis of amino acids	GO:0006082 organic acid metabolic process; GO:0006520 cellular amino acid metabolic process; GO:0006525 arginine metabolic process; GO:0006526 arginine biosynthetic process; GO:0006591 ornithine metabolic process; GO:0006807 nitrogen compound metabolic process; GO:0008152 metabolic process; GO:0008652 cellular amino acid biosynthetic process; GO:0009058 biosynthetic process; GO:0009064 glutamine …	GO:0005622 intracellular anatomical structure; GO:0005737 cytoplasm;	GO:0003824 catalytic activity; GO:0004056 argininosuccinate lyase activity; GO:0016829 lyase activity; GO:0016840 carbon-nitrogen lyase activity; GO:0016842 amidine-lyase activity;	PF00206	PF00206 Lyase	E	COG0165	Argininosuccinate lyase
A0A830YTH3	50S ribosomal protein L3 OS=Staphylococcus aureus OX=1280 GN=rplC PE=3 SV=1	rplC	0.342138	0.000521729	Down	22.5627	9.1	1	1	319.851	331.178	281.658	87.4532	115.714	115.94	1.53308	1.58738	1.35002	0.419174	0.554631	0.555715	Unknown	K02906	RP-L3, MRPL3, rplC; large subunit ribosomal protein L3	map03010 Ribosome	GO:0009893 positive regulation of metabolic process; GO:0010468 regulation of gene expression; GO:0010604 positive regulation of macromolecule metabolic process; GO:0010628 positive regulation of gene expression; GO:0019219 regulation of nucleobase-containing compound metabolic process; GO:0019222 regulation of metabolic process; GO:0031323 regulation of cellular metabolic process; GO:0031325 pos…					J	COG0087	Ribosomal protein L3
A0A844QP71	50S ribosomal protein L7/L12 OS=Staphylococcus aureus OX=1280 GN=rplL PE=3 SV=1	rplL	0.517033	0.010929	Down	12.4422	9.8	1	1	68.8702	85.7031	86.2363	31.7196	43.9622	48.8246	1.13113	1.4076	1.41636	0.520967	0.722042	0.801902	Unknown	K02935	RP-L7, MRPL12, rplL; large subunit ribosomal protein L7/L12	map03010 Ribosome				PF16320; PF00542	PF16320 Ribosomal protein L7/L12 dimerisation domain; PF00542 Ribosomal protein L7/L12 C-terminal domain	J	COG0222	Ribosomal protein L7/L12
A0A8D9Z1D6	L-threonine dehydratase catabolic TdcB OS=Staphylococcus aureus subsp. aureus D139 OX=585152 GN=SATG_00198 PE=3 SV=1	SATG_00198	10.0421	0.000111698	Up	37.2478	5.5	1	1	49.5513	72.8534	79.9988	715.5	700.771	616.279	0.133026	0.195584	0.214767	1.92085	1.8813	1.65447	Unknown	K01754	E4.3.1.19, ilvA, tdcB; threonine dehydratase [EC:4.3.1.19]	map00260 Glycine, serine and threonine metabolism; map00290 Valine, leucine and isoleucine biosynthesis; map01100 Metabolic pathways; map01110 Biosynthesis of secondary metabolites; map01200 Carbon metabolism; map01230 Biosynthesis of amino acids						E	COG1171	Threonine deaminase
A0A8D9Z1R7	Porphobilinogen deaminase OS=Staphylococcus aureus subsp. aureus D139 OX=585152 GN=hemC PE=3 SV=1	hemC	0.447767	3.10697e-05	Down	34.3424	51.9	12	0	1344.23	1357.85	1393.14	650.168	611.63	571.907	1.36035	1.37413	1.40984	0.657962	0.618962	0.578764	Unknown	K01749	hemC, HMBS; hydroxymethylbilane synthase [EC:2.5.1.61]	map00860 Porphyrin metabolism; map01100 Metabolic pathways; map01110 Biosynthesis of secondary metabolites; map01120 Microbial metabolism in diverse environments; map01240 Biosynthesis of cofactors	GO:0006725 cellular aromatic compound metabolic process; GO:0006778 porphyrin-containing compound metabolic process; GO:0006779 porphyrin-containing compound biosynthetic process; GO:0006783 heme biosynthetic process; GO:0006807 nitrogen compound metabolic process; GO:0008152 metabolic process; GO:0009058 biosynthetic process; GO:0009987 cellular process; GO:0018130 heterocycle biosynthetic proce…	GO:0005622 intracellular anatomical structure; GO:0005737 cytoplasm;	GO:0003824 catalytic activity; GO:0004418 hydroxymethylbilane synthase activity; GO:0016740 transferase activity; GO:0016765 transferase activity, transferring alkyl or aryl (other than methyl) groups;	PF01379; PF03900	PF01379 Porphobilinogen deaminase, dipyromethane cofactor binding domain; PF03900 Porphobilinogen deaminase, C-terminal domain	H	COG0181	Porphobilinogen deaminase
A0A8G1DMU8	Probable cysteine desulfurase OS=Staphylococcus aureus OX=1280 GN=HLV54_000850 PE=3 SV=1	HLV54_000850	3.37949	0.000590142	Up	46.6187	3.4	1	1	67.6144	55.8839	83.5187	219.308	254.226	226.078	0.447467	0.369836	0.55272	1.45136	1.68245	1.49617	Unknown	K11717	sufS; cysteine desulfurase / selenocysteine lyase [EC:2.8.1.7 4.4.1.16]	map00450 Selenocompound metabolism; map01100 Metabolic pathways				PF00266	PF00266 Aminotransferase class-V	E	COG0520	Selenocysteine lyase/Cysteine desulfurase
A9JX06	Phenol-soluble modulin alpha 2 peptide OS=Staphylococcus aureus (strain MW2) OX=196620 GN=psmA2 PE=1 SV=1	psmA2	1.97137	0.0107162	Up	2.27788	42.9	1	1	193.268	283.612	212.296	455.013	376.146	527.463	0.566272	0.830978	0.622021	1.33318	1.1021	1.54545	Unknown	K20335	psmA1_2; phenol-soluble modulin alpha 1/2	map02024 Quorum sensing
A9JX07	Phenol-soluble modulin alpha 3 peptide OS=Staphylococcus aureus (strain MW2) OX=196620 GN=psmA3 PE=1 SV=1	psmA3	2.85281	0.000102739	Up	2.60715	59.1	2	1	490.982	551.863	564.074	1672.04	1517.59	1394.61	0.475822	0.534824	0.546657	1.62041	1.47073	1.35155	Unknown	K20336	psmA3; phenol-soluble modulin alpha 3	map02024 Quorum sensing
P60070	Anti-sigma-B factor antagonist OS=Staphylococcus aureus (strain NCTC 8325 / PS 47) OX=93061 GN=rsbV PE=3 SV=1	rsbV	0.447684	0.00011578	Down	12.2048	64.8	6	0	2197.28	1848.8	1908.8	886.923	879.207	899.776	1.52929	1.28675	1.32851	0.617291	0.611921	0.626237	Unknown	K04749	rsbV; anti-sigma B factor antagonist					PF01740	PF01740 STAS domain	T	COG1366	Anti-anti-sigma regulatory factor (antagonist of anti-sigma factor)
Q2FH36	Cold shock protein CspA OS=Staphylococcus aureus (strain USA300) OX=367830 GN=cspA PE=3 SV=1	cspA	0.303789	9.29542e-06	Down	7.32111	40.9	4	1	22187.4	24087.2	25043.2	7191.71	6958.2	7515.65	1.4317	1.55429	1.61598	0.464065	0.448996	0.484968	Unknown	K03704	cspA; cold shock protein					PF00313	PF00313 'Cold-shock' DNA-binding domain	K	COG1278	Cold shock protein, CspA family
Q2FY73	Transcriptional regulator, Fur, putative OS=Staphylococcus aureus (strain NCTC 8325 / PS 47) OX=93061 GN=SAOUHSC_01592 PE=3 SV=1	SAOUHSC_01592	0.53532	1.83307e-06	Down	17.2437	57	9	0	2698.11	2758.79	2627.97	1433.44	1454.69	1439.86	1.30418	1.33351	1.27028	0.69288	0.703154	0.695985	Unknown	K03711	fur, zur, furB; Fur family transcriptional regulator, ferric uptake regulator		GO:0006355 regulation of transcription, DNA-templated; GO:0009889 regulation of biosynthetic process; GO:0009890 negative regulation of biosynthetic process; GO:0009892 negative regulation of metabolic process; GO:0010468 regulation of gene expression; GO:0010556 regulation of macromolecule biosynthetic process; GO:0010558 negative regulation of macromolecule biosynthetic process; GO:0010605 nega…	GO:0032991 protein-containing complex; GO:0032993 protein-DNA complex;	GO:0000976 transcription cis-regulatory region binding; GO:0001067 transcription regulatory region nucleic acid binding; GO:0001217 DNA-binding transcription repressor activity; GO:0003676 nucleic acid binding; GO:0003677 DNA binding; GO:0003690 double-stranded DNA binding; GO:0003700 DNA-binding transcription factor activity; GO:0005488 binding; GO:0043565 sequence-specific DNA binding; GO:00971…			P	COG0735	Fe2+ or Zn2+ uptake regulation protein Fur/Zur
Q6G7S2	Delta-hemolysin OS=Staphylococcus aureus (strain MSSA476) OX=282459 GN=hld PE=3 SV=2	hld	1.53375	0.000242232	Up	3.00856	84.6	3	2	8939.08	9131.76	9790.16	14788.2	13761.5	14182.3	0.759771	0.776148	0.832109	1.25691	1.16965	1.20541	Unknown	K11039	hld; delta-hemolysin	map02024 Quorum sensing
Q6GDV6	Uncharacterized oxidoreductase SAR2567 OS=Staphylococcus aureus (strain MRSA252) OX=282458 GN=SAR2567 PE=3 SV=1	SAR2567	2.11879	0.00112014	Up	24.6502	11.7	1	0	49.5239	63.4109	50.3713	117.952	122.086	105.973	0.583416	0.74701	0.593398	1.38953	1.43824	1.24841	Unknown							PF00106	PF00106 short chain dehydrogenase	C	COG4221	NADP-dependent 3-hydroxy acid dehydrogenase YdfG
W8TN11	NAD(P)/FAD-dependent oxidoreductase OS=Staphylococcus aureus OX=1280 GN=yutJ PE=3 SV=1	yutJ	2.11124	2.31223e-05	Up	39.399	58.5	14	0	1100.08	1217.41	1167.23	2527.01	2400.02	2430.05	0.608801	0.67373	0.64596	1.39848	1.32821	1.34482	Unknown	K03885	ndh; NADH:quinone reductase (non-electrogenic) [EC:1.6.5.9]	map00190 Oxidative phosphorylation; map01100 Metabolic pathways				PF07992	PF07992 Pyridine nucleotide-disulphide oxidoreductase	C	COG1252	NADH dehydrogenase, FAD-containing subunit
A0A059WEJ1	Staphyloxanthin biosynthesis protein (Fragment) OS=Staphylococcus aureus OX=1280 PE=4 SV=1	--	3.70766	0.000117964	Up	30.5523	19.3	4	1	152.598	122.543	135.43	569.573	486.518	466.168	0.473704	0.380406	0.420408	1.7681	1.51028	1.4471	Unknown							PF05257	PF05257 CHAP domain	M	COG3942	Surface antigen
A0A060PXP6	MrcB_N domain-containing protein OS=Staphylococcus aureus OX=1280 PE=4 SV=1	--	1.86821	0.00012308	Up	33.6962	38.1	11	0	2262.64	2008.22	2188.06	3975.38	3887.84	4203.39	0.732818	0.650415	0.708662	1.28754	1.25918	1.36138	Unknown							PF12102	PF12102 MrcB-like, N-terminal domain	V	COG1401	5-methylcytosine-specific restriction endonuclease McrBC, GTP-binding regulatory subunit McrB
A0A062WB74	DUF2829 domain-containing protein OS=Staphylococcus aureus OX=1280 GN=E3A28_12400 PE=4 SV=1	E3A28_12400	2.77273	0.0137702	Up	8.3245	32.4	2	2	16.0011	27.2515	37.5266	83.2629	67.1373	73.5785	0.315026	0.536521	0.738816	1.63926	1.32178	1.4486	Unknown
A0A068A5A2	GDP-mannose-dependent alpha-(1-6)-phosphatidylinositol monomannoside mannosyltransferase OS=Staphylococcus aureus OX=1280 GN=pimB_2 PE=1 SV=1	pimB_2	2.22332	6.67321e-07	Up	42.7954	38.4	12	0	1151.36	1130.92	1122.32	2471.82	2580.6	2517.11	0.629492	0.618322	0.61362	1.35145	1.41092	1.37621	Unknown	K00754	bshA; L-malate glycosyltransferase [EC:2.4.1.-]					PF13439	PF13439 Glycosyltransferase Family 4	M	COG0438	Glycosyltransferase involved in cell wall bisynthesis
A0A068A5U0	Cytosolic protein OS=Staphylococcus aureus OX=1280 GN=A6762_01980 PE=4 SV=1	A6762_01980	0.152736	0.000204124	Down	13.4579	21.5	2	0	104.215	84.4224	73.2244	15.0606	10.7882	14.1469	2.07147	1.67806	1.45548	0.299359	0.214437	0.281197	Unknown
A0A068DTK5	Alpha-helical coiled-coil protein OS=Staphylococcus aureus OX=1280 GN=srpF PE=4 SV=1	srpF	0.426266	0.000190955	Down	19.2148	40.6	5	0	137.161	124.485	115.181	52.9744	57.5485	50.1058	1.53123	1.38971	1.28585	0.591391	0.642455	0.559366	Unknown
A0A068DV34	Putative iron(III) dicitrate transporter binding lipoprotein OS=Staphylococcus aureus OX=1280 GN=yfiY PE=4 SV=1	yfiY	0.61634	0.00705188	Down	36.7171	14.2	3	1	284.738	332.976	330.213	168.988	191.367	223.891	1.11503	1.30394	1.29312	0.661757	0.749396	0.876757	Unknown	K25109	sirA, fecB, cbrA; iron-siderophore transport system substrate-binding protein					PF01497	PF01497 Periplasmic binding protein	P	COG0614	ABC-type Fe3+-hydroxamate transport system, periplasmic component
A0A068DWK6	DUF4889 domain-containing protein OS=Staphylococcus aureus OX=1280 GN=A6762_07130 PE=4 SV=1	A6762_07130	0.480978	0.00465875	Down	12.3165	23.6	2	0	75.6771	76.1896	69.2358	36.3186	27.5164	42.5105	1.38667	1.39606	1.26864	0.665484	0.504197	0.778942	Unknown
A0A080V4N7	AI-2E family transporter OS=Staphylococcus aureus OX=1280 GN=yhhT_2 PE=3 SV=1	yhhT_2	2.36426	1.24459e-05	Up	45.0739	11.9	6	0	562.17	608.015	549.723	1334.84	1344.27	1387.2	0.582941	0.630479	0.570033	1.38416	1.39393	1.43845	Unknown				GO:0006810 transport; GO:0051179 localization; GO:0051234 establishment of localization; GO:0055085 transmembrane transport;	GO:0005886 plasma membrane; GO:0005887 integral component of plasma membrane; GO:0016020 membrane; GO:0016021 integral component of membrane; GO:0031224 intrinsic component of membrane; GO:0031226 intrinsic component of plasma membrane; GO:0071944 cell periphery;	GO:0005215 transporter activity;			R	COG0628	Predicted PurR-regulated permease PerM
A0A089VDX4	Elongation factor Tu (Fragment) OS=Staphylococcus aureus OX=1280 GN=tuf PE=4 SV=1	tuf	1.74825	0.00201492	Up	21.9527	7.6	1	1	128.422	109.528	123.159	215.817	229.19	186.3	0.776419	0.662188	0.744601	1.3048	1.38565	1.12634	Unknown	K02358	tuf, TUFM; elongation factor Tu	map04626 Plant-pathogen interaction		GO:0005622 intracellular anatomical structure; GO:0005737 cytoplasm;		PF03144; PF03143	PF03144 Elongation factor Tu domain 2; PF03143 Elongation factor Tu C-terminal domain	J	COG0050	Translation elongation factor EF-Tu, a GTPase
A0A090LR38	Accessory regulator OS=Staphylococcus aureus OX=1280 GN=sarX PE=4 SV=1	sarX	0.520223	2.6197e-05	Down	16.7446	44	6	0	2482.74	2382.12	2256.16	1248.24	1206.95	1249.33	1.37604	1.32028	1.25047	0.691833	0.668946	0.692432	Unknown									K	COG1846	DNA-binding transcriptional regulator, MarR family
A0A090LUI2	ATP-binding cassette domain-containing protein OS=Staphylococcus aureus OX=1280 GN=modC PE=4 SV=1	modC	0.506158	0.000495169	Down	22.8915	20.9	2	0	573.862	527.022	464.907	270.985	269.746	251.807	1.46001	1.34084	1.1828	0.689434	0.68628	0.640641	Unknown	K02017	modC; molybdate transport system ATP-binding protein [EC:7.3.2.5]	map02010 ABC transporters				PF00005	PF00005 ABC transporter	E	COG3842	ABC-type Fe3+/spermidine/putrescine transport systems, ATPase component
A0A090LWB9	ABC transporter ATP-binding protein OS=Staphylococcus aureus OX=1280 GN=A6762_04990 PE=4 SV=1	A6762_04990	0.604114	0.00699514	Down	4.4824	23.7	1	1	2353.67	2991.01	2830.76	1694.79	1440.39	1803.72	1.07684	1.36843	1.29511	0.775391	0.658999	0.825229	Unknown
A0A090LWE8	Bacterial globin-like protein OS=Staphylococcus aureus OX=1280 GN=yjbI PE=4 SV=1	yjbI	0.391803	0.000221783	Down	14.2541	19.8	2	0	725.094	578.427	621.472	237.917	264.906	251.394	1.62382	1.29537	1.39176	0.532808	0.593249	0.562987	Unknown	K06886	glbN; hemoglobin					PF01152	PF01152 Bacterial-like globin	P	COG2346	Truncated hemoglobin YjbI
A0A090LWN2	PAP2 superfamily protein OS=Staphylococcus aureus OX=1280 GN=BN1321_260056 PE=4 SV=1	BN1321_260056	1.85487	0.000206033	Up	22.7152	3.4	1	1	130.98	121.546	134.087	222.571	252.955	241.59	0.712023	0.660737	0.728915	1.20992	1.37509	1.31331	Unknown	K19302	bcrC; undecaprenyl-diphosphatase [EC:3.6.1.27]	map00550 Peptidoglycan biosynthesis						I	COG0671	Membrane-associated phospholipid phosphatase
A0A090LZ62	TetR family regulatory protein OS=Staphylococcus aureus OX=1280 GN=A6762_12150 PE=4 SV=1	A6762_12150	0.219248	0.0233858	Down	24.478	13	2	0	421.739	114.352	286.408	57.0343	60.6671	62.6298	2.52329	0.684173	1.7136	0.34124	0.362975	0.374718	Unknown							PF00440; PF14278	PF00440 Bacterial regulatory proteins, tetR family; PF14278 Transcriptional regulator C-terminal region	K	COG1309	DNA-binding protein, AcrR family, includes nucleoid occlusion protein SlmA
A0A090LZQ0	50S RNA-binding protein OS=Staphylococcus aureus OX=1280 GN=yqeI PE=4 SV=1	yqeI	0.488153	4.47641e-05	Down	11.0667	27.1	3	2	1009.34	1097.57	1038.39	502.883	491.903	540.602	1.29383	1.40694	1.33107	0.644627	0.630552	0.692978	Unknown	K07574	yhbY; RNA-binding protein					PF01985	PF01985 CRS1 / YhbY (CRM) domain	J	COG1534	RNA-binding protein YhbY
A0A090N246	Formate/nitrite transporter OS=Staphylococcus aureus OX=1280 GN=fnt PE=4 SV=1	fnt	0.626647	1.78788e-05	Down	30.7877	11.3	2	1	1020.21	1043.18	1015.07	663.417	641.407	624.289	1.2224	1.24993	1.21624	0.794896	0.768523	0.748012	Unknown									P	COG2116	Formate/nitrite transporter FocA, FNT family
A0A090N254	Integral membrane efflux protein OS=Staphylococcus aureus OX=1280 GN=norB PE=4 SV=1	norB	1.65118	0.000334407	Up	49.8292	2.1	1	1	91.4449	86.2986	86.8475	155.775	145.374	135.74	0.78216	0.738142	0.742837	1.3324	1.24343	1.16103	Unknown	K08170	norB, norC; MFS transporter, DHA2 family, multidrug resistance protein		GO:0006810 transport; GO:0051179 localization; GO:0051234 establishment of localization; GO:0055085 transmembrane transport;	GO:0005886 plasma membrane; GO:0005887 integral component of plasma membrane; GO:0016020 membrane; GO:0016021 integral component of membrane; GO:0031224 intrinsic component of membrane; GO:0031226 intrinsic component of plasma membrane; GO:0071944 cell periphery;	GO:0005215 transporter activity; GO:0022857 transmembrane transporter activity;			GEPR	COG0477	MFS family permease, includes anhydromuropeptide permease AmpG
A0A098H0L8	Terminase small subunit OS=Staphylococcus aureus OX=1280 PE=4 SV=1	--	1.54397	0.0395727	Up	21.3572	14.8	2	0	99.6631	93.4967	64.0639	128.657	147.158	121.331	0.913824	0.857284	0.58741	1.17967	1.34931	1.1125	Unknown	K07474	xtmA; phage terminase small subunit
A0A0B6XQ09	Phage capsid family protein OS=Staphylococcus aureus OX=1280 GN=DD547_00836 PE=4 SV=1	DD547_00836	2.26225	0.000221192	Up	42.2629	18.4	5	0	70.1352	78.5688	62.8408	158.559	159.413	160.594	0.609773	0.683096	0.546353	1.37856	1.38598	1.39624	Unknown									X	COG4653	Predicted phage phi-C31 gp36 major capsid-like protein
A0A0B6XRY5	Fusaric acid resistance protein family protein OS=Staphylococcus aureus OX=1280 GN=DD547_01972 PE=3 SV=1	DD547_01972	1.58851	0.0122876	Up	43.8558	12.3	3	0	65.7903	65.5697	91.0789	117.912	115.5	119.934	0.685571	0.683273	0.949093	1.22871	1.20357	1.24978	Unknown									S	COG4129	Uncharacterized membrane protein YgaE, UPF0421/DUF939 family
A0A0C2HA00	Acetyltransferase OS=Staphylococcus aureus OX=1280 GN=A6762_12905 PE=4 SV=1	A6762_12905	0.612293	0.0019949	Down	10.5798	54.3	3	0	749.422	660.446	620.225	447.452	396.09	399.47	1.37378	1.21068	1.13695	0.820234	0.726081	0.732277	Unknown	K06975	K06975; uncharacterized protein					PF14542	PF14542 GCN5-related N-acetyl-transferase	R	COG2388	Predicted acetyltransferase, GNAT superfamily
A0A0C6DRW9	Pathogenicity island protein OS=Staphylococcus aureus OX=1280 PE=4 SV=1	--	1.82831	0.0173244	Up	22.8615	6.8	1	1	58.4741	69.7786	76.1749	116.634	100.636	156.486	0.606805	0.724115	0.790491	1.21035	1.04433	1.6239	Unknown
A0A0C6DV11	Pathogenicity island protein OS=Staphylococcus aureus OX=1280 PE=4 SV=1	--	1.84004	0.00135739	Up	24.4595	8	1	0	38.2809	30.2811	37.6496	63.2147	65.1983	67.0207	0.761443	0.602318	0.748885	1.2574	1.29685	1.3331	Unknown
A0A0C6DV44	Pathogenicity island protein OS=Staphylococcus aureus OX=1280 GN=NCTC13131_00747 PE=4 SV=1	NCTC13131_00747	2.39305	0.00610899	Up	13.7796	16.7	2	0	48.5481	28.2478	39.8079	103.205	84.2985	91.5358	0.736241	0.428383	0.603695	1.56512	1.2784	1.38816	Unknown
A0A0C6DXC2	Pathogenicity island protein OS=Staphylococcus aureus OX=1280 GN=NCTC13131_00748 PE=4 SV=1	NCTC13131_00748	3.63097	1.59176e-05	Up	56.2608	28.2	9	0	41.3307	46.5564	45.0177	168.274	148.878	165.422	0.402913	0.453856	0.438856	1.64042	1.45134	1.61262	Unknown	K06919	K06919; putative DNA primase/helicase					PF05272	PF05272 Virulence-associated protein E	X	COG5545	Predicted P-loop ATPase and inactivated derivatives
A0A0D1FJU3	Branched-chain alpha-keto acid dehydrogenase, E1 component, beta subunit OS=Staphylococcus aureus OX=1280 GN=bfmBAB PE=4 SV=1	bfmBAB	0.490752	0.000385257	Down	36.0614	33.3	9	0	1121.9	974.427	1170.23	500.823	543.252	558.996	1.38233	1.20062	1.44187	0.617077	0.669356	0.688754	Unknown	K00167	BCKDHB, bkdA2; 2-oxoisovalerate dehydrogenase E1 component beta subunit [EC:1.2.4.4]	map00280 Valine, leucine and isoleucine degradation; map00640 Propanoate metabolism; map01100 Metabolic pathways; map01110 Biosynthesis of secondary metabolites				PF02779; PF02780	PF02779 Transketolase, pyrimidine binding domain; PF02780 Transketolase, C-terminal domain	C	COG0022	Pyruvate/2-oxoglutarate/acetoin dehydrogenase complex, dehydrogenase (E1) component, beta subunit
A0A0D1G9A5	Aldehyde dehydrogenase OS=Staphylococcus aureus OX=1280 GN=aldH PE=3 SV=1	aldH	2.46086	1.18404e-05	Up	51.7422	41.6	16	0	1634.39	1711.15	1575.51	3848.23	4102.33	4159.48	0.575792	0.602832	0.555049	1.35572	1.44524	1.46537	Unknown	K25072	crtNc; 4,4'-diapolycopenoate synthase [EC:1.2.99.10]	map00906 Carotenoid biosynthesis; map01110 Biosynthesis of secondary metabolites						I	COG1012	Acyl-CoA reductase or other NAD-dependent aldehyde dehydrogenase
A0A0D1GC10	NERD domain-containing protein OS=Staphylococcus aureus OX=1280 GN=E4U00_04290 PE=4 SV=1	E4U00_04290	1.56003	2.14039e-05	Up	32.8691	53.9	12	0	2084.81	2031.78	1998.14	3194.33	3253.44	3091.41	0.799089	0.778761	0.765869	1.22436	1.24701	1.18491	Unknown
A0A0D1GCF8	Beta-lactamase domain-containing protein OS=Staphylococcus aureus OX=1280 GN=pksB PE=4 SV=1	pksB	0.654311	0.000672833	Down	23.1411	57	9	0	407.759	404.069	369.47	250.924	273.966	248.046	1.25193	1.2406	1.13437	0.770401	0.841146	0.761564	Unknown	K01069	gloB, gloC, HAGH; hydroxyacylglutathione hydrolase [EC:3.1.2.6]	map00620 Pyruvate metabolism; map01100 Metabolic pathways				PF00753	PF00753 Metallo-beta-lactamase superfamily	R	COG0491	Glyoxylase or a related metal-dependent hydrolase, beta-lactamase superfamily II
A0A0D1GFF7	Amidase domain-containing protein OS=Staphylococcus aureus OX=1280 GN=G0X69_09820 PE=3 SV=1	G0X69_09820	1.80065	1.76196e-07	Up	69.2553	33.8	15	0	1349.94	1336.61	1318.88	2388.05	2418.94	2405.42	0.722033	0.714903	0.705421	1.27728	1.2938	1.28657	Unknown							PF01832; PF05257	PF01832 Mannosyl-glycoprotein endo-beta-N-acetylglucosaminidase; PF05257 CHAP domain	M	COG3942	Surface antigen
A0A0D1GID9	Cysteine hydrolase OS=Staphylococcus aureus OX=1280 GN=A6762_13580 PE=4 SV=1	A6762_13580	1.98788	3.98319e-05	Up	20.7295	73.7	10	0	3464.2	3139.65	3486.06	6598.51	6656.23	6802.83	0.689451	0.624858	0.693802	1.31325	1.32473	1.35391	Unknown									HR	COG1335	Nicotinamidase-related amidase
A0A0D1GMF8	YwdI family protein OS=Staphylococcus aureus OX=1280 GN=CV021_15845 PE=4 SV=1	CV021_15845	0.329883	2.83896e-05	Down	14.3327	15.1	1	1	715.138	808.85	829.59	250.264	271.139	255.002	1.37088	1.55052	1.59028	0.479742	0.519758	0.488825	Unknown
A0A0D1GNT7	Bacillithiol system protein YtxJ OS=Staphylococcus aureus OX=1280 GN=ytxJ PE=4 SV=1	ytxJ	0.61575	0.00202414	Down	12.4368	56.6	4	0	428.975	350.486	383.944	231.978	229.281	255.108	1.36924	1.11871	1.2255	0.740445	0.731836	0.814274	Unknown									O	COG3118	Chaperedoxin CnoX, contains thioredoxin-like and TPR-like domains, YbbN/TrxSC family
A0A0D1GR88	Ferredoxin OS=Staphylococcus aureus OX=1280 GN=fer PE=4 SV=1	fer	0.399394	0.000126514	Down	8.84064	17.1	2	1	968.691	821.092	826.281	362.277	355.49	327.074	1.58763	1.34572	1.35422	0.59375	0.582626	0.536055	Unknown	K05337	fer; ferredoxin					PF13370	PF13370 4Fe-4S single cluster domain of Ferredoxin I	C	COG1141	Ferredoxin
A0A0D1GRJ5	GNAT family N-acetyltransferase OS=Staphylococcus aureus OX=1280 GN=CV021_12130 PE=4 SV=1	CV021_12130	2.73764	7.20538e-06	Up	20.0713	36.3	4	0	439.737	435.685	447.215	1252.21	1130.23	1238.46	0.533711	0.528794	0.542787	1.51982	1.37177	1.50312	Unknown	K22441	paiA; diamine N-acetyltransferase [EC:2.3.1.57]							J	COG0456	Ribosomal protein S18 acetylase RimI and related acetyltransferases
A0A0D1GSC0	3-hydroxyacyl-CoA dehydrogenase OS=Staphylococcus aureus OX=1280 GN=CV021_12015 PE=4 SV=1	CV021_12015	1.55999	0.0210666	Up	19.0345	20.2	3	0	79.2361	67.3704	85.3377	144.946	108.726	108.159	0.800668	0.680767	0.862323	1.46465	1.09866	1.09293	Unknown	K07107	ybgC; acyl-CoA thioester hydrolase [EC:3.1.2.-]							I	COG0824	Acyl-CoA thioesterase FadM
A0A0D1H2J5	50S ribosomal protein L32 OS=Staphylococcus aureus OX=1280 GN=rpmF PE=1 SV=1	rpmF	0.394611	0.00122744	Down	6.48453	50.9	2	0	7961.79	9662.37	10893.6	3268.34	4058.55	3926.52	1.20114	1.45769	1.64344	0.493072	0.612286	0.592367	Unknown	K02911	RP-L32, MRPL32, rpmF; large subunit ribosomal protein L32	map03010 Ribosome			GO:0003735 structural constituent of ribosome; GO:0005198 structural molecule activity;			J	COG0333	Ribosomal protein L32
A0A0D1H5K7	DUF2187 domain-containing protein OS=Staphylococcus aureus OX=1280 GN=ykvS PE=4 SV=1	ykvS	0.495625	0.000180216	Down	6.67668	29.3	2	2	2449.28	2122.78	2294.44	1091.37	1208.15	1103.7	1.43097	1.24022	1.34051	0.637622	0.70585	0.644828	Unknown									S	COG4873	Uncharacterized conserved protein YkvS, DUF2187 family
A0A0D1HG89	Na/Pi cotransporter II-related protein OS=Staphylococcus aureus OX=1280 GN=NCTC5664_00834 PE=4 SV=1	NCTC5664_00834	1.65868	2.02872e-06	Up	60.8961	19.6	9	0	152.62	151.879	151.654	250.529	247.953	258.129	0.755068	0.751402	0.750291	1.23946	1.22672	1.27706	Unknown	K03324	yjbB; phosphate:Na+ symporter					PF01895	PF01895 PhoU domain	P	COG1283	Na+/phosphate symporter
A0A0D1HGK7	YhgE/Pip domain-containing protein OS=Staphylococcus aureus OX=1280 GN=G0X69_09815 PE=4 SV=1	G0X69_09815	0.594793	0.000339222	Down	108.726	16.5	13	0	530.837	595.999	562.468	355.691	321.492	327.603	1.18223	1.32735	1.25267	0.792158	0.715994	0.729604	Unknown	K01421	yhgE; putative membrane protein							G	COG1682	ABC-type polysaccharide/teichoic acid/polyol phosphate export permease
A0A0D1HGT7	TetR family transcriptional regulator OS=Staphylococcus aureus OX=1280 GN=acrR PE=4 SV=1	acrR	0.544537	0.000480854	Down	22.3424	9.7	2	2	102.902	98.1503	102.909	51.2916	52.7205	61.5058	1.3151	1.25437	1.31519	0.655513	0.673775	0.786052	Unknown				GO:0006355 regulation of transcription, DNA-templated; GO:0009889 regulation of biosynthetic process; GO:0010468 regulation of gene expression; GO:0010556 regulation of macromolecule biosynthetic process; GO:0019219 regulation of nucleobase-containing compound metabolic process; GO:0019222 regulation of metabolic process; GO:0031323 regulation of cellular metabolic process; GO:0031326 regulation …		GO:0003700 DNA-binding transcription factor activity; GO:0140110 transcription regulator activity;	PF00440	PF00440 Bacterial regulatory proteins, tetR family	K	COG1309	DNA-binding protein, AcrR family, includes nucleoid occlusion protein SlmA
A0A0D1HHM9	Membrane protein OS=Staphylococcus aureus OX=1280 GN=ymcA PE=4 SV=1	ymcA	0.271258	0.000273389	Down	14.1639	13.2	1	1	35.2231	44.3864	36.5032	10.0325	12.1913	9.27273	1.43174	1.80421	1.48378	0.407798	0.495552	0.376917	Unknown									T	COG4550	Cell fate regulator YmcA, YheA/YmcA/DUF963 family (controls sporulation, competence, biofilm development)
A0A0D1HIR2	Endonuclease III domain-containing protein OS=Staphylococcus aureus OX=1280 GN=CV021_12405 PE=4 SV=1	CV021_12405	1.52055	0.00485028	Up	25.1017	3.8	1	1	195.778	225.997	230.173	345.858	295.985	349.474	0.714837	0.825177	0.840422	1.26282	1.08072	1.27602	Unknown	K07457	K07457; endonuclease III related protein					PF00730	PF00730 HhH-GPD superfamily base excision DNA repair protein	L	COG2231	3-Methyladenine DNA glycosylase, HhH-GPD/Endo3 superfamily
A0A0D1HJX5	Glycerophosphodiester phosphodiesterase OS=Staphylococcus aureus OX=1280 GN=CV021_05230 PE=4 SV=1	CV021_05230	2.75486	5.35848e-05	Up	28.3319	41.3	8	0	167.554	195.954	197.691	504.293	511.211	530.52	0.477084	0.557949	0.562896	1.4359	1.4556	1.51058	Unknown	K01126	E3.1.4.46, glpQ, ugpQ; glycerophosphoryl diester phosphodiesterase [EC:3.1.4.46]	map00564 Glycerophospholipid metabolism						I	COG0584	Glycerophosphoryl diester phosphodiesterase
A0A0D1HK82	Biotin carboxyl carrier protein acetyl-CoA carboxylase OS=Staphylococcus aureus OX=1280 GN=accB_2 PE=4 SV=1	accB_2	0.567195	0.00849595	Down	16.7937	19.5	2	0	222.7	301.632	241.532	127.198	142.976	164.22	1.11326	1.50783	1.2074	0.635854	0.714728	0.820922	Unknown	K02160	accB, bccP; acetyl-CoA carboxylase biotin carboxyl carrier protein	map00061 Fatty acid biosynthesis; map00620 Pyruvate metabolism; map00640 Propanoate metabolism; map00720 Carbon fixation pathways in prokaryotes; map01100 Metabolic pathways; map01110 Biosynthesis of secondary metabolites; map01120 Microbial metabolism in diverse environments; map01200 Carbon metabolism; map01212 Fatty acid metabolism				PF00364	PF00364 Biotin-requiring enzyme	I	COG0511	Biotin carboxyl carrier protein
A0A0D1HKW8	Lipoprotein, putative OS=Staphylococcus aureus OX=1280 GN=CV021_12125 PE=4 SV=1	CV021_12125	0.521145	6.43889e-06	Down	23.379	26.3	3	0	2645.04	2650.27	2706.19	1352.09	1374.17	1443.68	1.30389	1.30647	1.33403	0.666521	0.677409	0.711673	Unknown
A0A0D1HM14	UPF0741 protein A6762_02805 OS=Staphylococcus aureus OX=1280 GN=A6762_02805 PE=3 SV=1	A6762_02805	0.283129	3.78651e-05	Down	13.5356	31.9	2	0	184.665	180.943	152.003	47.8355	48.5559	50.1591	1.66825	1.63463	1.37319	0.432143	0.438651	0.453135	Unknown									S	COG4844	Uncharacterized conserved protein YuzB, UPF0349 family
A0A0D1HM63	DUF697 domain-containing protein OS=Staphylococcus aureus OX=1280 GN=CV021_05900 PE=4 SV=1	CV021_05900	0.663224	0.000641835	Down	20.0915	30	4	0	673.334	753.535	687.826	488.824	464.717	448.976	1.14864	1.28545	1.17336	0.833883	0.79276	0.765907	Unknown									S	COG3597	Uncharacterized conserved protein, DUF697 family
A0A0D1HMB3	DUF177 domain-containing protein OS=Staphylococcus aureus OX=1280 GN=ylbN PE=4 SV=1	ylbN	0.647901	0.00918633	Down	21.4239	11.4	2	0	278.21	317.931	281.216	211.008	160.327	197.106	1.15456	1.3194	1.16704	0.875674	0.665349	0.81798	Unknown	K07040	yceD, ylbN; DUF177 domain-containing protein							J	COG1399	23S rRNA accumulation protein YceD (essential in plants, uncharacterized in bacteria)
A0A0D1HN17	Acyl-CoA hydrolase OS=Staphylococcus aureus OX=1280 GN=CV021_17015 PE=3 SV=1	CV021_17015	0.544196	0.000531797	Down	19.9786	48.9	7	1	360.689	422.854	409.532	217.931	202.686	228.649	1.17466	1.37712	1.33373	0.709743	0.660094	0.744646	Unknown									I	COG1607	Acyl-CoA hydrolase
A0A0D1HPW2	ABC transporter permease OS=Staphylococcus aureus OX=1280 GN=oppC_1 PE=3 SV=1	oppC_1	1.62379	0.00151971	Up	39.7647	12.4	4	0	468.141	423.014	473.269	815.293	710.091	690.157	0.784602	0.70897	0.793195	1.36643	1.19011	1.1567	Unknown	K15582	oppC; oligopeptide transport system permease protein	map02010 ABC transporters; map02024 Quorum sensing				PF12911	PF12911 N-terminal TM domain of oligopeptide transport permease C	EP	COG1173	ABC-type dipeptide/oligopeptide/nickel transport system, permease component
A0A0D1HW72	Cupin OS=Staphylococcus aureus OX=1280 GN=A6762_03230 PE=4 SV=1	A6762_03230	0.56627	0.000259798	Down	18.0803	21	2	0	151.393	165.299	141.029	87.5422	85.4287	86.2227	1.26704	1.38342	1.1803	0.732657	0.71497	0.721615	Unknown	K09705	K09705; uncharacterized protein					PF06172	PF06172 Cupin superfamily (DUF985)	R	COG3542	Predicted sugar epimerase, cupin superfamily
A0A0D1HWZ3	DsbA family protein OS=Staphylococcus aureus OX=1280 GN=bdbD PE=4 SV=1	bdbD	0.519914	7.40932e-05	Down	23.0758	18.1	3	0	239.365	211.508	235.34	118.114	119.691	118.967	1.377	1.21675	1.35384	0.679474	0.68855	0.684383	Unknown							PF13462	PF13462 Thioredoxin	O	COG1651	Protein thiol-disulfide isomerase DsbC
A0A0D1HXI4	Aromatic acid exporter family protein OS=Staphylococcus aureus OX=1280 GN=GO782_11455 PE=3 SV=1	GO782_11455	0.610539	0.00352788	Down	36.9448	7.1	2	1	174.251	150.067	138.622	98.4605	97.8885	86.2937	1.40227	1.20765	1.11554	0.792351	0.787748	0.69444	Unknown							PF11728	PF11728 Putative aromatic acid exporter C-terminal domain	S	COG4129	Uncharacterized membrane protein YgaE, UPF0421/DUF939 family
A0A0D1I4A7	NADH-dependent flavin oxidoreductase OS=Staphylococcus aureus OX=1280 PE=4 SV=1	--	0.547531	0.000645512	Down	44.6386	2.8	1	1	114.805	119.965	108.9	62.9646	68.6536	56.5522	1.29518	1.3534	1.22857	0.710339	0.774521	0.637998	Unknown							PF00724	PF00724 NADH:flavin oxidoreductase / NADH oxidase family	C	COG1902	2,4-dienoyl-CoA reductase or related NADH-dependent reductase, Old Yellow Enzyme (OYE) family
A0A0D1I6J2	DUF1806 family protein OS=Staphylococcus aureus OX=1280 GN=A6762_02685 PE=4 SV=1	A6762_02685	0.57282	6.37824e-06	Down	13.5802	17.6	2	0	1808.92	1783.94	1727.39	992.425	1028.11	1027.01	1.29706	1.27915	1.2386	0.711603	0.737192	0.736402	Unknown									G	COG2120	N-acetylglucosaminyl deacetylase, LmbE family
A0A0D1I7G5	DNA-binding protein OS=Staphylococcus aureus OX=1280 GN=ywnA PE=4 SV=1	ywnA	0.63035	0.00233554	Down	16.8121	21.9	2	1	92.2474	91.4192	94.3127	66.3412	53.3008	55.5824	1.22127	1.21031	1.24861	0.878296	0.705653	0.73586	Unknown							PF02082	PF02082 Iron-dependent Transcriptional regulator	K	COG1959	DNA-binding transcriptional regulator, IscR family
A0A0D1I7M1	Dihydroxyacetone kinase subunit L OS=Staphylococcus aureus OX=1280 GN=dhaL PE=4 SV=1	dhaL	1.56221	5.32089e-05	Up	21.229	38.1	10	0	5062.35	5280.75	5271.94	7935.96	7997.31	8460.67	0.759182	0.791935	0.790614	1.19013	1.19933	1.26882	Unknown	K05879	dhaL; phosphoenolpyruvate---glycerone phosphotransferase subunit DhaL [EC:2.7.1.121]	map00561 Glycerolipid metabolism; map01100 Metabolic pathways						R	COG1461	Predicted kinase related to dihydroxyacetone kinase
A0A0D1IDH6	Protein VraX OS=Staphylococcus aureus OX=1280 GN=vraX PE=4 SV=1	vraX	2.60216	0.00147136	Up	6.50042	23.6	1	1	44.6865	40.717	31.5832	110.845	88.6133	104.96	0.636251	0.579733	0.449685	1.57822	1.26169	1.49443	Unknown
A0A0D1IFH5	Collagenase-like protease OS=Staphylococcus aureus OX=1280 GN=yhbU_1 PE=4 SV=1	yhbU_1	0.566772	2.25704e-05	Down	47.6551	38.9	10	0	1143.32	1135.6	1166.94	676.019	622.961	654.037	1.27062	1.26204	1.29687	0.751289	0.692323	0.726858	Unknown	K08303	prtC, trhP; U32 family peptidase [EC:3.4.-.-]					PF16325	PF16325 Peptidase family U32 C-terminal domain	J	COG0826	23S rRNA C2501 and tRNA U34 5'-hydroxylation protein RlhA/YrrN/YrrO, U32 peptidase family
A0A0D1IGG4	XRE family transcriptional regulator OS=Staphylococcus aureus OX=1280 GN=A6762_06430 PE=4 SV=1	A6762_06430	0.495111	1.3748e-05	Down	7.10015	45.9	2	1	1823.31	1811.39	1712.63	913.943	876.785	856.798	1.36836	1.35942	1.2853	0.685898	0.658012	0.643011	Unknown
A0A0D1IHL7	Hydrogen peroxide-inducible genes activator OS=Staphylococcus aureus OX=1280 GN=oxyR PE=1 SV=1	oxyR	1.56917	0.00621521	Up	33.2433	43.8	9	0	575.983	500.537	466.371	717.978	875.228	827.848	0.871833	0.757635	0.70592	1.08676	1.32478	1.25307	Unknown							PF00126	PF00126 Bacterial regulatory helix-turn-helix protein, lysR family	K	COG0583	DNA-binding transcriptional regulator, LysR family
A0A0D1IIC7	YwpF-like family protein OS=Staphylococcus aureus OX=1280 GN=A6762_10635 PE=4 SV=1	A6762_10635	1.87506	2.07415e-05	Up	17.1355	52.1	6	0	773.146	743.955	740.618	1418.36	1350.65	1464.35	0.714654	0.687672	0.684588	1.31106	1.24847	1.35356	Unknown
A0A0D1IIL7	Arginine-ornithine antiporter OS=Staphylococcus aureus OX=1280 GN=arcD PE=3 SV=1	arcD	1.55536	0.00375934	Up	51.6865	3.4	1	1	54.2953	59.5563	66.4423	85.7323	99.544	95.145	0.7071	0.775616	0.865293	1.11651	1.29638	1.23909	Unknown	K03758	arcD, lysl, lysP; arginine:ornithine antiporter / lysine permease							E	COG0531	Serine transporter YbeC, amino acid:H+ symporter family
A0A0D1IP24	DUF402 domain-containing protein OS=Staphylococcus aureus OX=1280 GN=G0X69_08825 PE=4 SV=1	G0X69_08825	1.79554	0.000105054	Up	25.4504	27.1	5	0	704.132	720.591	728.635	1217.29	1379.28	1269.86	0.701816	0.718222	0.726239	1.21329	1.37475	1.26569	Unknown	K09145	K09145; uncharacterized protein							R	COG2306	Predicted RNA-binding protein, associated with RNAse of E/G family, DUF402 domain
A0A0D1IV15	UPF0302 protein CV021_08580 OS=Staphylococcus aureus OX=1280 GN=CV021_08580 PE=3 SV=1	CV021_08580	0.596387	0.00500247	Down	22.5637	6.3	1	1	68.982	58.5001	65.1523	40.6061	32.4928	41.7858	1.34591	1.1414	1.27118	0.792265	0.633966	0.815282	Unknown							PF08864; PF08858	PF08864 UPF0302 domain; PF08858 IDEAL domain	S	COG5582	Uncharacterized conserved protein YpiB, UPF0302 family
A0A0D1IZS7	DUF5082 domain-containing protein OS=Staphylococcus aureus OX=1280 GN=FA040_00260 PE=4 SV=1	FA040_00260	0.319013	0.000142888	Down	14.8887	27.5	3	3	341.439	328.429	342.887	97.9923	99.6302	125.46	1.5336	1.47516	1.5401	0.440138	0.447495	0.563509	Unknown
A0A0D1J251	HTH-type transcriptional regulator OS=Staphylococcus aureus OX=1280 GN=iscR PE=4 SV=1	iscR	0.631472	0.000129414	Down	15.643	45	4	0	2721.96	2767.15	2725.91	1686.64	1837.74	1663.18	1.21855	1.23878	1.22032	0.755067	0.822711	0.744562	Unknown	K17472	cymR; Rrf2 family transcriptional regulator, cysteine metabolism repressor		GO:0009987 cellular process; GO:0016043 cellular component organization; GO:0022607 cellular component assembly; GO:0043933 protein-containing complex organization; GO:0044085 cellular component biogenesis; GO:0051259 protein complex oligomerization; GO:0051260 protein homooligomerization; GO:0051262 protein tetramerization; GO:0051289 protein homotetramerization; GO:0051291 protein heterooligome…	GO:0032991 protein-containing complex; GO:0032993 protein-DNA complex;	GO:0001067 transcription regulatory region nucleic acid binding; GO:0003676 nucleic acid binding; GO:0003677 DNA binding; GO:0005488 binding; GO:0005515 protein binding; GO:0042802 identical protein binding; GO:0042803 protein homodimerization activity; GO:0046983 protein dimerization activity; GO:0097159 organic cyclic compound binding; GO:1901363 heterocyclic compound binding;	PF02082	PF02082 Iron-dependent Transcriptional regulator	K	COG1959	DNA-binding transcriptional regulator, IscR family
A0A0D1J8D5	Putative adenylyltransferase/sulfurtransferase MoeZ OS=Staphylococcus aureus OX=1280 GN=yibN PE=4 SV=1	yibN	0.494511	0.000188662	Down	14.8034	31.2	3	1	222.877	234.821	244.844	109.567	111.236	126.611	1.27363	1.34189	1.39917	0.626124	0.635659	0.723525	Unknown							PF00581	PF00581 Rhodanese-like domain	P	COG0607	Rhodanese-related sulfurtransferase
A0A0D1JF17	Cyclic-di-AMP receptor OS=Staphylococcus aureus OX=1280 GN=yaaQ PE=4 SV=1	yaaQ	0.453653	2.28014e-05	Down	11.8384	53.2	4	3	1352.46	1357.37	1366.7	606.092	658.223	585.012	1.36938	1.37435	1.3838	0.613676	0.666459	0.592332	Unknown							PF06153	PF06153 Cyclic-di-AMP receptor	T	COG3870	Cyclic di-AMP receptor DarA/PstA
A0A0D1JFE2	UPF0374 protein A6762_09430 OS=Staphylococcus aureus OX=1280 GN=A6762_09430 PE=3 SV=1	A6762_09430	1.55915	0.00105365	Up	21.7036	28.9	5	1	218.359	233.051	235.967	348.789	333.399	389.536	0.744786	0.794898	0.804844	1.18966	1.13717	1.32864	Unknown	K07586	ygaC; uncharacterized protein							S	COG3557	Uncharacterized conserved protein associated with RNAses G and E, UPF0374/DUF402 family
A0A0D1JJF1	Glycosyltransferase OS=Staphylococcus aureus OX=1280 GN=G0X69_08000 PE=4 SV=1	G0X69_08000	1.68857	6.3888e-05	Up	58.4484	45.4	18	0	418.725	459.481	454.746	743.869	746.739	760.175	0.701043	0.769277	0.76135	1.24541	1.25021	1.27271	Unknown	K00712	tagE; poly(glycerol-phosphate) alpha-glucosyltransferase [EC:2.4.1.52]							M	COG0438	Glycosyltransferase involved in cell wall bisynthesis
A0A0D1JLQ3	M42 family metallopeptidase OS=Staphylococcus aureus OX=1280 GN=G0Z49_02340 PE=3 SV=1	G0Z49_02340	0.666655	0.0001888	Down	38.8624	24.8	5	0	611.986	563.099	614.979	393.415	406.501	393.439	1.23077	1.13246	1.23679	0.791203	0.817521	0.791252	Unknown									EG	COG1363	Putative aminopeptidase FrvX
A0A0D1JN17	Biofilm operon icaADBC HTH-type negative transcriptional regulator IcaR OS=Staphylococcus aureus OX=1280 GN=icaR PE=4 SV=1	icaR	3.11314	1.5851e-05	Up	21.9731	18.3	3	0	575.208	536.428	617.793	1852.84	1807.52	1723.6	0.485176	0.452466	0.521096	1.56283	1.52461	1.45382	Unknown	K21453	icaR; TetR/AcrR family transcriptional regulator, biofilm operon repressor		GO:0006355 regulation of transcription, DNA-templated; GO:0009889 regulation of biosynthetic process; GO:0010468 regulation of gene expression; GO:0010556 regulation of macromolecule biosynthetic process; GO:0019219 regulation of nucleobase-containing compound metabolic process; GO:0019222 regulation of metabolic process; GO:0031323 regulation of cellular metabolic process; GO:0031326 regulation …	GO:0005622 intracellular anatomical structure; GO:0005737 cytoplasm; GO:0005829 cytosol;	GO:0000976 transcription cis-regulatory region binding; GO:0001067 transcription regulatory region nucleic acid binding; GO:0003676 nucleic acid binding; GO:0003677 DNA binding; GO:0003690 double-stranded DNA binding; GO:0003700 DNA-binding transcription factor activity; GO:0005488 binding; GO:0043565 sequence-specific DNA binding; GO:0097159 organic cyclic compound binding; GO:0140110 transcript…	PF00440; PF18665	PF00440 Bacterial regulatory proteins, tetR family; PF18665 Tetracyclin repressor-like, C-terminal domain	K	COG1309	DNA-binding protein, AcrR family, includes nucleoid occlusion protein SlmA
A0A0D1JN68	DNA-binding response regulator OS=Staphylococcus aureus OX=1280 GN=CV021_14000 PE=4 SV=1	CV021_14000	0.617709	0.0028604	Down	25.4155	14.9	3	0	223.479	249.514	244.76	128.94	156.231	158.192	1.15481	1.28935	1.26478	0.66629	0.807313	0.817448	Unknown	K19082	braR, bceR; two-component system, OmpR family, response regulator protein BraR/BceR	map02020 Two-component system				PF00072; PF00486	PF00072 Response regulator receiver domain; PF00486 Transcriptional regulatory protein, C terminal	TK	COG0745	DNA-binding response regulator, OmpR family, contains REC and winged-helix (wHTH) domain
A0A0D1JNG6	Pyruvate oxidase OS=Staphylococcus aureus OX=1280 GN=G6Y24_16510 PE=3 SV=1	G6Y24_16510	1.69752	7.33036e-05	Up	63.8014	44.2	19	1	7528.45	8074.9	7848.55	12651.1	13681.7	13477.4	0.714025	0.765852	0.744384	1.19988	1.29762	1.27824	Unknown	K00158	E1.2.3.3, poxL; pyruvate oxidase [EC:1.2.3.3]	map00620 Pyruvate metabolism; map01100 Metabolic pathways				PF02776; PF00205; PF02775	PF02776 Thiamine pyrophosphate enzyme, N-terminal TPP binding domain; PF00205 Thiamine pyrophosphate enzyme, central domain; PF02775 Thiamine pyrophosphate enzyme, C-terminal TPP binding domain	EH	COG0028	Acetolactate synthase large subunit or other thiamine pyrophosphate-requiring enzyme
A0A0D1JNH5	Autolysin E OS=Staphylococcus aureus OX=1280 GN=atl_1 PE=3 SV=1	atl_1	1.51966	0.00269229	Up	29.686	11.2	2	0	175.288	156.408	143.445	231.526	237.809	252.72	0.878495	0.783873	0.718905	1.16034	1.19183	1.26656	Unknown							PF01832	PF01832 Mannosyl-glycoprotein endo-beta-N-acetylglucosaminidase	G	COG4193	Beta- N-acetylglucosaminidase
A0A0D1JNW4	Superantigen-like protein SSL10 OS=Staphylococcus aureus OX=1280 GN=G0X69_09535 PE=3 SV=1	G0X69_09535	2.07314	0.000486693	Up	26.2425	8.8	2	1	87.7961	73.1422	87.7456	182.669	171.457	161.431	0.689281	0.574234	0.688885	1.43412	1.3461	1.26739	Unknown							PF09199	PF09199 Staphylococcal superantigen-like OB-fold domain
A0A0D1JNY2	histidine kinase OS=Staphylococcus aureus OX=1280 GN=G0X69_11560 PE=4 SV=1	G0X69_11560	1.63586	0.0235156	Up	41.8768	3.8	1	1	24.5367	32.1697	26.4864	47.302	36.2585	52.5313	0.671367	0.880216	0.724714	1.29426	0.992094	1.43735	Unknown	K02480	K02480; two-component system, NarL family, sensor kinase [EC:2.7.13.3]					PF13185; PF07730	PF13185 GAF domain; PF07730 Histidine kinase	T	COG4585	Signal transduction histidine kinase ComP
A0A0D1JQ96	Inorganic phosphate transporter OS=Staphylococcus aureus OX=1280 GN=pitA PE=4 SV=1	pitA	1.64065	0.006281	Up	35.6701	6.3	1	1	32.3848	28.11	37.5446	58.6051	51.0134	51.2299	0.750553	0.651479	0.870136	1.35823	1.18229	1.18731	Unknown	K03306	TC.PIT; inorganic phosphate transporter, PiT family							P	COG0306	Phosphate/sulfate permease
A0A0D1JS12	HlyD family efflux transporter periplasmic adaptor subunit OS=Staphylococcus aureus OX=1280 GN=GO782_08540 PE=4 SV=1	GO782_08540	0.136353	0.000897268	Down	23.0124	31.2	5	0	322.543	303.965	321.445	49.6958	25.9926	53.5676	1.79655	1.69307	1.79043	0.276803	0.144777	0.298369	Unknown							PF13533	PF13533 Biotin-lipoyl like	V	COG1566	Multidrug resistance efflux pump EmrA
A0A0D1JS96	AraC family transcriptional regulator OS=Staphylococcus aureus OX=1280 GN=CV021_14735 PE=4 SV=1	CV021_14735	0.448152	0.000436114	Down	17.7361	17.2	2	1	161.49	156.018	178.958	74.5126	82.0307	65.9492	1.3477	1.30203	1.49348	0.621838	0.684579	0.550372	Unknown							PF06445	PF06445 GyrI-like small molecule binding domain	K	COG3708	Predicted transcriptional regulator YdeE, contains AraC-type DNA-binding domain
A0A0D1JT86	DUF2538 domain-containing protein OS=Staphylococcus aureus OX=1280 GN=A6762_05080 PE=4 SV=1	A6762_05080	2.9559	1.78865e-05	Up	18.2819	20.5	3	0	187.095	196.432	169.721	559.157	532.554	543.632	0.512919	0.538517	0.465287	1.53292	1.45999	1.49036	Unknown
A0A0D1JTP6	Cytosolic protein OS=Staphylococcus aureus OX=1280 GN=A6762_11110 PE=4 SV=1	A6762_11110	0.416924	0.00028041	Down	10.0063	45.3	4	3	5615.73	7049.61	6292.3	2565.74	2535.03	2803.14	1.25437	1.57465	1.4055	0.573103	0.566243	0.62613	Unknown
A0A0D1JVA4	DUF2171 domain-containing protein OS=Staphylococcus aureus OX=1280 GN=E4U00_07945 PE=4 SV=1	E4U00_07945	0.199721	0.000257576	Down	7.68978	49.3	4	1	1339.28	1036.9	903.714	244.622	212.646	197.796	2.04213	1.58106	1.37798	0.372997	0.324242	0.301599	Unknown
A0A0D1JVY6	ESAT-6 secretion machinery protein EssA OS=Staphylococcus aureus OX=1280 GN=G0X69_10200 PE=4 SV=1	G0X69_10200	0.511542	0.0325025	Down	10.6942	28.6	3	1	362.313	301.046	204.074	120.247	178.63	144.851	1.65798	1.37761	0.933863	0.550261	0.817428	0.662854	Unknown
A0A0D1K078	Assimilatory nitrite reductase OS=Staphylococcus aureus OX=1280 GN=nasE PE=4 SV=1	nasE	0.0839893	6.42555e-06	Down	11.4372	54.8	4	0	2787.43	2431.88	2585.23	195.45	212.283	247.765	1.97689	1.72473	1.83349	0.138616	0.150555	0.175719	Unknown	K00363	nirD; nitrite reductase (NADH) small subunit [EC:1.7.1.15]	map00910 Nitrogen metabolism; map01100 Metabolic pathways; map01120 Microbial metabolism in diverse environments				PF13806	PF13806 Rieske-like [2Fe-2S] domain	PQ	COG2146	Ferredoxin subunit of nitrite reductase or a ring-hydroxylating dioxygenase
A0A0D1K088	Amino acid ABC transporter substrate-binding protein OS=Staphylococcus aureus OX=1280 GN=CV021_14595 PE=4 SV=1	CV021_14595	0.548344	9.7104e-05	Down	28.9319	51.4	13	0	1644.55	1484.47	1597.68	863.427	899.012	829.416	1.34826	1.21702	1.30983	0.707867	0.737041	0.679984	Unknown	K02424	fliY, tcyA; L-cystine transport system substrate-binding protein	map02010 ABC transporters; map02040 Flagellar assembly				PF00497	PF00497 Bacterial extracellular solute-binding proteins, family 3	ET	COG0834	ABC-type amino acid transport/signal transduction system, periplasmic component/domain
A0A0D1K195	Aminotransferase OS=Staphylococcus aureus OX=1280 GN=G0X69_13525 PE=3 SV=1	G0X69_13525	1.51421	4.59566e-05	Up	43.1195	20.1	7	0	830.904	834.423	857.566	1284.61	1226.07	1309.51	0.785961	0.78929	0.811181	1.21513	1.15975	1.23868	Unknown	K00841	patA; aminotransferase [EC:2.6.1.-]	map00300 Lysine biosynthesis; map01100 Metabolic pathways; map01110 Biosynthesis of secondary metabolites; map01230 Biosynthesis of amino acids				PF00155	PF00155 Aminotransferase class I and II	E	COG0436	Aspartate/methionine/tyrosine aminotransferase
A0A0D1K364	Veg OS=Staphylococcus aureus OX=1280 GN=veg PE=4 SV=1	veg	0.492636	0.000130075	Down	9.99828	17.2	1	1	92.7378	92.6875	92.1663	42.2169	49.8555	44.6792	1.34291	1.34218	1.33464	0.611332	0.721946	0.646988	Unknown									S	COG4466	Uncharacterized conserved protein Veg, DUF1021 family
A0A0D3Q949	UPF0435 protein DD547_01987 OS=Staphylococcus aureus OX=1280 GN=DD547_01987 PE=3 SV=1	DD547_01987	0.18888	1.3061e-06	Down	7.78874	69.1	3	0	8852.08	8254.47	8849.85	1718.27	1563.35	1621.03	1.72113	1.60494	1.7207	0.334088	0.303966	0.315182	Unknown									S	COG4840	Uncharacterized conserved protein YfkK, UPF0435 family
A0A0D3QAE7	Carnitine transport binding protein OpuCC OS=Staphylococcus aureus OX=1280 GN=opuCC_2 PE=4 SV=1	opuCC_2	0.321566	2.32924e-05	Down	34.8129	25.2	9	0	544.992	619.773	621.783	182.874	199.926	191.694	1.38496	1.575	1.58011	0.464728	0.508063	0.487142	Unknown	K05845	opuC; osmoprotectant transport system substrate-binding protein	map02010 ABC transporters	GO:0006810 transport; GO:0006811 ion transport; GO:0006812 cation transport; GO:0015695 organic cation transport; GO:0015697 quaternary ammonium group transport; GO:0015838 amino-acid betaine transport; GO:0031460 glycine betaine transport; GO:0051179 localization; GO:0051234 establishment of localization; GO:0071702 organic substance transport; GO:0071705 nitrogen compound transport; GO:0072337 …	GO:0005886 plasma membrane; GO:0016020 membrane; GO:0071944 cell periphery;	GO:0005215 transporter activity;			M	COG1732	Periplasmic glycine betaine/choline-binding (lipo)protein of an ABC-type transport system (osmoprotectant binding protein)
A0A0D3QB11	DUF2188 domain-containing protein OS=Staphylococcus aureus OX=1280 GN=BN1321_420010 PE=4 SV=1	BN1321_420010	0.169108	0.000325273	Down	15.9919	23.9	2	0	218.002	165.236	196.13	27.6683	28.5093	41.7984	1.93109	1.46368	1.73734	0.245089	0.252539	0.370255	Unknown									S	COG4876	Uncharacterized conserved protein YdaT
A0A0D3QB96	Lineage-specific thermal regulator protein OS=Staphylococcus aureus OX=1280 GN=DD547_02722 PE=4 SV=1	DD547_02722	0.470752	0.00735114	Down	12.5566	16.1	1	1	102.432	111.987	99.4051	36.7024	61.536	49.4945	1.33156	1.45577	1.29222	0.477113	0.799937	0.643404	Unknown	K10947	padR; PadR family transcriptional regulator, regulatory protein PadR					PF03551	PF03551 Transcriptional regulator PadR-like family	K	COG1695	DNA-binding transcriptional regulator, PadR family
A0A0D6FX43	Enamine/imine deaminase OS=Staphylococcus aureus OX=1280 GN=yabJ PE=3 SV=1	yabJ	0.553556	0.000437613	Down	13.9961	31	4	0	846.371	970.098	995.419	506.416	542.789	507.332	1.16248	1.33242	1.3672	0.695559	0.745517	0.696817	Unknown	K09022	ridA, tdcF, RIDA; 2-iminobutanoate/2-iminopropanoate deaminase [EC:3.5.99.10]		GO:0006082 organic acid metabolic process; GO:0006629 lipid metabolic process; GO:0006631 fatty acid metabolic process; GO:0006633 fatty acid biosynthetic process; GO:0008152 metabolic process; GO:0008610 lipid biosynthetic process; GO:0009058 biosynthetic process; GO:0009987 cellular process; GO:0016053 organic acid biosynthetic process; GO:0019752 carboxylic acid metabolic process; GO:0032787 m…		GO:0003824 catalytic activity; GO:0016787 hydrolase activity; GO:0019239 deaminase activity;	PF01042	PF01042 Endoribonuclease L-PSP	V	COG0251	Enamine deaminase RidA, house cleaning of reactive enamine intermediates, YjgF/YER057c/UK114 family
A0A0D6G993	Acetyltransferase OS=Staphylococcus aureus OX=1280 GN=bltD PE=4 SV=1	bltD	0.629017	0.00387195	Down	18.4801	18.6	2	0	157.686	179.668	148.959	111.551	101.713	92.6358	1.19427	1.36076	1.12818	0.844853	0.770348	0.701598	Unknown									KR	COG0454	N-acetyltransferase, GNAT superfamily (includes histone acetyltransferase HPA2)
A0A0D6GDX7	Glyoxalase OS=Staphylococcus aureus OX=1280 GN=mhqA_1 PE=4 SV=1	mhqA_1	1.70105	0.000193777	Up	35.579	16.9	4	0	156.025	156.875	167.357	255.183	285.849	275.911	0.721668	0.725602	0.774085	1.18031	1.32215	1.27618	Unknown							PF00903	PF00903 Glyoxalase/Bleomycin resistance protein/Dioxygenase superfamily	Q	COG0346	Catechol 2,3-dioxygenase or related enzyme, vicinal oxygen chelate (VOC) family
A0A0D6GM89	HTH-type transcriptional regulator GltR OS=Staphylococcus aureus OX=1280 GN=gltR PE=3 SV=1	gltR	3.7151	0.000150369	Up	33.4104	16.1	3	0	52.3618	67.9752	64.4162	212.918	222.049	251.409	0.360648	0.468186	0.443673	1.4665	1.52939	1.73161	Unknown							PF00126	PF00126 Bacterial regulatory helix-turn-helix protein, lysR family	K	COG0583	DNA-binding transcriptional regulator, LysR family
A0A0D6GY35	Membrane protein OS=Staphylococcus aureus OX=1280 GN=DD547_02494 PE=4 SV=1	DD547_02494	2.28082	0.0409364	Up	29.0949	5.2	1	1	7.3316	10.949	13.1257	15.0078	27.8959	28.7285	0.426923	0.637569	0.76432	0.873916	1.6244	1.67288	Unknown									O	COG1266	Membrane protease YdiL, CAAX protease family
A0A0D6H3T6	Molybdate ABC transporter substrate-binding protein OS=Staphylococcus aureus OX=1280 GN=modA PE=3 SV=1	modA	0.525462	5.24534e-05	Down	29.0513	35.4	9	0	685.331	754.341	684.296	366.567	367.044	382.453	1.26912	1.39691	1.2672	0.678821	0.679704	0.708239	Unknown	K02020	modA; molybdate transport system substrate-binding protein	map02010 ABC transporters						P	COG0725	ABC-type molybdate transport system, periplasmic Mo-binding protein ModA
A0A0D6H8B9	BCCT family transporter OS=Staphylococcus aureus OX=1280 GN=opuD_1 PE=4 SV=1	opuD_1	1.54159	0.0365513	Up	57.6362	5.2	2	0	33.6346	38.588	50.4835	72.3234	55.2069	61.6318	0.647092	0.742391	0.971247	1.39142	1.06212	1.18573	Unknown	K05020	opuD, betL; glycine betaine transporter		GO:0006810 transport; GO:0006811 ion transport; GO:0006812 cation transport; GO:0015695 organic cation transport; GO:0015697 quaternary ammonium group transport; GO:0015838 amino-acid betaine transport; GO:0031460 glycine betaine transport; GO:0051179 localization; GO:0051234 establishment of localization; GO:0071702 organic substance transport; GO:0071705 nitrogen compound transport; GO:0072337 …	GO:0005886 plasma membrane; GO:0016020 membrane; GO:0071944 cell periphery;				M	COG1292	Choline-glycine betaine transporter
A0A0D6HC06	SMI1/KNR4 family protein OS=Staphylococcus aureus OX=1280 GN=DD547_01997 PE=4 SV=1	DD547_01997	0.313048	0.00691359	Down	15.92	10.2	1	1	44.8197	61.2158	39.1042	14.8556		15.4349	1.27742	1.74473	1.11452	0.423404		0.439916	Unknown
A0A0D6HFE6	DUF4352 domain-containing protein OS=Staphylococcus aureus OX=1280 GN=DD547_01872 PE=4 SV=1	DD547_01872	0.249476	2.71932e-05	Down	35.8644	13.9	6	0	678.405	615.601	694.268	181.053	164.14	150.833	1.63846	1.48678	1.67677	0.437274	0.396425	0.364286	Unknown
A0A0D6HGM4	Putative long chain fatty acid-CoA ligase VraA OS=Staphylococcus aureus OX=1280 GN=acsA PE=4 SV=1	acsA	5.56894	2.2918e-07	Up	64.3645	54	29	0	1305.87	1350.28	1304.4	7050.65	7559.68	7445.66	0.301162	0.311404	0.300824	1.62604	1.74343	1.71714	Unknown	K01895	ACSS1_2, acs; acetyl-CoA synthetase [EC:6.2.1.1]	map00010 Glycolysis / Gluconeogenesis; map00620 Pyruvate metabolism; map00630 Glyoxylate and dicarboxylate metabolism; map00640 Propanoate metabolism; map00680 Methane metabolism; map00720 Carbon fixation pathways in prokaryotes; map01100 Metabolic pathways; map01110 Biosynthesis of secondary metabolites; map01120 Microbial metabolism in diverse environments; map01200 Carbon metabolism				PF13193	PF13193 AMP-binding enzyme C-terminal domain	I	COG0365	Acyl-coenzyme A synthetase/AMP-(fatty) acid ligase
A0A0D6HRP7	Flavin reductase OS=Staphylococcus aureus OX=1280 GN=DD547_02686 PE=4 SV=1	DD547_02686	0.408127	2.47133e-05	Down	25.8501	4.3	1	1	629.083	662.18	608.279	275.28	249.515	250.46	1.41113	1.48538	1.36447	0.617496	0.559702	0.561823	Unknown							PF01613	PF01613 Flavin reductase like domain	C	COG1853	FMN reductase RutF, DIM6/NTAB family
A0A0E0SR48	RxLR effector protein OS=Staphylococcus aureus subsp. aureus USA300_TCH959 OX=450394 GN=HMPREF0776_pUSA300HOUMS0010 PE=4 SV=1	HMPREF0776_pUSA300HOUMS0010	0.328297	5.45937e-05	Down	21.0852	11.1	2	2	284.92	236.752	252.92	80.1825	88.4038	85.7104	1.66152	1.38063	1.47491	0.467587	0.515529	0.499823	Unknown
A0A0E0VKD1	YycF OS=Staphylococcus aureus subsp. aureus 71193 OX=1155084 GN=ST398NM01_0020 PE=4 SV=1	ST398NM01_0020	1.52058	0.000180822	Up	27.4513	57	14	0	2912.57	3003.5	2968.2	4239.89	4668.73	4600.65	0.780377	0.804741	0.795284	1.13601	1.25091	1.23267	Unknown	K07668	vicR; two-component system, OmpR family, response regulator VicR	map02020 Two-component system	GO:0006355 regulation of transcription, DNA-templated; GO:0009889 regulation of biosynthetic process; GO:0010468 regulation of gene expression; GO:0010556 regulation of macromolecule biosynthetic process; GO:0019219 regulation of nucleobase-containing compound metabolic process; GO:0019222 regulation of metabolic process; GO:0031323 regulation of cellular metabolic process; GO:0031326 regulation …			PF00072; PF00486	PF00072 Response regulator receiver domain; PF00486 Transcriptional regulatory protein, C terminal	TK	COG0745	DNA-binding response regulator, OmpR family, contains REC and winged-helix (wHTH) domain
A0A0E0VKN4	PTS system, glucose-specific IIBC component OS=Staphylococcus aureus subsp. aureus 71193 OX=1155084 GN=ST398NM01_0254 PE=4 SV=1	ST398NM01_0254	0.593761	0.00149167	Down	55.191	8.6	3	0	164.748	169.304	174.372	111.279	88.7685	101.835	1.21989	1.25363	1.29115	0.823978	0.657296	0.754046	Unknown	K02791	malX; maltose/glucose PTS system EIICB component [EC:2.7.1.199 2.7.1.208]	map00010 Glycolysis / Gluconeogenesis; map00500 Starch and sucrose metabolism; map00520 Amino sugar and nucleotide sugar metabolism; map01100 Metabolic pathways; map02060 Phosphotransferase system (PTS)				PF00367	PF00367 phosphotransferase system, EIIB	G	COG1264	Phosphotransferase system IIB components
A0A0E0VKU9	DUF4467 domain-containing protein OS=Staphylococcus aureus subsp. aureus 71193 OX=1155084 GN=ST398NM01_0316 PE=4 SV=1	ST398NM01_0316	0.547161	0.000550747	Down	16.0154	9.6	1	1	120.511	118.386	136.257	63.7752	68.1183	73.3765	1.24576	1.22379	1.40852	0.65926	0.704157	0.758512	Unknown
A0A0E0VLB4	HTH cro/C1-type domain-containing protein OS=Staphylococcus aureus subsp. aureus 71193 OX=1155084 GN=ST398NM01_0451 PE=4 SV=1	ST398NM01_0451	0.262099	9.72916e-06	Down	10.7892	56.3	4	0	1514.01	1328.55	1319.64	351.563	371.321	368.026	1.72928	1.51744	1.50727	0.401548	0.424116	0.420352	Unknown									K	COG1396	Transcriptional regulator, contains XRE-family HTH domain
A0A0E0VLB8	NDxxF motif lipoprotein OS=Staphylococcus aureus subsp. aureus 71193 OX=1155084 GN=ST398NM01_0455 PE=4 SV=1	ST398NM01_0455	0.315699	4.68758e-06	Down	23.664	29.3	5	0	1115.96	1148.83	1107.68	376.869	350.493	337.326	1.50902	1.55347	1.49782	0.509608	0.473942	0.456138	Unknown
A0A0E0VLG0	Glutaryl-CoA dehydrogenase OS=Staphylococcus aureus subsp. aureus 71193 OX=1155084 GN=ST398NM01_0243 PE=3 SV=1	ST398NM01_0243	31.7496	9.08478e-08	Up	46.5132	53.3	13	0	178.452	178.845	199.924	5875.36	5827.15	5989.05	0.0586729	0.0588023	0.065733	1.93175	1.9159	1.96913	Unknown	K00252	GCDH, gcdH; glutaryl-CoA dehydrogenase [EC:1.3.8.6]	map00071 Fatty acid degradation; map00310 Lysine degradation; map00362 Benzoate degradation; map00380 Tryptophan metabolism; map01100 Metabolic pathways; map01110 Biosynthesis of secondary metabolites; map01120 Microbial metabolism in diverse environments				PF02771; PF02770; PF00441	PF02771 Acyl-CoA dehydrogenase, N-terminal domain; PF02770 Acyl-CoA dehydrogenase, middle domain; PF00441 Acyl-CoA dehydrogenase, C-terminal domain	I	COG1960	Acyl-CoA dehydrogenase related to the alkylation response protein AidB
A0A0E0VLJ6	Acetyltransferase OS=Staphylococcus aureus subsp. aureus 71193 OX=1155084 GN=ST398NM01_0543 PE=4 SV=1	ST398NM01_0543	0.532188	0.000465305	Down	19.9083	25.3	3	0	63.3528	69.4639	64.9013	36.0578	31.5127	37.6527	1.25475	1.37579	1.28542	0.714155	0.624134	0.745743	Unknown							PF13527	PF13527 Acetyltransferase (GNAT) domain	R	COG3153	Predicted N-acetyltransferase YhbS
A0A0E0VLL3	DNase, TatD family OS=Staphylococcus aureus subsp. aureus 71193 OX=1155084 GN=ST398NM01_0557 PE=4 SV=1	ST398NM01_0557	0.622238	0.000220442	Down	29.2813	34.2	8	0	1559.18	1606.99	1584.74	1053.08	929.707	973.411	1.21383	1.25105	1.23372	0.819825	0.723779	0.757803	Unknown	K03424	tatD; TatD DNase family protein [EC:3.1.21.-]		GO:0006139 nucleobase-containing compound metabolic process; GO:0006259 DNA metabolic process; GO:0006308 DNA catabolic process; GO:0006725 cellular aromatic compound metabolic process; GO:0006807 nitrogen compound metabolic process; GO:0008152 metabolic process; GO:0009056 catabolic process; GO:0009057 macromolecule catabolic process; GO:0009987 cellular process; GO:0019439 aromatic compound cat…		GO:0003824 catalytic activity; GO:0004518 nuclease activity; GO:0004536 deoxyribonuclease activity; GO:0016787 hydrolase activity; GO:0016788 hydrolase activity, acting on ester bonds; GO:0140097 catalytic activity, acting on DNA;	PF01026	PF01026 TatD related DNase	N	COG0084	3'->5' ssDNA/RNA exonuclease TatD
A0A0E0VLM8	Heat shock protein 15 OS=Staphylococcus aureus subsp. aureus 71193 OX=1155084 GN=ST398NM01_0572 PE=4 SV=1	ST398NM01_0572	0.561528	0.00458671	Down	9.85642	9.2	1	1	1928.25	1961.49	2066.49	1110.58	1308.85	925.162	1.24392	1.26537	1.3331	0.716438	0.844347	0.596825	Unknown							PF01479	PF01479 S4 domain	J	COG1188	Ribosomal 50S subunit-recycling heat shock protein, contains S4 domain
A0A0E0VLN6	Phage protein OS=Staphylococcus aureus subsp. aureus 71193 OX=1155084 GN=ST398NM01_0670 PE=3 SV=1	ST398NM01_0670	0.524765	9.2523e-05	Down	51.54	11.9	4	1	125.216	125.775	128.744	69.4073	68.6073	61.257	1.29756	1.30335	1.33412	0.719239	0.710949	0.634781	Unknown									V	COG5444	Predicted ribonuclease, toxin component of the YeeF-YezG toxin-antitoxin module
A0A0E0VLP3	Ribokinase OS=Staphylococcus aureus subsp. aureus 71193 OX=1155084 GN=ST398NM01_0324 PE=4 SV=1	ST398NM01_0324	0.452921	0.000411185	Down	42.3265	6.1	2	2	561.085	653.179	645.748	312.158	265.357	264.924	1.24572	1.45019	1.43369	0.693056	0.589148	0.588186	Unknown	K16328	psuK; pseudouridine kinase [EC:2.7.1.83]	map00240 Pyrimidine metabolism; map01100 Metabolic pathways				PF13412; PF00294	PF13412 Winged helix-turn-helix DNA-binding; PF00294 pfkB family carbohydrate kinase	K	COG1522	DNA-binding transcriptional regulator, Lrp family
A0A0E0VLU0	Iron-dependent repressor OS=Staphylococcus aureus subsp. aureus 71193 OX=1155084 GN=ST398NM01_0713 PE=3 SV=1	ST398NM01_0713	2.32434	7.85763e-06	Up	24.8847	55.1	9	0	731.549	778.817	793.472	1766.63	1751.48	1836.79	0.57311	0.610141	0.621622	1.38401	1.37214	1.43898	Unknown	K03709	troR; DtxR family transcriptional regulator, Mn-dependent transcriptional regulator					PF01325; PF02742; PF04023	PF01325 Iron dependent repressor, N-terminal DNA binding domain; PF02742 Iron dependent repressor, metal binding and dimerisation domain; PF04023 FeoA domain	K	COG1321	Mn-dependent transcriptional regulator MntR, DtxR family
A0A0E0VLV0	Phosphoglycerate mutase family protein OS=Staphylococcus aureus subsp. aureus 71193 OX=1155084 GN=ST398NM01_0453 PE=4 SV=1	ST398NM01_0453	1.58639	7.31974e-05	Up	23.3932	63.1	9	0	1052.28	1065.5	1029.01	1617.76	1749.59	1624.67	0.775747	0.785495	0.758591	1.19263	1.28982	1.19772	Unknown	K01834	PGAM, gpmA; 2,3-bisphosphoglycerate-dependent phosphoglycerate mutase [EC:5.4.2.11]	map00010 Glycolysis / Gluconeogenesis; map00260 Glycine, serine and threonine metabolism; map00680 Methane metabolism; map01100 Metabolic pathways; map01110 Biosynthesis of secondary metabolites; map01120 Microbial metabolism in diverse environments; map01200 Carbon metabolism; map01230 Biosynthesis of amino acids				PF00300	PF00300 Histidine phosphatase superfamily (branch 1)	G	COG0406	Broad specificity phosphatase PhoE
A0A0E0VLW0	GNAT family acetyltransferase OS=Staphylococcus aureus subsp. aureus 71193 OX=1155084 GN=ST398NM01_0463 PE=4 SV=1	ST398NM01_0463	1.99273	0.000881605	Up	25.8325	7.3	1	0	212.672	272.287	227.345	489.24	480.215	449.978	0.598589	0.766381	0.639888	1.37702	1.35161	1.26651	Unknown
A0A0E0VLX0	Probable transcriptional regulatory protein ST398NM01_0747 OS=Staphylococcus aureus subsp. aureus 71193 OX=1155084 GN=ST398NM01_0747 PE=3 SV=1	ST398NM01_0747	0.322685	1.60922e-05	Down	26.3404	46.2	7	0	5121.37	4551.29	4651.5	1469.6	1619.46	1533.13	1.62185	1.44132	1.47305	0.465397	0.512858	0.485519	Unknown					GO:0005622 intracellular anatomical structure; GO:0005737 cytoplasm; GO:0005829 cytosol;				KJ	COG0217	Transcriptional and/or translational regulatory protein YebC/TACO1
A0A0E0VLY0	Phosphonates-binding protein OS=Staphylococcus aureus subsp. aureus 71193 OX=1155084 GN=ST398NM01_0157 PE=3 SV=1	ST398NM01_0157	0.406636	0.000292072	Down	35.0003	16.7	3	0	87.3022	101.63	106.73	36.8977	43.2524	40.0768	1.2595	1.4662	1.53979	0.53232	0.624	0.578185	Unknown	K02044	phnD; phosphonate transport system substrate-binding protein	map02010 ABC transporters						P	COG3221	ABC-type phosphate/phosphonate transport system, periplasmic component
A0A0E0VLY9	Putative DNA-binding protein OS=Staphylococcus aureus subsp. aureus 71193 OX=1155084 GN=ST398NM01_0771 PE=4 SV=1	ST398NM01_0771	0.368209	4.34982e-05	Down	15.4655	30	3	0	211.633	247.617	232.551	83.9795	88.9781	81.7696	1.34153	1.56963	1.47413	0.532342	0.564029	0.518334	Unknown	K06934	K06934; uncharacterized protein					PF03479	PF03479 Plants and Prokaryotes Conserved (PCC) domain	R	COG1661	Predicted DNA-binding protein with PD1-like DNA-binding motif, PPC/DUF296 domain
A0A0E0VM15	DAGKc domain-containing protein OS=Staphylococcus aureus subsp. aureus 71193 OX=1155084 GN=ST398NM01_0803 PE=3 SV=1	ST398NM01_0803	1.60471	7.00353e-05	Up	33.6091	36.4	8	0	762.134	742.784	774.441	1160.77	1261.29	1235.66	0.770211	0.750656	0.782648	1.17308	1.27465	1.24875	Unknown							PF19279	PF19279 YegS C-terminal NAD kinase beta sandwich-like domain	IR	COG1597	Phosphatidylglycerol kinase, diacylglycerol kinase family
A0A0E0VM22	Manganese-binding protein OS=Staphylococcus aureus subsp. aureus 71193 OX=1155084 GN=ST398NM01_0710 PE=3 SV=1	ST398NM01_0710	2.57237	1.98192e-07	Up	34.7407	54.7	19	0	1079.71	1097.2	1059.07	2734.31	2805.13	2784.72	0.560398	0.569474	0.549684	1.41918	1.45593	1.44534	Unknown	K19975	mntC; manganese transport system substrate-binding protein	map02010 ABC transporters						P	COG0803	ABC-type Zn uptake system ZnuABC, Zn-binding component ZnuA
A0A0E0VM34	Putative membrane spanning protein OS=Staphylococcus aureus subsp. aureus 71193 OX=1155084 GN=ST398NM01_0724 PE=4 SV=1	ST398NM01_0724	2.45866	1.24965e-05	Up	29.9314	13.7	5	0	541.389	590.219	532.27	1367.12	1390.82	1332.97	0.564458	0.615369	0.55495	1.42537	1.45008	1.38977	Unknown							PF10035	PF10035 Uncharacterized protein conserved in bacteria (DUF2179)	S	COG1284	Uncharacterized membrane-anchored protein YitT, contains DUF161 and DUF2179 domains
A0A0E0VM45	Multidrug resistance protein B OS=Staphylococcus aureus subsp. aureus 71193 OX=1155084 GN=ST398NM01_0117 PE=4 SV=1	ST398NM01_0117	2.05259	0.000480806	Up	48.9226	2.2	1	1	80.5767	69.2794	87.4255	166.539	161.513	158.99	0.667464	0.573882	0.724196	1.37954	1.33791	1.31701	Unknown	K08170	norB, norC; MFS transporter, DHA2 family, multidrug resistance protein		GO:0006810 transport; GO:0051179 localization; GO:0051234 establishment of localization; GO:0055085 transmembrane transport;	GO:0005886 plasma membrane; GO:0005887 integral component of plasma membrane; GO:0016020 membrane; GO:0016021 integral component of membrane; GO:0031224 intrinsic component of membrane; GO:0031226 intrinsic component of plasma membrane; GO:0071944 cell periphery;	GO:0005215 transporter activity; GO:0022857 transmembrane transporter activity;			GEPR	COG0477	MFS family permease, includes anhydromuropeptide permease AmpG
A0A0E0VM94	Organic hydroperoxide resistance protein OS=Staphylococcus aureus subsp. aureus 71193 OX=1155084 GN=ST398NM01_0882 PE=3 SV=1	ST398NM01_0882	0.475212	0.000449281	Down	15.3482	15.7	2	1	7186.78	6882.62	7477.08	3238.4	3874.39	3126.37	1.35661	1.29919	1.41141	0.611295	0.731348	0.590147	Unknown	K04063	osmC, ohr; lipoyl-dependent peroxiredoxin [EC:1.11.1.28]							V	COG1764	Organic hydroperoxide reductase OsmC/OhrA
A0A0E0VM98	Glycos_transf_1 domain-containing protein OS=Staphylococcus aureus subsp. aureus 71193 OX=1155084 GN=ST398NM01_0174 PE=4 SV=1	ST398NM01_0174	1.57936	0.000579822	Up	46.636	20.9	7	0	193.449	208.832	180.903	312.323	314.053	294.681	0.771612	0.832971	0.721573	1.24577	1.25267	1.1754	Unknown									M	COG0438	Glycosyltransferase involved in cell wall bisynthesis
A0A0E0VMB0	ESAT-6-like protein OS=Staphylococcus aureus subsp. aureus 71193 OX=1155084 GN=ST398NM01_0297 PE=4 SV=1	ST398NM01_0297	0.227767	3.71785e-06	Down	13.1469	55.3	6	6	39508.9	35402.3	35746	8609.45	8561.8	8032.75	1.74482	1.56346	1.57864	0.380217	0.378112	0.354748	Unknown									V	COG4842	Secreted virulence factor YukE/EsxA, WXG100 family
A0A0E0VMC5	Putative cytosolic protein OS=Staphylococcus aureus subsp. aureus 71193 OX=1155084 GN=ST398NM01_0910 PE=4 SV=1	ST398NM01_0910	0.493772	0.000318842	Down	14.9409	15.9	2	1	372.626	371.224	392.451	185.812	168.665	206.597	1.31718	1.31223	1.38726	0.65682	0.59621	0.730293	Unknown
A0A0E0VMH7	Alcohol dehydrogenase OS=Staphylococcus aureus subsp. aureus 71193 OX=1155084 GN=ST398NM01_0260 PE=3 SV=1	ST398NM01_0260	0.568828	0.000161583	Down	38.803	22.6	6	0	241.676	231.502	214.269	135.766	128.41	126.864	1.34453	1.28793	1.19205	0.755312	0.714387	0.70579	Unknown	K00008	SORD, gutB; L-iditol 2-dehydrogenase [EC:1.1.1.14]	map00040 Pentose and glucuronate interconversions; map00051 Fructose and mannose metabolism; map01100 Metabolic pathways				PF08240; PF00107	PF08240 Alcohol dehydrogenase GroES-like domain; PF00107 Zinc-binding dehydrogenase	ER	COG1063	Threonine dehydrogenase or related Zn-dependent dehydrogenase
A0A0E0VMJ1	DNA-binding response regulator OS=Staphylococcus aureus subsp. aureus 71193 OX=1155084 GN=ST398NM01_0274 PE=4 SV=1	ST398NM01_0274	0.444513	0.000525972	Down	28.1943	7.7	2	1	314.201	275.225	328.065	127.639	152.656	127.541	1.42245	1.24599	1.48521	0.577845	0.691103	0.577402	Unknown	K07705	lytT, lytR; two-component system, LytTR family, response regulator LytT	map02020 Two-component system	GO:0000160 phosphorelay signal transduction system; GO:0007154 cell communication; GO:0007165 signal transduction; GO:0009987 cellular process; GO:0023052 signaling; GO:0035556 intracellular signal transduction; GO:0050789 regulation of biological process; GO:0050794 regulation of cellular process; GO:0050896 response to stimulus; GO:0051716 cellular response to stimulus; GO:0065007 biological re…	GO:0005622 intracellular anatomical structure; GO:0005737 cytoplasm;	GO:0000156 phosphorelay response regulator activity; GO:0060089 molecular transducer activity;	PF00072; PF04397	PF00072 Response regulator receiver domain; PF04397 LytTr DNA-binding domain	KT	COG3279	DNA-binding response regulator, LytR/AlgR family
A0A0E0VMJ8	N-acetyltransferase domain-containing protein OS=Staphylococcus aureus subsp. aureus 71193 OX=1155084 GN=ST398NM01_0683 PE=4 SV=1	ST398NM01_0683	0.40522	0.00570061	Down	18.4147	19.6	3	1	221.024	130.022	199.503	74.8067	75.1885	73.0984	1.71416	1.00839	1.54725	0.580165	0.583126	0.566916	Unknown									J	COG0456	Ribosomal protein S18 acetylase RimI and related acetyltransferases
A0A0E0VMN4	PfoR OS=Staphylococcus aureus subsp. aureus 71193 OX=1155084 GN=ST398NM01_0323 PE=4 SV=1	ST398NM01_0323	2.49536	0.00236101	Up	35.5965	19.1	4	0	56.0122	88.1574	71.8215	191.971	171.586	175.417	0.445149	0.700619	0.570793	1.52567	1.36366	1.39411	Unknown									G	COG1299	Phosphotransferase system, fructose-specific IIC component
A0A0E0VMP6	PTS system, IIB component OS=Staphylococcus aureus subsp. aureus 71193 OX=1155084 GN=ST398NM01_0411 PE=4 SV=1	ST398NM01_0411	0.148996	1.60917e-07	Down	10.7404	13.4	1	1	6875.57	7258.47	7082.41	1027.42	1092.55	1041.19	1.69227	1.78651	1.74318	0.252877	0.268907	0.256265	Unknown	K02822	ulaB, sgaB; ascorbate PTS system EIIB component [EC:2.7.1.194]	map00053 Ascorbate and aldarate metabolism; map01100 Metabolic pathways; map01120 Microbial metabolism in diverse environments; map02060 Phosphotransferase system (PTS)				PF02302	PF02302 PTS system, Lactose/Cellobiose specific IIB subunit	G	COG3414	Phosphotransferase system, galactitol-specific IIB component
A0A0E0VMP9	Manganese transport system ATP-binding protein OS=Staphylococcus aureus subsp. aureus 71193 OX=1155084 GN=ST398NM01_0712 PE=4 SV=1	ST398NM01_0712	3.63833	4.71071e-07	Up	28.0244	45.3	9	0	94.444	94.025	88.3666	335.004	337.541	334.674	0.441308	0.439351	0.412911	1.56537	1.57723	1.56383	Unknown	K19973	mntA; manganese transport system ATP-binding protein [EC:7.2.2.5]	map02010 ABC transporters				PF00005	PF00005 ABC transporter	P	COG1121	ABC-type Mn2+/Zn2+ transport system, ATPase component
A0A0E0VMR9	TPR_REGION domain-containing protein OS=Staphylococcus aureus subsp. aureus 71193 OX=1155084 GN=ST398NM01_0731 PE=4 SV=1	ST398NM01_0731	3.53794	0.0010113	Up	19.0089	26.7	3	1	131.388	190.857	212.641	610.792	609.172	672.433	0.324777	0.47178	0.525628	1.50982	1.50581	1.66219	Unknown
A0A0E0VMS2	NADH-ubiquinone oxidoreductase 39 kDa subunit OS=Staphylococcus aureus subsp. aureus 71193 OX=1155084 GN=ST398NM01_0736 PE=4 SV=1	ST398NM01_0736	1.57109	0.00029396	Up	35.209	20.8	5	0	204.394	187.825	188.647	309.74	288.436	314.417	0.821156	0.75459	0.757893	1.24439	1.1588	1.26318	Unknown									M	COG0451	Nucleoside-diphosphate-sugar epimerase
A0A0E0VN22	Putative membrane spanning protein OS=Staphylococcus aureus subsp. aureus 71193 OX=1155084 GN=ST398NM01_0657 PE=3 SV=1	ST398NM01_0657	2.24694	7.21394e-05	Up	13.0648	9	1	1	210.05	209.233	239.501	511.533	482.319	486.397	0.589192	0.5869	0.671803	1.43485	1.35291	1.36435	Unknown									S	COG2363	Uncharacterized membrane protein YgdD, TMEM256/DUF423 family
A0A0E0VN34	Uncharacterized N-acetyltransferase ST398NM01_1173 OS=Staphylococcus aureus subsp. aureus 71193 OX=1155084 GN=ST398NM01_1173 PE=3 SV=1	ST398NM01_1173	3.32632	2.04728e-06	Up	17.0023	36.3	5	0	3910.02	3969.1	3856.79	13518.9	12319.4	13199	0.462057	0.469038	0.455766	1.59757	1.45582	1.55976	Unknown									KR	COG0454	N-acetyltransferase, GNAT superfamily (includes histone acetyltransferase HPA2)
A0A0E0VN49	Erythromycin esterase OS=Staphylococcus aureus subsp. aureus 71193 OX=1155084 GN=ST398NM01_1119 PE=4 SV=1	ST398NM01_1119	1.59067	0.0436134	Up	15.1856	9.3	1	1	113.049	158.716	123.916	176.187	191.172	262.039	0.661697	0.928997	0.725307	1.03126	1.11897	1.53377	Unknown
A0A0E0VN61	Acetyltransferase OS=Staphylococcus aureus subsp. aureus 71193 OX=1155084 GN=ST398NM01_0881 PE=4 SV=1	ST398NM01_0881	1.64278	0.00751961	Up	18.9323	70.7	6	1	85.8447	97.7388	79.3584	152.942	156.511	122.503	0.741214	0.843912	0.685209	1.32056	1.35137	1.05773	Unknown							PF13420	PF13420 Acetyltransferase (GNAT) domain	JO	COG1670	Protein N-acetyltransferase, RimJ/RimL family
A0A0E0VN71	DUF1129 domain-containing protein OS=Staphylococcus aureus subsp. aureus 71193 OX=1155084 GN=ST398NM01_0695 PE=4 SV=1	ST398NM01_0695	0.450404	0.00105064	Down	28.9367	5.3	1	1	449.575	347.6	355.318	178.116	182.558	158.413	1.61371	1.24768	1.27538	0.639333	0.655278	0.568609	Unknown
A0A0E0VN80	Iscu OS=Staphylococcus aureus subsp. aureus 71193 OX=1155084 GN=ST398NM01_0900 PE=4 SV=1	ST398NM01_0900	0.484251	0.000752382	Down	17.0013	42.9	5	0	891.585	849.417	801.699	355.204	452.98	423.122	1.41746	1.35042	1.27456	0.564711	0.720158	0.672688	Unknown	K04488	iscU, nifU; nitrogen fixation protein NifU and related proteins		GO:0006807 nitrogen compound metabolic process; GO:0006873 cellular ion homeostasis; GO:0006875 cellular metal ion homeostasis; GO:0006879 cellular iron ion homeostasis; GO:0008152 metabolic process; GO:0009987 cellular process; GO:0010467 gene expression; GO:0019538 protein metabolic process; GO:0019725 cellular homeostasis; GO:0030003 cellular cation homeostasis; GO:0042592 homeostatic process;…	GO:0005622 intracellular anatomical structure; GO:0005737 cytoplasm;	GO:0003824 catalytic activity; GO:0005488 binding; GO:0005506 iron ion binding; GO:0008198 ferrous iron binding; GO:0016740 transferase activity; GO:0016782 transferase activity, transferring sulphur-containing groups; GO:0036455 iron-sulfur transferase activity; GO:0043167 ion binding; GO:0043169 cation binding; GO:0046872 metal ion binding; GO:0046914 transition metal ion binding; GO:0051536 ir…			O	COG0822	Fe-S cluster assembly scaffold protein IscU, NifU family
A0A0E0VNE7	Uracil permease OS=Staphylococcus aureus subsp. aureus 71193 OX=1155084 GN=ST398NM01_1196 PE=3 SV=1	ST398NM01_1196	2.44313	0.000451772	Up	46.9687	2.3	1	1	173.585	177.76	137.985	397.756	417.108	380.635	0.618169	0.633037	0.491392	1.41648	1.4854	1.35551	Unknown	K02824	uraA, pyrP; uracil permease							F	COG2233	Xanthine/uracil permease
A0A0E0VNF8	RelA_SpoT domain-containing protein OS=Staphylococcus aureus subsp. aureus 71193 OX=1155084 GN=ST398NM01_1001 PE=4 SV=1	ST398NM01_1001	2.02426	1.68153e-05	Up	25.2388	61.1	13	0	552.665	608.214	589.253	1184.58	1192.45	1165.7	0.626502	0.689473	0.667979	1.34285	1.35176	1.32144	Unknown	K07816	E2.7.6.5; GTP pyrophosphokinase [EC:2.7.6.5]	map00230 Purine metabolism; map01100 Metabolic pathways	GO:0006139 nucleobase-containing compound metabolic process; GO:0006163 purine nucleotide metabolic process; GO:0006725 cellular aromatic compound metabolic process; GO:0006753 nucleoside phosphate metabolic process; GO:0006793 phosphorus metabolic process; GO:0006796 phosphate-containing compound metabolic process; GO:0006807 nitrogen compound metabolic process; GO:0006950 response to stress; GO…	GO:0005618 cell wall; GO:0005886 plasma membrane; GO:0016020 membrane; GO:0030312 external encapsulating structure; GO:0071944 cell periphery;	GO:0003824 catalytic activity; GO:0008728 GTP diphosphokinase activity; GO:0008893 guanosine-3',5'-bis(diphosphate) 3'-diphosphatase activity; GO:0016740 transferase activity; GO:0016772 transferase activity, transferring phosphorus-containing groups; GO:0016778 diphosphotransferase activity; GO:0016787 hydrolase activity; GO:0016788 hydrolase activity, acting on ester bonds; GO:0016794 diphospho…			FT	COG2357	ppGpp synthetase catalytic domain (RelA/SpoT-type nucleotidyltranferase)
A0A0E0VNH1	DUF1934 family protein OS=Staphylococcus aureus subsp. aureus 71193 OX=1155084 GN=ST398NM01_0687 PE=4 SV=1	ST398NM01_0687	0.505261	0.000927496	Down	16.6038	7.7	1	1	241.39	299.573	275.706	146.298	125.735	140.598	1.17818	1.46216	1.34567	0.714053	0.613693	0.686235	Unknown							PF09148	PF09148 Domain of unknown function (DUF1934)	S	COG4506	Uncharacterized beta-barrel protein YwiB, DUF1934 family
A0A0E0VNL3	FhuC OS=Staphylococcus aureus subsp. aureus 71193 OX=1155084 GN=ST398NM01_0725 PE=4 SV=1	ST398NM01_0725	0.576905	3.45939e-05	Down	29.4959	46.8	9	0	184.128	192.622	176.355	106.23	108.096	104.763	1.26666	1.32508	1.21318	0.730777	0.743615	0.720687	Unknown	K25290	fhuA, ftsA, siuA; ferric hydroxamate/heme transport system ATP-binding protein [EC:7.2.2.16]					PF00005	PF00005 ABC transporter	PH	COG1120	ABC-type cobalamin/Fe3+-siderophores transport system, ATPase component
A0A0E0VNL4	Transcriptional regulator OS=Staphylococcus aureus subsp. aureus 71193 OX=1155084 GN=ST398NM01_1334 PE=4 SV=1	ST398NM01_1334	0.561297	2.41274e-05	Down	12.2538	32.7	4	1	3533.52	3484.86	3707.37	1935.79	2048.41	2036.13	1.26604	1.2486	1.32832	0.693578	0.733931	0.729531	Unknown
A0A0E0VNM3	UPF0291 protein ST398NM01_1343 OS=Staphylococcus aureus subsp. aureus 71193 OX=1155084 GN=ST398NM01_1343 PE=3 SV=1	ST398NM01_1343	0.247784	0.000573891	Down	9.20339	16.5	1	1	252.939	182.462	165.237	48.0315	54.7657	46.0313	2.02495	1.46073	1.32284	0.384526	0.438437	0.368513	Unknown							PF05979	PF05979 Bacterial protein of unknown function (DUF896)	S	COG4224	Uncharacterized conserved protein YnzC, UPF0291/DUF896 family
A0A0E0VNN4	Methyltransferase OS=Staphylococcus aureus subsp. aureus 71193 OX=1155084 GN=ST398NM01_0877 PE=4 SV=1	ST398NM01_0877	0.394003	0.00838223	Down	9.62281	42.5	2	1	169.69	181.97	180.185	73.9898	89.6287	45.93	1.37328	1.47266	1.45821	0.598789	0.725353	0.371705	Unknown
A0A0E0VNR6	DUF4064 domain-containing protein OS=Staphylococcus aureus subsp. aureus 71193 OX=1155084 GN=ST398NM01_1101 PE=4 SV=1	ST398NM01_1101	2.44975	0.0388655	Up	15.5909	8.6	1	1	45.121	43.4676	31.7093	123.493	115.769	55.4378	0.652356	0.628451	0.458451	1.78545	1.67378	0.801516	Unknown
A0A0E0VNS5	DoxX family protein OS=Staphylococcus aureus subsp. aureus 71193 OX=1155084 GN=ST398NM01_0784 PE=4 SV=1	ST398NM01_0784	2.20423	0.000327126	Up	18.0375	20.6	4	0	858.741	916.814	896.72	1995.31	2165.43	1729.56	0.60174	0.642433	0.628353	1.39816	1.51737	1.21195	Unknown	K16937	doxD; thiosulfate dehydrogenase (quinone) large subunit [EC:1.8.5.2]	map00920 Sulfur metabolism; map01100 Metabolic pathways; map01120 Microbial metabolism in diverse environments
A0A0E0VNU1	Kinase-associated protein B OS=Staphylococcus aureus subsp. aureus 71193 OX=1155084 GN=ST398NM01_0936 PE=4 SV=1	ST398NM01_0936	1.59078	0.00141892	Up	14.9278	63.8	6	0	1275.74	1251.36	1091.98	2044.85	1829	1883.3	0.816366	0.800766	0.698775	1.30853	1.17041	1.20515	Unknown	K06347	kapB; kinase-associated protein B	map02020 Two-component system		GO:0005886 plasma membrane; GO:0016020 membrane; GO:0071944 cell periphery;		PF08810	PF08810 Kinase associated protein B
A0A0E0VNV8	UPF0346 protein ST398NM01_1422 OS=Staphylococcus aureus subsp. aureus 71193 OX=1155084 GN=ST398NM01_1422 PE=3 SV=1	ST398NM01_1422	0.179383	0.000148367	Down	8.86982	17.8	1	1	1640.71	1581.72	1758.28	353.174	235.034	305.248	1.67586	1.6156	1.79594	0.360739	0.240069	0.311787	Unknown									S	COG4479	Uncharacterized conserved protein YozE, UPF0346 family
A0A0E0VNX2	Amino acid permease OS=Staphylococcus aureus subsp. aureus 71193 OX=1155084 GN=ST398NM01_1436 PE=4 SV=1	ST398NM01_1436	0.580373	0.0044802	Down	47.2615	2.3	1	1	275.705	265.712	251.269	135.349	142.473	182.232	1.32049	1.27263	1.20345	0.648253	0.682376	0.8728	Unknown	K03294	TC.APA; basic amino acid/polyamine antiporter, APA family							E	COG0531	Serine transporter YbeC, amino acid:H+ symporter family
A0A0E0VNX9	Hydrolase (HAD superfamily) OS=Staphylococcus aureus subsp. aureus 71193 OX=1155084 GN=ST398NM01_0832 PE=4 SV=1	ST398NM01_0832	1.8398	0.000105348	Up	26.4351	32.9	6	0	1306.54	1432.42	1294.39	2420.07	2411.16	2589.3	0.684417	0.750358	0.678053	1.26773	1.26306	1.35638	Unknown									FR	COG1896	5'-deoxynucleotidase YfbR and related HD superfamily hydrolases
A0A0E0VP27	Thioredoxin OS=Staphylococcus aureus subsp. aureus 71193 OX=1155084 GN=ST398NM01_0885 PE=4 SV=1	ST398NM01_0885	0.593515	6.65617e-05	Down	12.1247	64.2	5	0	24629.5	22699.9	23711.9	13663.5	13932	14568.5	1.30539	1.20312	1.25675	0.72418	0.738412	0.772147	Unknown				GO:0006950 response to stress; GO:0006979 response to oxidative stress; GO:0008152 metabolic process; GO:0009636 response to toxic substance; GO:0009987 cellular process; GO:0019725 cellular homeostasis; GO:0033554 cellular response to stress; GO:0034599 cellular response to oxidative stress; GO:0042221 response to chemical; GO:0042592 homeostatic process; GO:0045454 cell redox homeostasis; GO:00…	GO:0005622 intracellular anatomical structure; GO:0005737 cytoplasm; GO:0005829 cytosol;	GO:0003824 catalytic activity; GO:0004791 thioredoxin-disulfide reductase activity; GO:0015035 protein-disulfide reductase activity; GO:0015036 disulfide oxidoreductase activity; GO:0016209 antioxidant activity; GO:0016491 oxidoreductase activity; GO:0016651 oxidoreductase activity, acting on NAD(P)H; GO:0016667 oxidoreductase activity, acting on a sulfur group of donors; GO:0016668 oxidoreductas…	PF00085	PF00085 Thioredoxin	O	COG0526	Thiol-disulfide isomerase or thioredoxin
A0A0E0VP48	Plasmodium variant antigen protein Cir/Yir/Bir OS=Staphylococcus aureus subsp. aureus 71193 OX=1155084 GN=ST398NM01_1203 PE=4 SV=1	ST398NM01_1203	0.190563	5.14971e-05	Down	8.10592	15.7	1	1	179.263	213.472	194.608	32.8241	36.594	42.5076	1.53815	1.83167	1.66981	0.281644	0.313991	0.364732	Unknown
A0A0E0VP66	HesB protein family OS=Staphylococcus aureus subsp. aureus 71193 OX=1155084 GN=ST398NM01_0923 PE=4 SV=1	ST398NM01_0923	0.451194	0.00776401	Down	12.4852	20.2	2	1	797.326	499.813	523.65	279.563	248.298	293.667	1.81052	1.13494	1.18907	0.634813	0.56382	0.666839	Unknown	K13628	iscA; iron-sulfur cluster assembly protein							O	COG0316	Fe-S cluster assembly iron-binding protein IscA
A0A0E0VP82	S1-type RNA-binding domain protein OS=Staphylococcus aureus subsp. aureus 71193 OX=1155084 GN=ST398NM01_0938 PE=4 SV=1	ST398NM01_0938	0.51327	0.00597631	Down	14.7228	20.8	3	0	567.977	400.645	460.346	227.655	225.124	280.667	1.57595	1.11166	1.27731	0.63167	0.624647	0.778759	Unknown	K07570	GSP13; general stress protein 13					PF00575	PF00575 S1 RNA binding domain	R	COG1098	Predicted RNA-binding protein, contains ribosomal protein S1 (RPS1) domain
A0A0E0VP90	UPF0637 protein ST398NM01_1103 OS=Staphylococcus aureus subsp. aureus 71193 OX=1155084 GN=ST398NM01_1103 PE=3 SV=1	ST398NM01_1103	1.97538	1.41751e-05	Up	24.0156	43.6	7	0	1157.31	1110.89	1066.79	2156.65	2250.78	2180.43	0.699783	0.671715	0.645051	1.30405	1.36097	1.31843	Unknown									S	COG4493	Uncharacterized conserved protein YktB, UPF0637 family
A0A0E0VPA2	Transporter OS=Staphylococcus aureus subsp. aureus 71193 OX=1155084 GN=ST398NM01_1640 PE=4 SV=1	ST398NM01_1640	2.06076	0.000458205	Up	26.0289	16.2	4	1	1267.44	1025.35	1044.72	2327.53	2232.71	2317.56	0.744434	0.602241	0.613621	1.36708	1.31139	1.36123	Unknown									O	COG1030	Membrane-bound serine protease NfeD, ClpP class
A0A0E0VPA8	Phosphatidylethanolamine-binding protein OS=Staphylococcus aureus subsp. aureus 71193 OX=1155084 GN=ST398NM01_0976 PE=4 SV=1	ST398NM01_0976	0.59107	0.000213872	Down	19.1093	20.5	3	1	635.184	600.071	612.701	389.47	360.671	342.13	1.29619	1.22454	1.25031	0.794775	0.736006	0.698171	Unknown							PF01161	PF01161 Phosphatidylethanolamine-binding protein	R	COG1881	Uncharacterized conserved protein, phosphatidylethanolamine-binding protein (PEBP) family
A0A0E0VPD4	Succinate dehydrogenase cytochrome b558 subunit OS=Staphylococcus aureus subsp. aureus 71193 OX=1155084 GN=ST398NM01_1143 PE=4 SV=1	ST398NM01_1143	1.92853	9.25759e-05	Up	23.5989	8.8	2	2	316.045	305.314	285.391	582.296	554.305	612.093	0.714107	0.68986	0.644843	1.3157	1.25246	1.38303	Unknown	K00241	sdhC, frdC; succinate dehydrogenase / fumarate reductase, cytochrome b subunit	map00020 Citrate cycle (TCA cycle); map00190 Oxidative phosphorylation; map00650 Butanoate metabolism; map00720 Carbon fixation pathways in prokaryotes; map01100 Metabolic pathways; map01110 Biosynthesis of secondary metabolites; map01120 Microbial metabolism in diverse environments; map01200 Carbon metabolism						C	COG2009	Succinate dehydrogenase/fumarate reductase, cytochrome b subunit
A0A0E0VPF2	Competence transcription factor OS=Staphylococcus aureus subsp. aureus 71193 OX=1155084 GN=ST398NM01_1023 PE=4 SV=1	ST398NM01_1023	1.8832	0.0089813	Up	22.8462	5.8	1	1	92.8771	118.618	116.223	181.334	184.356	251.471	0.589772	0.753225	0.738021	1.15147	1.17066	1.59684	Unknown	K02250	comK; competence protein ComK	map02024 Quorum sensing						K	COG4903	Competence transcription factor ComK
A0A0E0VPF9	Transcriptional regulator, MerR family OS=Staphylococcus aureus subsp. aureus 71193 OX=1155084 GN=ST398NM01_1310 PE=4 SV=1	ST398NM01_1310	0.245748	0.000121573	Down	14.2765	36.9	3	0	235.902	272.514	260.317	60.5975	73.4042	54.9131	1.47801	1.7074	1.63098	0.379664	0.459903	0.34405	Unknown	K03713	glnR; MerR family transcriptional regulator, glutamine synthetase repressor		GO:0006082 organic acid metabolic process; GO:0006355 regulation of transcription, DNA-templated; GO:0006520 cellular amino acid metabolic process; GO:0006541 glutamine metabolic process; GO:0006542 glutamine biosynthetic process; GO:0006807 nitrogen compound metabolic process; GO:0008152 metabolic process; GO:0008652 cellular amino acid biosynthetic process; GO:0009058 biosynthetic process; GO:0…		GO:0005488 binding; GO:0005515 protein binding; GO:0042802 identical protein binding;			K	COG0789	DNA-binding transcriptional regulator, MerR family
A0A0E0VPG1	DNA-binding protein OS=Staphylococcus aureus subsp. aureus 71193 OX=1155084 GN=ST398NM01_1168 PE=4 SV=1	ST398NM01_1168	0.558746	0.000968361	Down	8.25552	18.3	1	1	378.484	402.137	368.04	228.762	188.313	224.735	1.26833	1.34759	1.23333	0.766597	0.63105	0.753105	Unknown
A0A0E0VPM3	DUF4064 domain-containing protein OS=Staphylococcus aureus subsp. aureus 71193 OX=1155084 GN=ST398NM01_1100 PE=4 SV=1	ST398NM01_1100	0.582007	0.00482955	Down	40.0871	20.6	6	0	482.299	411.842	415.407	218.135	254.63	289.403	1.39681	1.19276	1.20308	0.631751	0.737446	0.838154	Unknown
A0A0E0VPQ3	Xpac OS=Staphylococcus aureus subsp. aureus 71193 OX=1155084 GN=ST398NM01_1407 PE=4 SV=1	ST398NM01_1407	1.55427	0.00414183	Up	24.7027	4.3	1	1	434.421	442.795	523.416	788.767	673.293	714.907	0.728569	0.742612	0.877823	1.32284	1.12918	1.19897	Unknown									QR	COG4915	5-bromo-4-chloroindolyl phosphatase XpaC
A0A0E0VPR3	Ribosome maturation factor RimP OS=Staphylococcus aureus subsp. aureus 71193 OX=1155084 GN=rimP PE=3 SV=1	rimP	0.46472	0.000230683	Down	18.4433	42	5	0	574.317	632.471	604.113	258.597	272.431	310.533	1.29913	1.43068	1.36653	0.58496	0.616252	0.702441	Unknown	K09748	rimP; ribosome maturation factor RimP		GO:0000028 ribosomal small subunit assembly; GO:0006412 translation; GO:0006518 peptide metabolic process; GO:0006807 nitrogen compound metabolic process; GO:0006996 organelle organization; GO:0008152 metabolic process; GO:0009058 biosynthetic process; GO:0009059 macromolecule biosynthetic process; GO:0009987 cellular process; GO:0010467 gene expression; GO:0016043 cellular component organization…	GO:0005622 intracellular anatomical structure; GO:0005737 cytoplasm; GO:0005829 cytosol;		PF02576; PF17384	PF02576 RimP N-terminal domain; PF17384 RimP C-terminal SH3 domain	J	COG0779	Ribosome maturation factor RimP
A0A0E0VPU6	Radical SAM superfamily protein OS=Staphylococcus aureus subsp. aureus 71193 OX=1155084 GN=ST398NM01_1813 PE=4 SV=1	ST398NM01_1813	0.551806	0.0195191	Down	36.0532	3.8	1	1	53.7893	48.1229	77.611	30.1201	33.3057	35.6361	1.15848	1.03644	1.67154	0.648708	0.717319	0.76751	Unknown	K07139	K07139; uncharacterized protein			GO:0005622 intracellular anatomical structure; GO:0005737 cytoplasm;		PF04055	PF04055 Radical SAM superfamily	R	COG1242	Radical SAM superfamily enzyme
A0A0E0VPX8	Lipoprotein OS=Staphylococcus aureus subsp. aureus 71193 OX=1155084 GN=ST398NM01_1555 PE=4 SV=1	ST398NM01_1555	0.316404	0.000205809	Down	82.9135	1.7	1	1	74.7532	93.0019	80.1582	25.7904	29.0998	23.5505	1.37433	1.70983	1.4737	0.474155	0.534998	0.432975	Unknown
A0A0E0VPX9	1-acyl-sn-glycerol-3-phosphate acyltransferase OS=Staphylococcus aureus subsp. aureus 71193 OX=1155084 GN=ST398NM01_1779 PE=4 SV=1	ST398NM01_1779	0.663907	0.000183384	Down	23.0741	41	9	0	6023.68	5951.13	5827.89	3734.58	4131.67	3953.08	1.22011	1.20541	1.18045	0.756446	0.836878	0.800705	Unknown	K00655	plsC; 1-acyl-sn-glycerol-3-phosphate acyltransferase [EC:2.3.1.51]	map00561 Glycerolipid metabolism; map00564 Glycerophospholipid metabolism; map01100 Metabolic pathways; map01110 Biosynthesis of secondary metabolites		GO:0005886 plasma membrane; GO:0016020 membrane; GO:0071944 cell periphery;	GO:0003824 catalytic activity; GO:0008374 O-acyltransferase activity; GO:0016411 acylglycerol O-acyltransferase activity; GO:0016740 transferase activity; GO:0016746 acyltransferase activity; GO:0016747 acyltransferase activity, transferring groups other than amino-acyl groups; GO:0042171 lysophosphatidic acid acyltransferase activity; GO:0071617 lysophospholipid acyltransferase activity;			I	COG0204	1-acyl-sn-glycerol-3-phosphate acyltransferase
A0A0E0VPZ6	Putative cytosolic protein OS=Staphylococcus aureus subsp. aureus 71193 OX=1155084 GN=ST398NM01_1354 PE=3 SV=1	ST398NM01_1354	0.649237	0.00252761	Down	11.5318	52	5	1	2661.9	2267.31	2306.37	1687.15	1486.52	1523.94	1.3384	1.14	1.15964	0.848298	0.747423	0.766233	Unknown									S	COG4841	Uncharacterized conserved protein YneR, related to HesB/YadR/YfhF family
A0A0E0VQ15	DNA-binding response regulator OS=Staphylococcus aureus subsp. aureus 71193 OX=1155084 GN=ST398NM01_1914 PE=4 SV=1	ST398NM01_1914	0.64693	0.00974009	Down	23.9176	28.5	4	0	544.518	542.731	570.792	393.865	293.7	385.071	1.19645	1.19252	1.25418	0.865423	0.645335	0.846099	Unknown	K02479	K02479; two-component system, NarL family, response regulator					PF00072; PF00196	PF00072 Response regulator receiver domain; PF00196 Bacterial regulatory proteins, luxR family	TK	COG2197	DNA-binding response regulator, NarL/FixJ family, contains REC and HTH domains
A0A0E0VQ73	Putative cytosolic protein OS=Staphylococcus aureus subsp. aureus 71193 OX=1155084 GN=ST398NM01_1269 PE=4 SV=1	ST398NM01_1269	0.60316	0.00143483	Down	11.0402	22.3	2	1	676.612	595.116	588.561	372.714	404.811	344.527	1.36124	1.19728	1.18409	0.749842	0.814415	0.693135	Unknown	K07742	ylxR; uncharacterized protein							R	COG2740	Nucleoid-associated protein YlxR, Predicted RNA-binding, DUF448 family
A0A0E0VQ91	HEPN domain-containing protein OS=Staphylococcus aureus subsp. aureus 71193 OX=1155084 GN=ST398NM01_1289 PE=4 SV=1	ST398NM01_1289	0.659155	0.000820777	Down	8.16134	49.3	3	0	1525.54	1409.26	1465.7	958.14	1038.15	904.32	1.25367	1.15812	1.2045	0.787393	0.853144	0.743164	Unknown
A0A0E0VQ95	Hydrolase (HAD superfamily) OS=Staphylococcus aureus subsp. aureus 71193 OX=1155084 GN=ST398NM01_1663 PE=4 SV=1	ST398NM01_1663	0.392775	0.000283027	Down	20.2195	15.4	2	1	755.109	648.495	770.511	255.554	288.299	310.085	1.49623	1.28497	1.52674	0.506372	0.571257	0.614425	Unknown	K07015	yqeG; putative phosphatase [EC:3.1.3.-]							R	COG2179	Predicted phosphohydrolase YqeG, HAD superfamily
A0A0E0VQB3	Transcriptional regulator, GntR family OS=Staphylococcus aureus subsp. aureus 71193 OX=1155084 GN=ST398NM01_2055 PE=4 SV=1	ST398NM01_2055	0.321585	0.000619388	Down	17.7034	29.4	4	1	341.179	344.378	298.661	127.076	101.798	87.637	1.57379	1.58855	1.37767	0.586174	0.469572	0.404252	Unknown							PF00392	PF00392 Bacterial regulatory proteins, gntR family	K	COG1725	DNA-binding transcriptional regulator YhcF, GntR family
A0A0E0VQC1	Staphylococcal protein OS=Staphylococcus aureus subsp. aureus 71193 OX=1155084 GN=ST398NM01_1688 PE=4 SV=1	ST398NM01_1688	0.240594	0.000345055	Down	5.65611	29.2	2	2	933.875	941.889	1115.79	193.365	285.035	241.352	1.50978	1.52273	1.80388	0.312609	0.460811	0.390188	Unknown
A0A0E0VQC8	Phi PVL orf 22-like protein OS=Staphylococcus aureus subsp. aureus 71193 OX=1155084 GN=ST398NM01_2915 PE=4 SV=1	ST398NM01_2915	1.5169	0.0310094	Up	10.9834	14.7	1	1	64.433	53.5812	77.9649	113.581	93.3122	90.3887	0.783761	0.651759	0.948362	1.38159	1.13505	1.09948	Unknown
A0A0E0VQG8	Uncharacterized protein OS=Staphylococcus aureus subsp. aureus 71193 OX=1155084 GN=ST398NM01_2952 PE=4 SV=1	ST398NM01_2952	0.419925	0.0116641	Down	24.8855	8	2	2	255.645	282.756	246.471	113.567	143.682	72.3384	1.37633	1.5223	1.32695	0.611421	0.77355	0.389453	Unknown
A0A0E0VQH4	Alkaline shock protein 23 OS=Staphylococcus aureus subsp. aureus 71193 OX=1155084 GN=ST398NM01_1591 PE=3 SV=1	ST398NM01_1591	1.53287	0.00150055	Up	13.2733	61.7	4	1	539.149	650.383	605.965	919.434	931.806	901.016	0.711318	0.858072	0.799469	1.21304	1.22936	1.18874	Unknown									S	COG1302	Uncharacterized conserved protein YloU, alkaline shock protein (Asp23) family
A0A0E0VQM5	30S ribosomal protein S21 OS=Staphylococcus aureus subsp. aureus 71193 OX=1155084 GN=rpsU PE=3 SV=1	rpsU	0.200277	3.68346e-05	Down	8.00441	29.9	4	2	5643.69	4547.68	4699.31	1069.96	993.231	919.07	1.8946	1.52667	1.57757	0.359189	0.333431	0.308535	Unknown	K02970	RP-S21, MRPS21, rpsU; small subunit ribosomal protein S21	map03010 Ribosome
A0A0E0VQQ9	Thioredoxin OS=Staphylococcus aureus subsp. aureus 71193 OX=1155084 GN=ST398NM01_1797 PE=4 SV=1	ST398NM01_1797	0.465709	3.87907e-06	Down	11.8556	73.8	6	0	4240.5	3998.07	3988.54	1926.51	1895.82	1871.94	1.4197	1.33854	1.33535	0.644987	0.634712	0.626718	Unknown				GO:0006950 response to stress; GO:0006979 response to oxidative stress; GO:0008152 metabolic process; GO:0009636 response to toxic substance; GO:0009987 cellular process; GO:0019725 cellular homeostasis; GO:0033554 cellular response to stress; GO:0034599 cellular response to oxidative stress; GO:0042221 response to chemical; GO:0042592 homeostatic process; GO:0045454 cell redox homeostasis; GO:00…	GO:0005622 intracellular anatomical structure; GO:0005737 cytoplasm; GO:0005829 cytosol;	GO:0003824 catalytic activity; GO:0004791 thioredoxin-disulfide reductase activity; GO:0015035 protein-disulfide reductase activity; GO:0015036 disulfide oxidoreductase activity; GO:0016209 antioxidant activity; GO:0016491 oxidoreductase activity; GO:0016651 oxidoreductase activity, acting on NAD(P)H; GO:0016667 oxidoreductase activity, acting on a sulfur group of donors; GO:0016668 oxidoreductas…	PF00085	PF00085 Thioredoxin	O	COG0526	Thiol-disulfide isomerase or thioredoxin
A0A0E0VQS8	Pyrophosphohydrolase, MazG family OS=Staphylococcus aureus subsp. aureus 71193 OX=1155084 GN=ST398NM01_1459 PE=4 SV=1	ST398NM01_1459	0.416087	0.00492378	Down	14.081	26.7	3	1	299.31	212.313	194.36	110.712	98.9079	84.1297	1.79634	1.27422	1.16647	0.664453	0.593607	0.504913	Unknown							PF03819	PF03819 MazG nucleotide pyrophosphohydrolase domain	V	COG1694	NTP pyrophosphatase, house-cleaning of non-canonical NTPs
A0A0E0VQY8	Transcriptional regulator, pbsX family OS=Staphylococcus aureus subsp. aureus 71193 OX=1155084 GN=ST398NM01_1913 PE=4 SV=1	ST398NM01_1913	0.378691	0.000569363	Down	17.7982	46.8	5	0	238.025	239.821	186.805	92.1281	77.1327	82.4369	1.55852	1.57028	1.22315	0.603229	0.505043	0.539774	Unknown							PF01381	PF01381 Helix-turn-helix	K	COG1476	DNA-binding transcriptional regulator, XRE-family HTH domain
A0A0E0VR10	DUF2750 domain-containing protein OS=Staphylococcus aureus subsp. aureus 71193 OX=1155084 GN=ST398NM01_2173 PE=4 SV=1	ST398NM01_2173	0.616998	0.0153124	Down	25.8555	11.2	2	2	214.943	193.08	212.857	149.529	132.792	100.761	1.28457	1.15391	1.2721	0.893631	0.793609	0.602179	Unknown
A0A0E0VR11	Transcriptional regulator OS=Staphylococcus aureus subsp. aureus 71193 OX=1155084 GN=ST398NM01_1965 PE=4 SV=1	ST398NM01_1965	0.190076	6.22052e-06	Down	12.7458	32.4	3	0	296.848	329.299	333.712	64.185	56.4588	61.8019	1.55921	1.72966	1.75283	0.337134	0.296552	0.324617	Unknown
A0A0E0VR37	Siderophore-mediated iron transport protein OS=Staphylococcus aureus subsp. aureus 71193 OX=1155084 GN=ST398NM01_1638 PE=4 SV=1	ST398NM01_1638	2.07048	3.38646e-05	Up	27.2562	22.4	7	0	362.745	373.838	403.772	777.906	771.224	811.948	0.621594	0.640603	0.691898	1.33301	1.32156	1.39134	Unknown
[truncated: 361 more rows]
